# Supplementary material for: Proteome‐based molecular subtyping and therapeutic target prediction in gastric cancer
Source: Mol Oncol. 2024 Apr 16;18(6):1437–59. doi: 10.1002/1878-0261.13654 (PMC11161736; doi:10.1002/1878-0261.13654)
Supplement: Supplementary file 1 — Table S1. Histopathology and molecular features of 14 gastric cancer cell lines involved in this study. [file MOL2-18-1437-s002.xlsx]

## Sheet: Sheet1
Table S1.14 GC cell lines involved in the project
Cell line	Histology	EBV infection	Microsatellite instability	Oncogenic Alterations
AGS	Poor-differentiated	Negative	MSS	PIK3CA E453K	PIK3CA E545A	KRAS G12D	CTNNB1 G34E
EBV-AGS	Poor-differentiated	Acquired infection	-	-
AZ521	Duodenal adenocarcinoma	Negative	-	CTNNB1 S37F
Kato-III	Signet ring cells	Negative	MSS	FGFR2-amplification	NOTCH1 W2532*
MKN28	Well-differentiated	Negative	MSS	RASA1 L761fs	APC R1450*	TP53 I251L
N87	Well-differentiated	Negative	MSS	ERBB2-amplification	TP53 R248Q	ELF3 S308fs
NCC24	Signet ring cells	Positive	MSS	TP53 G266R	TP53 R273H
Ocum1	Signet ring cells	Negative	MSI-low	TGFBR2 R537C	CTNNB1 S45C	MAP2K1 Q56P
SNU601	Signet ring cells	Negative	MSS	PIK3CA E542K	KRAS G12D	TP53 R273H	NF1 E2174*
SNU719	Well-differentiated	Positive	-	NRAS Q61L	CTNNB1 G34V	PIK3CA P104R	RB1 R621S
SNU1750	Poor-differentiated	Negative	MSS	TP53 R273P
TMK1	Poor-differentiated	Negative	MSS	TP53 V173M
YCC3	-	Negative	-	TP53 R175H
YCCEL1	-	Positive	-	-
