# Supplementary material for: Proteome‐based molecular subtyping and therapeutic target prediction in gastric cancer
Source: Mol Oncol. 2024 Apr 16;18(6):1437–59. doi: 10.1002/1878-0261.13654 (PMC11161736; doi:10.1002/1878-0261.13654)
Supplement: Supplementary file 2 — Table S2. The detailed information on DIA properties and inhibitors. [file MOL2-18-1437-s001.xlsx]

## Sheet: Methodology details
The detailed information of DIA properties and inhibitors
S2a. Properties of DIA
S2b. Catalog number and respective concentrations of inhibitors

## Sheet: DIA property
Properties of DIA
General
Runtime	0 to 158 min
Polarity	Positive
In-source CID	0.0 eV
Default charge	2
DIA
Microscans	1
Resolution	15000
AGC target	200000
Maximum IT	9 ms
Loop count	60
MSX count	1
MSX isochronous	on
Isolation window	10.0 m/z
Isolation offset	0 m/z
Fixed first mass	140.0 m/z
(N)CE / stepped	Nce 27
Spectrum data	Profile

## Sheet: Inhibitors
Catalog number and respective concentrations of inhibitors
Inhibitors	Targets	Manufacturer	Catalog number	Final Concentrations (nM)
SR3029	CSNK1D/E	Selleckchem	S6544	2.5, 5, 10, 25, 50, 100
Lapatinib	EGFR, ERBB2	Selleckchem	S2111	100
BKM120	pan-PI3K	Selleckchem	S2247	10 - 5000
MK2206	Akt1/2/3	Selleckchem	S1078	1000, 2500, 5000, 10000, 20000
eCF506	Src family	Selleckchem	S0791	250
Rapamycin	mTOR	Selleckchem	S1039	0.05 - 1000
Trametinib	MEK1/2	Selleckchem	S2673	0.25 - 1000
