# Supplementary material for: Proteome‐based molecular subtyping and therapeutic target prediction in gastric cancer
Source: Mol Oncol. 2024 Apr 16;18(6):1437–59. doi: 10.1002/1878-0261.13654 (PMC11161736; doi:10.1002/1878-0261.13654)
Supplement: Supplementary file 3 — Table S3. Processed (phospho)proteome datasets after log2 transformation, normalization, imputation and batch effect adjustment. [file MOL2-18-1437-s005.xls]

## Sheet: processed WP matrix
Protein Accessions	Genes	AGS_R1	AGS_R2	AGS_R3	AZ521_R1	AZ521_R2	AZ521_R3	eAGS_R1	eAGS_R2	eAGS_R3	KatoIII_R1	KatoIII_R2	KatoIII_R3	MKN28_R1	MKN28_R2	MKN28_R3	N87_R1	N87_R2	N87_R3	NCC24_R1	NCC24_R2	NCC24_R3	Ocum1_R1	Ocum1_R2	Ocum1_R3	SNU1750_R1	SNU1750_R2	SNU1750_R3	SNU601_R1	SNU601_R2	SNU601_R3	SNU719_R1	SNU719_R2	SNU719_R3	TMK1_R1	TMK1_R2	TMK1_R3	YCC3_R1	YCC3_R2	YCC3_R3	YCCEL1_R1	YCCEL1_R2	YCCEL1_R3
A0A024RBG1;Q9NZJ9-2	NUDT4B;NUDT4	16.9198	16.5985	16.4977	14.42	15.0974	14.9211	16.9475	17.4603	16.9015	15.8165	15.9757	16.0397	15.805	16.479	16.9548	16.3318	16.2043	16.0836	15.6355	15.6235	15.4598	16.2385	15.848	16.6915	15.7376	16.1875	13.5337	15.508	16.3003	16.5724	15.5903	15.5894	15.447	14.1169	14.1539	14.4446	14.8958	14.7969	14.7754	16.4491	16.2981	16.3174
A0A0B4J2D5;P0DPI2;P30042	GATD3B;GATD3A;C21orf33	17.0122	16.554	15.0226	15.5796	17.0931	16.387	17.0935	17.2702	14.968	16.4323	16.944	17.0204	17.8141	17.133	17.7104	16.2638	16.6694	16.1932	18.3076	18.3622	18.1318	18.0205	17.6961	17.7373	17.0231	16.8521	17.8959	17.6467	15.5646	18.3697	17.2022	16.8974	16.788	17.791	17.9106	17.2036	17.8715	17.0645	17.6098	17.7924	17.7753	17.7181
A0AV96;A0AV96-2	RBM47	14.0642	15.1177	14.7441	13.5127	14.0574	14.294	12.4243	13.0056	16.3584	15.5546	16.2489	15.6683	15.738	15.4971	15.6988	14.4134	13.6467	15.3636	16.1748	15.9488	16.3654	16.108	17.0097	16.3243	13.3696	12.9997	14.8693	16.6713	16.1939	16.5027	14.7699	15.3063	15.7047	14.7199	13.6994	15.4603	16.4174	15.8933	16.1895	15.4022	14.2257	15.5446
A0AVT1	UBA6	16.6521	16.6246	15.7225	16.4483	16.6681	16.5944	16.5331	16.6157	16.7439	16.2757	16.3482	15.956	16.1471	16.6256	16.8487	16.5723	16.4735	16.5356	16.272	16.1871	16.2682	16.7109	16.6267	16.762	15.6753	15.8289	15.6096	15.3684	16.0867	15.587	16.47	16.4899	16.3935	15.0355	14.7472	15.4703	15.1208	16.0385	15.6532	16.1536	16.11	16.0481
A0FGR8-6	ESYT2	15.7781	16.42	16.5448	16.3619	16.0992	16.3396	16.3914	16.1411	15.5245	15.2336	15.7633	16.0702	16.6831	16.6039	15.7564	16.0543	16.0101	15.6664	15.8924	15.5479	14.7708	16.0585	16.5014	15.7278	15.5779	14.5653	15.1926	16.2078	16.543	15.9037	16.2497	15.947	16.2736	16.9636	16.9523	17.0334	15.5825	15.9973	15.128	16.3171	16.4145	16.4295
A0MZ66;A0MZ66-3	SHTN1	15.1701	15.9979	16.037	13.6416	13.84	12.8846	15.485	14.5392	14.8171	13.822	13.4634	13.2934	15.2321	15.3792	15.6811	14.404	14.5206	14.3946	14.2141	15.4679	15.3956	14.2366	14.0586	13.5932	14.9034	14.9196	14.7264	14.8895	15.2836	15.292	12.7137	13.3868	13.2703	16.7423	16.711	16.9237	14.8142	15.2688	15.6262	13.4654	13.3638	13.5545
A0PJW6	TMEM223	12.8789	13.3142	13.4534	13.5678	13.6958	12.8449	13.2456	14.8615	13.5094	14.3999	14.1462	14.2906	12.9689	14.5612	14.0102	14.3902	13.2114	15.4377	14.062	14.7082	14.5148	14.0317	12.6538	13.6026	13.8935	13.9552	14.0823	14.4883	12.7112	12.7281	13.3545	12.6053	13.475	12.7081	13.8266	13.6336	14.3163	14.3409	14.0423	13.8808	13.3474	12.5661
A1L0T0	ILVBL	13.4704	13.7966	13.8359	15.6916	16.5534	16.7366	14.9456	14.222	14.5655	14.7162	15.1571	15.1309	17.598	17.0594	16.8411	15.3801	15.6229	15.2693	14.9146	15.786	15.6767	14.0161	15.822	14.5346	15.6653	14.535	16.1011	15.5068	15.8729	15.4987	16.2523	16.373	15.9798	17.4482	17.5679	17.5331	15.5576	15.2601	15.4547	15.3793	15.4645	15.5278
A1L390	PLEKHG3	13.6514	14.8262	14.2571	13.4524	13.55	13.1622	12.8033	13.3493	12.8162	13.0201	12.8158	13.4228	13.2193	13.7028	13.3473	13.3327	13.0722	13.286	13.1147	13.0307	13.2044	13.8855	13.0916	14.6519	13.2522	14.0981	13.0514	13.1321	12.9015	13.1666	14.2139	14.1507	14.3375	13.1106	12.9645	13.1321	12.9883	12.9732	13.0431	13.2098	13.0102	13.0487
A1X283	SH3PXD2B	15.258	15.7197	15.9481	15.8663	15.7169	16.2049	14.6785	14.7074	15.5852	14.7144	14.7241	14.9929	14.748	14.194	14.1537	15.89	15.3356	15.7929	14.6573	14.6799	15.2726	14.2283	14.2424	14.3376	15.2738	15.0008	15.6432	13.452	13.1876	13.2749	12.5089	13.4762	13.3739	16.0238	15.8076	15.9127	14.0985	13.5706	13.831	14.4552	14.4394	14.6672
A2RRD8;Q96IR2	ZNF320;ZNF845	12.5949	12.5025	13.3444	12.6962	12.8232	13.8364	13.4894	13.5713	11.942	13.7866	13.8051	13.0078	12.6086	12.9071	12.8648	13.4519	12.6987	13.5701	13.1232	12.8571	13.1966	13.0407	13.4906	12.9291	12.5801	13.3351	12.8673	12.8686	13.5097	13.7043	13.5531	13.796	13.3497	12.734	13.1396	13.2919	12.0914	12.8962	12.6755	12.8933	13.5051	13.7002
A2RRP1	NBAS	14.6969	13.8584	14.0987	13.7869	15.202	15.3683	13.5808	13.2883	12.8941	13.5665	14.4585	14.1692	15.0042	13.5598	14.0274	13.9167	13.5209	13.5385	14.7143	13.7026	13.6948	15.2743	14.7899	13.1077	14.9687	14.9883	13.1881	12.9791	13.5459	13.9513	14.1121	14.1635	15.0948	14.9204	15.4947	15.5342	12.9322	14.4023	14.753	14.8216	14.1836	14.1338
A2RTX5;A2RTX5-2	TARS3	13.1146	13.6121	12.9376	12.959	13.0832	12.4163	14.2117	13.2509	15.3285	14.4593	12.3505	12.8792	12.297	13.1383	13.4534	12.7833	13.3204	12.695	13.3464	12.7856	13.3027	13.3578	12.2833	15.6698	15.7902	15.4448	15.8234	15.04	14.9617	12.2201	13.096	14.0091	13.0094	13.92	10.5379	12.8273	13.1211	13.0956	13.1704	14.3228	14.1645	14.2847
A3KMH1;A3KMH1-3	VWA8	15.2259	15.3342	14.1114	13.7786	13.778	15.2528	13.8634	13.7485	14.0029	14.5783	14.0392	14.9595	14.388	14.7188	13.734	14.6475	14.4951	13.965	15.9705	15.0955	15.0909	15.9952	16.1933	15.3633	15.321	15.1403	15.4607	15.9485	15.768	16.4312	15.5106	15.012	15.5758	14.1417	15.0727	15.6712	13.693	13.6516	13.8116	14.7555	13.6927	12.7027
A4D1E9	GTPBP10	14.3917	14.4528	13.5492	14.6493	14.3316	14.6748	14.771	12.7383	12.8646	14.6754	14.7709	13.4866	12.7597	14.719	13.8714	12.8882	14.0491	13.6138	14.8095	14.4429	14.8368	14.6821	14.749	12.6641	12.4076	13.1126	14.144	14.4836	14.82	13.1121	14.4817	13.82	13.1733	13.3746	14.1934	13.3885	14.1598	14.671	14.1456	14.1595	13.1421	13.3904
A4UGR9;A4UGR9-2;A4UGR9-3;A4UGR9-8	XIRP2	13.5573	12.447	12.9583	12.6469	12.7835	13.8739	13.1351	13.8848	16.9517	13.5553	13.378	12.6575	12.8473	12.8679	12.6236	13.427	12.7391	13.2507	12.0388	13.4275	13.3532	12.998	13.3108	12.8006	12.5478	13.114	12.5827	12.6523	13.5949	13.7851	13.1294	13.867	13.076	13.9527	13.601	14.022	12.8618	12.8596	12.4761	12.3981	12.2456	13.1394
A5A3E0	POTEF	13.4589	16.3443	16.3931	15.295	15.6041	15.0862	16.0437	15.9293	12.3461	13.3952	13.4944	13.8025	15.6295	15.5988	15.6862	13.6527	14.457	13.9263	17.2842	17.1602	16.7949	16.2084	16.3559	15.876	14.733	13.7595	17.3623	15.6648	15.8613	13.3742	16.0512	15.6306	12.5386	12.3301	15.7658	12.5176	17.3705	16.9155	17.8931	16.9359	17.214	16.2641
A5D8V6	VPS37C	12.3375	13.7109	13.289	13.6849	13.4324	12.6232	13.181	13.9055	13.4722	12.4803	12.7158	13.3826	15.2308	14.8457	15.4838	12.7346	13.212	12.7834	15.4196	15.7201	13.0121	13.1555	12.6133	13.4384	13.6428	12.9968	14.0611	13.7278	12.6974	12.7303	13.1969	12.4229	13.3125	12.5529	12.8266	12.6984	14.8683	13.1805	14.9617	13.732	13.7593	13.1823
A5YKK6	CNOT1	17.0192	17.1814	17.2535	17.0182	16.8143	16.8225	16.9925	16.8386	17.0007	16.6045	16.6128	16.4759	16.8519	16.9712	16.8474	16.9107	16.7354	16.8855	16.2996	16.2517	16.238	16.5972	16.5703	16.5254	16.6815	17.03	17.1297	16.9999	16.9093	16.987	16.7744	16.8965	16.7529	16.9283	16.8786	17.0373	16.7944	16.6614	16.5599	16.1781	16.6706	16.6704
A6NC98;A6NC98-4	CCDC88B	13.6069	14.0734	14.0981	12.9468	13.5378	13.531	13.2692	14.0899	12.9858	13.6849	13.9654	12.9483	12.9917	13.1679	13.4161	13.3554	12.558	13.3851	12.5016	13.0305	12.8763	13.4458	13.0766	13.1082	12.7459	13.0053	13.726	13.026	13.4423	14.4924	13.1437	13.0903	12.5413	13.8965	14.2594	14.2634	13.0074	13.3657	13.0828	13.9379	12.8656	13.0758
A6NCE7;Q9GZQ8	MAP1LC3B2;MAP1LC3B	14.8081	15.6015	14.3977	16.8755	15.9004	16.718	16.5064	16.7178	17.0657	15.1502	14.9652	15.3408	14.4233	14.4754	14.7993	14.8022	15.0075	15.4944	15.0194	15.5833	16.1701	13.1746	13.6735	13.3989	17.6812	17.6923	17.9548	14.6958	15.4161	14.8576	15.1765	14.6936	15.3192	13.5191	14.0145	14.5652	12.997	13.0406	13.0534	13.4466	13.5258	13.7821
A6NDG6	PGP	16.3514	16.5794	16.4959	15.4302	16.1451	15.8468	16.3334	16.4682	16.245	16.5689	16.7585	16.3135	16.6783	16.2617	16.6908	15.5622	15.6211	15.6681	16.0632	16.0496	16.1884	16.3322	15.7239	16.51	15.3722	15.6199	15.7312	15.55	15.4894	16.2975	15.8794	14.2738	14.8156	16.4268	16.4258	16.5342	15.8672	15.3614	16.1035	15.9389	16.0347	15.6713
A6NDU8	C5orf51	15.9078	14.2081	14.4334	13.4887	14.6813	14.8224	13.5402	15.4116	16.0549	14.3094	13.3043	13.4224	13.9818	13.1919	13.463	13.3636	13.3798	13.3126	13.724	14.9551	15.1074	13.1359	13.3512	13.3381	15.1197	13.5518	13.7074	13.1196	16.0582	13.7391	14.34	13.6853	14.3301	15.3262	14.8887	14.5897	14.2943	15.8272	15.26	12.74	13.1635	12.2033
A6NHL2;A6NHL2-2	TUBAL3	16.0688	17.3824	17.0773	16.3136	16.3048	16.397	16.5399	13.3	17.5871	16.5428	15.9898	15.5308	16.6708	16.8864	16.0544	16.2701	15.3306	15.9281	13.2139	16.2798	16.8969	13.606	15.2001	13.9454	17.0863	17.0507	17.7039	16.8339	16.0674	12.9881	16.3399	16.7106	16.7	16.8447	16.7127	17.1307	13.5245	15.8402	15.5632	16.4823	13.8853	13.9568
A6NHQ2	FBLL1	19.9488	20.1284	19.852	20.4726	19.9713	20.4508	20.2826	19.9796	20.7927	20.3591	19.9913	20.3495	19.7777	19.6868	19.5539	20.2434	19.8017	19.9334	19.852	19.6881	19.7955	20.1942	20.0373	20.0982	19.6408	20.0301	20.0303	20.2867	20.3314	20.2497	20.2949	20.2949	20.306	19.5557	19.5009	20.024	19.7651	19.9261	19.7959	19.775	19.4516	19.7053
A6NHR9	SMCHD1	15.345	15.7172	15.7364	15.8427	15.7702	15.9153	15.6294	15.4857	15.6901	13.4005	14.0643	13.5388	14.4146	14.45	14.3776	15.1383	15.1426	15.1894	14.5477	14.2329	14.9219	14.7224	15.3013	15.742	14.2528	14.5485	14.4031	14.8265	13.444	14.8676	14.2112	14.4635	14.7098	15.2897	15.0345	15.4966	14.7583	14.7983	14.9856	14.2597	14.2834	14.6712
A6NIH7	UNC119B	15.1093	13.3956	14.2009	13.2213	15.5413	13.9698	14.4609	13.1805	13.557	13.7385	13.2994	13.0914	14.7408	13.0551	14.2338	13.9414	12.7536	13.1046	14.0889	16.3819	12.9499	14.3966	13.2091	15.2218	12.6488	15.1809	13.0378	12.991	13.1282	13.6985	14.6227	13.7114	13.0637	13.8061	13.5879	13.3878	14.1396	14.4219	14.0751	13.0933	14.5588	14.5434
A6NKF9;B7ZAQ6;B7ZAQ6-2;B7ZAQ6-3;P0CG08	GPR89C;GPR89A;GPR89A;GPR89A;GPR89B	13.222	12.6176	12.8657	14.7322	14.5292	14.9357	12.9205	12.5616	15.3607	13.768	13.1894	13.3898	14.4286	13.4403	13.1687	14.0977	13.3177	12.9454	14.5205	14.423	14.8377	14.8433	14.548	14.9024	15.6328	12.5645	13.2599	13.4966	14.7728	13.0307	14.6255	14.706	14.9481	13.0292	15.1226	15.1078	14.9213	15.2655	14.5493	14.5918	14.5055	14.4789
A7E2Y1;P11055;P12882;P12883;P13533;P13535;Q9UKX2;Q9Y623	MYH7B;MYH3;MYH1;MYH7;MYH6;MYH8;MYH2;MYH4	12.4812	12.2	13.0318	12.5876	12.7107	13.7023	12.9706	13.8461	13.0572	13.0697	13.2866	12.5964	12.592	12.7934	12.721	13.4274	12.8157	13.3543	13.6643	13.3462	13.4797	12.9228	13.2486	12.7286	14.5462	15.6113	15.3763	12.748	13.7851	13.5722	13.2067	13.974	13.1822	14.0778	13.3722	13.8685	12.7888	12.7819	12.5619	12.4458	12.3105	12.9804
A7KAX9	ARHGAP32	12.7443	13.0057	13.5106	13.0708	13.0343	13.3544	12.5823	13.4476	13.5617	12.9647	13.0618	13.2552	13.9619	13.8039	13.7372	13.2525	13.3129	13.6466	13.2988	13.2389	13.134	13.9504	14.1247	14.3308	12.9949	13.7195	12.9352	13.1598	12.7688	13.5466	13.5763	12.6941	13.7892	13.3501	13.7746	13.4615	13.1107	12.8809	12.8238	12.5268	13.5979	13.2965
A8K2U0	A2ML1	12.766	13.7095	13.9714	13.1882	13.1848	12.9638	12.6586	13.8262	12.6556	12.5935	12.8846	14.2812	13.2676	13.7734	14.8743	16.8157	16.8399	16.8352	13.9121	13.2373	12.8985	13.2755	12.91	13.3458	12.9925	13.718	13.0769	13.2303	12.9584	12.9718	14.1636	12.8375	14.4218	13.6726	13.4451	13.2926	13.3511	13.1413	12.831	13.3354	13.6177	12.6341
A8MWD9;P62308	SNRPGP15;SNRPG	17.8891	17.991	18.3926	17.2023	18.5393	18.2996	18.6941	18.5765	16.9894	17.5638	18.3485	18.2504	17.9978	17.4528	18.1325	18.2921	18.6434	18.47	18.5412	18.444	18.0354	18.4308	17.742	17.9371	17.5461	17.8911	18.3816	17.3569	17.3208	18.496	18.104	18.3208	17.539	18.0288	18.0455	17.2729	17.7083	17.4987	18.19	17.991	18.094	18.0971
A8MXV4	NUDT19	12.8809	13.2534	13.239	14.7638	14.9437	15.1308	13.4012	13.615	13.6418	13.7111	14.043	14.2496	15.1955	14.4939	14.5495	14.6905	14.8551	15.0421	14.9174	14.8526	14.9432	16.2192	16.0588	15.5097	14.2197	14.5889	14.8501	12.8574	13.5528	13.4525	16.5826	17.1552	16.5962	15.6821	15.7896	16.039	15.2215	14.8701	15.1239	13.1131	13.4765	13.2835
A8MYA2	CXorf49	13.2374	12.9196	12.4854	12.8498	12.7453	13.0165	13.9262	12.7622	13.5256	13.3684	13.6199	12.8119	12.8508	12.9131	13.024	13.1574	12.5514	13.1534	12.8236	13.8214	13.5779	13.2055	13.3942	12.9153	16.9425	16.7686	16.5881	12.9204	13.2535	14.0718	13.531	13.823	12.5705	13.8354	14.0176	13.755	12.9115	13.3734	13.2662	13.2943	13.1799	14.0086
B0I1T2	MYO1G	13.0582	12.9905	13.1831	13.2181	14.0233	13.0923	13.2133	13.2478	13.599	13.0777	12.8351	12.8643	13.0859	13.3434	12.8397	13.0232	13.2194	12.7933	13.1052	13.0468	15.0639	13.1517	12.7417	13.643	13.0141	13.1382	12.876	13.0936	13.5976	13.1252	13.0781	13.24	13.1977	13.4021	12.8341	13.1928	13.3256	13.1265	13.0494	12.8306	13.132	13.1738
B4DX44	ZNF736	13.2198	13.5124	14.358	19.3598	13.5287	14.7545	14.6913	15.074	11.9756	14.9577	12.9066	13.5839	14.0525	13.3745	12.989	13.8912	14.4395	13.7109	15.1626	15.2592	12.379	13.2929	14.1119	13.5215	14.565	14.0269	12.9299	13.4672	13.6141	14.9877	12.4789	15.4519	12.6811	14.3203	14.4152	13.1409	13.3732	13.3622	13.1611	15.8147	15.876	15.9778
C4AMC7;Q6VEQ5	WASH3P;WASH2P	14.597	13.2952	14.6697	15.0096	14.7213	14.7106	14.0639	13.2545	12.6833	14.0987	14.3481	14.2326	14.4744	14.4159	15.6194	14.7191	15.1757	15.5887	15.2988	15.2559	15.0988	14.2217	15.5164	16.3018	14.575	15.7486	15.4574	16.2239	14.4589	13.0947	15.3496	15.3797	14.8178	15.2215	14.5915	15.9363	14.1876	14.182	14.7498	15.1075	15.3647	15.3897
C9JLW8	MCRIP1	12.8377	13.0987	13.3946	16.2485	15.282	15.9058	14.9489	15.5441	12.7758	12.7386	12.798	13.0151	14.7252	14.5648	14.515	14.2182	13.0719	13.2644	13.3636	13.1844	13.298	12.7955	13.0157	12.9756	13.3427	13.849	12.9057	13.1551	13.6261	13.3346	15.0388	12.7957	15.4645	12.644	12.8581	13.2693	13.0299	12.8152	12.8684	14.9459	13.2245	12.6219
E9PAV3;E9PAV3-2;Q13765	NACA	20.1213	19.8888	19.96	20.1215	19.7508	19.536	20.2132	19.9474	19.9406	19.9435	19.4159	19.6168	19.7156	19.8666	19.7282	20.0632	20.0369	19.9656	19.1532	19.118	19.6542	19.4521	19.1161	19.37	19.7708	19.5774	19.617	19.2757	19.5886	19.4459	19.0358	19.0396	19.4162	19.7242	19.8812	19.348	18.9978	19.4157	19.1307	19.2764	19.2513	19.4412
E9PRG8	C11orf98	17.1251	16.274	16.6809	17.5484	16.6419	16.6053	17.1656	16.1593	16.0689	17.5771	16.95	17.3667	16.4706	16.5717	16.3041	16.8828	16.9438	16.9625	16.7352	16.3333	16.8437	16.6375	16.1787	16.8931	17.1749	17.043	17.1552	15.9977	16.1228	16.3271	16.1974	16.0555	15.7116	18.0117	17.4313	17.3153	16.6529	16.8137	16.4921	15.1032	15.404	16.5472
iRT		23.6061	23.4633	23.3281	23.9735	24.7711	23.9734	22.9963	23.4633	24.9249	22.8318	23.7099	23.0333	22.9262	23.2557	23.1331	22.8316	22.4191	22.5738	23.4633	23.3279	24.0612	23.6062	23.1329	24.41	22.8316	23.6061	23.1331	23.4007	23.5079	23.856	23.4633	23.3281	23.5886	22.8844	22.4523	23.0867	23.1329	23.856	22.6628	23.2093	23.0867	23.209
L0R6Q1	SLC35A4	14.9976	15.2568	15.6433	15.6789	15.4633	15.4393	14.5033	14.3981	14.6803	15.2325	15.5893	15.7512	14.4824	15.5947	15.3111	14.858	15.2882	15.1034	15.8517	15.9338	15.619	14.8948	15.1434	14.485	15.4358	15.3202	15.9621	14.4389	15.216	15.7297	15.7231	15.6065	15.6236	15.7701	15.9672	14.386	14.4698	15.9121	15.8777	16.1571	16.1785	16.2072
O00115;O00115-2	DNASE2	14.8574	13.3976	14.0266	13.8002	14.2959	13.479	13.7995	14.0641	12.5499	13.4269	13.3006	13.5198	14.9268	13.757	14.729	14.9402	15.0922	14.8534	14.3157	14.692	13.5996	13.3026	13.9121	12.9745	13.388	14.7245	16.1535	14.5366	14.1044	14.9425	13.7473	13.7396	12.9763	14.594	14.6218	14.1042	13.9022	12.9098	13.7524	15.4104	16.006	15.5551
O00116	AGPS	17.2813	17.0562	16.9497	17.2182	16.8513	17.475	17.4281	17.4537	16.8865	16.5091	16.2433	16.1772	16.3845	17.02	16.3383	17.1463	16.8479	16.9518	17.6829	17.7243	17.5113	15.8032	16.3983	15.0254	17.5537	17.5389	17.608	17.2958	17.518	17.7133	17.3688	17.3472	17.0084	14.8999	16.6147	16.2577	17.208	17.1307	16.7205	17.0179	16.8836	16.7508
O00139;O00139-1;O00139-2;O00139-4;O00139-5	KIF2A	15.686	16.4594	16.4025	16.6958	16.8185	17.0293	16.8864	16.6462	17.0338	15.7682	15.7232	15.5512	16.0162	16.0668	15.929	16.553	16.7301	16.7622	15.1941	15.6249	15.7058	15.6836	16.1348	15.0792	16.1304	16.2843	16.4255	16.349	16.4695	16.534	16.2727	16.6105	16.4432	15.7273	15.6199	15.9094	16.3694	16.4307	16.2673	16.2656	16.2241	16.2305
O00148	DDX39A	20.1709	20.0367	20.2277	20.2797	20.1983	20.2161	20.08	20.0367	20.2842	20.2626	19.9392	19.9877	20.0194	20.1625	19.9308	20.1709	20.0982	20.0042	20.089	20.1657	20.1043	20.2072	20.0679	20.2444	20.0593	20.4073	20.2253	20.2717	20.1983	20.0127	19.9578	20.0367	19.9868	19.4934	19.4261	19.3702	19.8786	19.8487	19.9877	19.9368	19.8481	20.0079
O00151	PDLIM1	19.2335	19.7283	19.6555	17.9508	17.7666	17.9302	19.0402	19.5512	19.3083	18.6605	18.526	18.3866	19.2817	19.8302	19.6435	19.7394	19.8652	19.9377	17.4764	17.6355	18.1245	17.6578	17.6873	17.4043	18.1967	17.8721	17.8974	18.2129	18.5413	18.2734	18.7911	18.7776	18.8491	17.8	17.5819	17.8373	18.3295	18.871	18.8058	19.4369	19.4107	19.108
O00154;O00154-4;O00154-6;O00154-7	ACOT7	19.0153	18.8633	18.9224	18.8949	19.0564	18.99	19.4066	19.2473	18.7995	18.9151	18.5901	18.535	18.9989	19.4736	19.165	19.3525	18.8946	19.0733	17.7413	18.055	18.2689	18.611	18.3686	18.6918	18.7863	18.3618	18.1479	18.9987	19.0027	19.1855	19.0467	19.0139	18.9532	18.7241	18.746	18.7438	18.4118	18.6768	18.6675	18.9732	19.1718	19.0894
O00159;O00159-3	MYO1C	16.461	16.9442	16.4258	16.9356	17.0173	16.8897	16.6867	17.0989	17.2238	15.978	15.7476	15.5773	16.3251	16.1948	16.4318	16.1008	15.9003	16.0355	15.8143	15.8393	15.7055	14.5311	14.7558	14.9259	15.8572	16.0037	15.6585	17.1205	17.0101	17.0854	15.1915	14.9034	14.308	16.2204	16.0743	16.3888	16.6227	16.8458	16.3557	16.4973	16.4672	16.3456
O00161	SNAP23	16.5047	16.0228	15.8885	16.5983	16.7046	16.7797	16.1269	16.2823	17.2917	16.0501	14.4947	15.7671	16.2795	15.9693	15.7851	15.6883	14.9983	14.6692	15.439	15.6137	15.9324	16.2985	16.2027	16.1142	17.4062	17.3148	17.2255	17.2691	17.1819	16.9265	16.3113	16.1783	16.2662	17.4628	17.1748	16.3995	15.1576	14.1601	14.8554	16.2371	16.5096	16.6109
O00165;O00165-2;O00165-5	HAX1	14.4274	14.2647	13.2117	15.2818	15.3907	15.7471	14.7049	15.1672	15.2692	14.8787	13.6259	15.3585	14.7448	13.1757	14.4258	14.1291	13.984	13.0013	15.6596	15.2213	15.2958	14.6891	15.1161	14.5463	14.6723	15.1556	13.2958	15.3388	15.3419	14.9739	13.8381	13.6907	13.6424	15.2414	14.806	15.2379	15.9324	15.3733	15.5719	14.5671	14.9398	14.8702
O00170	AIP	16.5401	16.5603	16.5616	17.4743	17.5527	17.3388	16.8196	16.6488	17.0966	17.5763	17.5042	17.4492	16.9479	17.0341	17.0071	17.5474	17.6081	17.6187	17.59	17.6917	17.7496	17.1202	17.0092	17.305	17.3388	17.334	17.2309	16.9968	17.0033	17.2899	16.9125	16.9344	16.8878	17.6063	17.5677	17.7149	17.0135	16.5217	16.8475	17.6805	17.5753	17.5859
O00178	GTPBP1	15.1077	15.3845	15.3277	15.559	15.5988	15.652	14.18	15.9513	16.1564	15.2429	15.342	15.2708	14.9175	15.1965	15.4898	15.2865	15.1773	15.4015	15.7856	13.9059	15.8329	14.8536	14.4153	15.1758	16.0713	16.1771	16.1126	12.6783	15.4783	15.8003	14.0938	15.4953	13.6023	13.3128	13.8085	14.005	12.6451	14.6549	15.0275	15.4714	15.5068	15.4554
O00182;O00182-2;O00182-3;O00182-6	LGALS9	12.886	12.752	12.8091	12.8428	13.02	13.4702	13.0073	13.1709	13.1146	13.7538	13.3024	12.9062	12.8712	13.0967	14.0642	13.2683	14.6139	14.4776	14.2265	14.4514	13.5158	13.2725	13.2137	13.036	12.6681	13.201	13.3369	15.0093	13.7115	13.3277	15.5158	15.5524	15.3463	13.3099	13.0794	13.0552	14.2277	13.0803	13.8987	12.9253	12.8218	13.0136
O00186	STXBP3	14.7	15.0946	14.9883	15.0517	14.9355	14.9766	14.8948	14.5199	15.1384	14.0276	14.4288	14.5459	14.9397	14.799	15.1791	14.36	14.1756	14.4782	14.5103	14.0905	14.1775	15.2951	15.2431	15.4683	13.805	14.3469	14.2931	14.6193	14.4455	14.2279	14.9456	15.0434	15.1268	14.4522	13.944	14.3248	14.1434	13.9359	14.0425	13.6846	13.89	13.8063
O00193	SMAP	15.6893	16.1738	15.5575	16.4418	15.948	16.1269	16.1246	16.5313	17.2391	14.9784	14.8329	14.5005	15.0655	15.2107	15.3025	15.1846	15.5933	15.9188	15.6433	15.7365	16.1784	16.2237	16.082	16.6124	16.5255	17.0635	16.5246	15.3507	15.6404	15.1316	14.5826	15.7049	15.9739	14.8516	14.8324	15.9426	15.1552	15.6233	15.1905	15.9333	14.8917	15.6773
O00194	RAB27B	12.7891	13.7989	13.2805	16.7378	13.3071	16.8435	13.4001	13.7305	13.6291	16.3094	16.033	12.8816	17.3027	17.0339	13.3368	16.6409	16.3998	16.3411	15.9829	14.0985	15.6112	18.2656	12.9994	18.4235	16.1501	15.5593	16.4971	16.7907	13.9503	12.7171	16.4572	16.0159	13.3825	15.1262	15.0482	14.9106	12.9511	12.8282	15.9153	15.9339	16.2142	15.5503
O00203;O00203-3	AP3B1	17.4684	17.5006	17.6006	17.6813	17.5143	17.7403	17.2556	16.7895	17.5896	16.7744	16.7437	17.0299	16.9435	16.1749	16.712	16.9116	16.5554	16.795	16.5196	16.5643	16.5776	17.5253	17.4431	17.6254	17.2324	17.1475	17.2643	17.3914	17.1172	17.2048	16.7548	16.7438	16.8002	17.6883	17.7834	17.8019	17.2747	17.0416	17.1074	16.1618	16.6058	16.7448
O00204;O00204-2	SULT2B1	15.7108	13.5927	15.6862	12.9553	13.0064	14.1792	13.1581	13.1494	13.2442	14.0168	14.1788	13.1239	13.0798	12.9892	12.8862	17.5657	17.5271	17.5211	13.0159	13.4726	13.3873	15.2447	15.2697	15.7901	12.893	13.232	13.305	15.8429	16.3165	16.1405	17.6299	17.233	17.0974	13.3427	13.2976	13.9762	17.1917	17.4009	17.3803	16.0918	15.1472	16.0387
O00214;O00214-2	LGALS8	15.3887	15.0409	15.1786	13.3828	13.9196	13.1771	14.2681	14.0995	13.9125	13.278	13.1299	13.2848	13.1494	13.5806	13.6099	14.0315	15.8094	13.8591	13.0293	12.8491	12.8077	13.5714	13.0974	13.4658	14.0582	12.8341	14.2325	13.4189	13.2386	13.0589	14.5004	13.9522	12.7788	13.0033	12.9826	12.918	13.3836	13.5155	13.5685	13.4108	13.3343	13.2114
O00217	NDUFS8	15.8162	16.0294	16.5415	16.3299	16.5618	16.4612	15.9643	16.1423	14.8601	16.016	16.2054	16.3588	16.6878	16.049	16.0679	15.8631	16.1191	14.4242	16.5415	16.3499	15.9979	16.9635	16.778	16.4095	15.5772	15.5762	16.0816	16.1337	15.7703	16.1896	15.7041	15.9202	15.13	16.7533	16.897	16.1705	16.5083	15.9331	16.0017	14.4085	16.0703	15.6141
O00231	PSMD11	18.1319	18.4977	18.3521	18.3051	18.4086	18.5581	18.409	18.0068	18.6787	18.0836	18.0882	17.8172	17.7654	18.5781	18.0191	17.7743	17.6733	18.021	17.7643	17.7824	18.1604	17.7762	17.7107	17.7432	18.3151	18.516	18.3237	17.828	18.1789	17.7937	17.8992	18.1059	18.078	18.1723	18.1505	18.5196	18.1468	18.6744	18.4307	17.9581	17.934	18.0093
O00232	PSMD12	17.1811	17.1644	17.1559	17.186	17.4112	17.3452	17.0379	17.114	17.4723	17.1814	17.2131	16.8959	16.5724	17.3993	17.0429	16.8605	16.7046	16.7847	16.5882	16.2128	16.866	16.8412	16.7613	16.903	17.1349	17.464	16.9511	16.5709	17.0751	16.3999	17.0228	17.0344	17.3675	16.8581	16.5894	16.9773	16.7613	17.382	17.427	17.0026	16.9362	16.9433
O00233	PSMD9	17.7953	17.7247	17.7004	17.5961	17.6872	17.636	17.3364	17.4566	17.1391	17.7888	17.6113	17.5766	17.4295	17.3424	17.5133	17.7655	17.6858	17.7467	17.2787	18.1667	17.7171	17.2174	17.1984	16.73	16.9953	17.1849	17.3393	17.7317	17.6329	17.6173	17.1762	17.3542	17.0889	17.541	17.8193	17.9404	17.2244	17.0195	17.0882	16.2856	16.2432	16.2242
O00244	ATOX1	17.0681	16.8927	17.1886	17.2119	17.2712	17.0639	16.606	16.981	16.2568	16.6245	16.3408	15.9674	17.9731	18.0658	18.1744	17.6816	17.5499	17.6833	16.5624	16.6313	16.7473	17.1077	17.1075	17.1512	17.5751	17.4192	17.3076	17.1496	16.5384	16.9811	17.8054	17.5937	17.7246	18.2486	17.5857	17.9244	17.3926	17.1347	17.2835	18.0531	18.2588	17.9355
O00255;O00255-2;O00255-3	MEN1	13.0901	12.5433	12.8291	13.0678	12.972	13.297	13.9244	13.6031	13.5353	14.0044	12.9919	12.8525	13.0755	12.9708	13.0163	13.1706	15.2082	15.2137	13.5947	13.5976	13.8867	13.0605	13.0615	12.9381	13.1201	13.2008	13.0927	13.0824	13.4467	13.3168	12.9968	13.3419	12.9419	13.8959	13.0433	13.4358	12.9919	12.9585	12.9435	12.9864	12.9083	13.128
O00264	PGRMC1	16.6177	16.7129	16.8655	16.3241	16.4296	16.4711	16.8034	16.8157	16.8411	17.9659	17.51	17.8517	16.2738	15.8917	15.0917	16.86	16.9993	16.722	18.4941	18.3114	17.6713	17.4152	18.3352	16.093	17.6257	16.4965	17.0097	17.741	18.2987	17.901	16.889	17.0987	16.5636	15.7385	15.5443	15.9323	17.6515	17.379	16.7647	17.5286	17.2228	17.2459
O00267;O00267-2	SUPT5H	17.1454	17.0222	16.8925	16.4219	16.1543	15.9978	16.7618	16.7955	16.9563	16.4413	16.397	16.3393	16.2318	16.1573	16.1478	16.2888	16.3358	16.4699	15.7789	15.7193	15.8376	15.379	15.4962	15.8519	16.4922	16.6912	16.8041	16.7545	16.6966	16.8102	16.0953	16.1413	16.5179	16.0786	16.2821	16.3187	16.0338	16.2134	16.3404	16.1027	16.1223	16.1497
O00273	DFFA	16.0053	15.8104	15.7236	17.0428	17.187	17.1298	16.2122	16.3123	15.9888	16.0476	15.8267	15.845	16.2048	16.2852	16.0296	15.2723	15.0646	15.4968	16.325	16.1624	16.7184	15.5564	15.3773	15.8667	15.5624	15.9751	16.0371	15.3047	15.0592	15.3523	15.2819	15.2531	15.3263	16.8744	16.7301	16.8864	16.5867	16.8083	16.6364	15.9006	15.8996	15.877
O00291;O00291-3;O00291-4	HIP1	13.1837	13.0435	13.1308	14.1705	14.2805	14.0259	13.5661	12.7382	14.6092	13.1744	13.4253	13.0394	12.9155	13.5862	13.0275	13.4146	13.441	13.5497	13.1003	13.2676	13.1853	13.838	12.972	13.2572	12.7361	12.5728	13.3268	13.5134	13.0257	12.8392	12.5952	13.3913	13.2653	13.3149	13.1871	12.8109	13.1305	13.5113	13.2796	13.8034	13.8334	13.8881
O00299	CLIC1	20.0516	20.0591	19.9762	19.0475	19.3205	19.2787	19.8689	20.449	20.7161	20.2153	20.7542	20.4656	20.2153	20.2056	20.5851	19.3703	19.3407	19.448	19.4841	19.3676	19.7879	20.4188	20.2054	20.6424	18.992	19.3069	19.5643	20.955	21.0154	21.5689	20.6694	20.5275	20.7665	19.1004	18.8997	19.1579	20.2303	20.1076	20.3804	20.2827	20.2504	20.1085
O00303	EIF3F	18.7213	18.8225	18.7045	18.763	18.7845	18.744	19.1626	18.4368	17.9406	18.3008	18.2126	18.2544	18.3388	18.8554	18.8064	18.1842	18.1963	18.3598	18.0489	18.0286	18.3612	17.8719	17.7713	17.4203	18.4633	18.1963	18.2477	18.1219	18.2328	18.416	18.2926	18.254	18.3942	18.5126	18.5402	18.353	17.9027	18.3056	18.4321	17.9477	17.5177	18.3566
O00330;O00330-3	PDHX	14.995	14.3533	13.927	15.3279	15.2492	15.3456	13.5448	14.3942	13.9971	14.4451	13.5974	14.708	15.2164	14.9882	14.728	14.0464	13.4885	13.767	15.8472	15.7524	15.326	14.97	15.0532	14.7098	15.359	15.2929	16.0012	13.0195	13.5157	13.9746	14.7126	14.8149	15.1004	14.846	14.6768	15.5097	14.7654	14.5089	14.5089	14.589	15.5533	14.7894
O00338;O00338-2	SULT1C2	13.2086	12.4333	12.7707	12.4754	13.7827	13.6759	12.9256	12.9564	13.1188	13.7726	13.4672	12.5852	12.6175	13.5326	13.1849	13.2773	13.0841	13.2412	14.7921	14.9656	14.324	13.4394	13.3567	13.6865	13.5798	13.2165	13.2697	14.6454	14.6569	13.6013	15.6893	15.6344	15.1419	13.2921	12.9192	12.8836	13.5074	13.1705	13.2023	12.7799	12.9316	12.9317
O00391	QSOX1	17.0664	16.1178	14.5622	15.6908	15.5132	13.3694	16.8593	14.9728	16.5464	15.7159	15.4348	14.0941	13.7974	15.449	13.8706	17.2154	14.1217	16.1415	15.016	14.3109	16.0749	14.5486	14.8127	15.9463	14.5531	15.7875	13.6406	13.8648	18.1877	16.0807	15.8286	13.9025	17.0561	14.3434	16.2209	13.1673	13.284	17.0847	13.1344	17.2192	17.2433	16.3064
O00400	SLC33A1	13.0643	13.3371	13.5	13.5141	13.3187	13.0951	13.916	12.8346	13.6581	12.6627	14.6617	14.5832	13.6888	13.2724	13.1794	12.9128	13.0837	12.9351	13.9641	13.6902	14.6766	14.2169	14.3204	13.3743	14.3979	14.2733	13.3107	13.2747	14.5134	13.2675	12.9688	14.2228	13.7796	14.4808	14.2318	13.071	13.2514	13.9255	13.9558	13.1466	13.3587	12.8069
O00410	IPO5	19.3763	18.7801	18.73	19.3522	18.7593	19.0879	18.9693	18.6395	19.0572	18.4471	17.9467	17.7803	18.3006	18.7286	18.0732	18.4654	18.3003	18.1755	18.9835	19.1196	19.4582	18.3739	18.3472	18.0964	18.7053	18.3946	18.383	18.1049	18.8585	18.022	18.3072	18.3821	18.6735	18.0329	18.0578	18.2478	19.0112	19.7459	19.3414	17.6935	17.5078	17.6542
O00411	POLRMT	15.6182	14.5501	14.4162	15.0148	14.1417	13.4673	13.3561	13.2164	12.9183	15.3716	15.5624	15.5436	12.9537	13.0325	12.7085	13.3961	13.363	13.5428	13.0146	12.987	13.7508	13.9467	13.0544	12.9075	13.2217	12.9034	13.478	14.3413	14.4589	13.2637	13.264	13.3866	14.1589	13.5876	13.4113	14.9265	13.0301	13.2989	13.2039	15.682	15.6744	15.7174
O00418	EEF2K	12.9804	13.2821	13.1381	12.8808	12.8274	13.2877	12.9154	13.1799	13.0412	13.0482	13.3903	12.8452	14.1382	14.2721	13.1191	13.2865	12.9926	13.4344	13.5951	14.3992	13.7109	13.0419	14.2387	14.3241	13.2877	13.2642	13.2129	12.9457	13.4292	14.144	14.106	13.7567	14.273	13.9549	13.4933	14.0149	14.378	13.7215	14.3538	13.0275	12.8365	12.9219
O00422-2	SAP18	18.3529	18.433	18.4362	17.6154	18.0659	17.7348	18.1603	18.1579	17.7096	17.4785	17.8176	17.5861	18.182	18.2291	18.335	18.3614	18.1818	17.518	17.6823	17.702	16.7766	18.1185	17.8083	17.9081	17.6645	18.0934	18.0687	17.7148	17.6605	18.021	17.4008	17.8872	17.1987	17.6526	17.6423	17.8019	17.37	17.7599	18.1292	17.3589	17.5474	17.54
O00425	IGF2BP3	13.8184	15.1107	15.5095	17.4239	17.7511	17.691	14.9992	15.1315	13.6337	15.1849	15.779	15.1413	18.7463	18.2822	18.8086	16.2047	16.3571	16.5656	17.9335	17.8005	17.6299	16.6528	16.9122	17.1128	16.9218	17.8348	17.9466	17.263	16.9027	17.588	18.2403	18.1359	17.9957	17.3713	17.2962	17.0583	17.6034	17.0986	17.7026	16.4557	16.6859	16.9758
O00429	DNM1L	16.915	17.2817	17.2584	16.9299	17.2167	17.304	17.6112	17.6092	17.1422	16.7246	16.8346	16.8036	17.0445	16.9641	16.95	17.2348	17.2309	17.4119	17.3533	17.2235	17.4661	16.5258	16.5078	16.495	17.122	17.4889	17.3747	17.3729	17.5127	17.4007	16.606	16.7654	16.4949	16.6968	16.3695	16.7302	16.4583	16.1699	16.0945	16.9097	17.3073	17.1378
O00429-4	DNM1L	12.5056	13.674	13.5917	15.924	16.0808	15.0371	15.6887	14.0601	16.3082	12.6263	13.2076	13.107	15.5537	12.8453	13.1143	14.8629	15.5417	15.7121	15.148	13.0714	13.6704	15.2527	12.8061	12.9044	13.5566	15.7201	13.2751	16.465	15.6194	12.9029	13.7484	12.8489	14.0105	12.5667	13.686	13.5149	14.8055	13.1556	12.5216	15.1641	15.3475	15.0836
O00442	RTCA	15.9352	16.4988	16.7658	16.1334	16.1695	16.1065	16.309	16.831	16.3242	15.2889	15.4724	15.625	16.9341	16.8402	17.2085	15.822	15.8199	15.9059	15.5975	15.6907	15.3756	15.6868	15.6755	16.2658	16.6807	16.6685	16.7868	15.6532	15.6358	16.3114	16.6023	16.4789	16.158	16.3786	16.3869	16.1271	14.9273	13.6139	15.0601	15.1062	15.215	15.0831
O00443	PIK3C2A	15.8464	15.6413	14.8108	16.028	15.9215	16.0365	15.9048	15.755	15.5742	14.6359	14.527	13.6389	13.6087	13.5207	14.6907	13.3258	13.3645	13.3681	14.5713	14.4192	15.4796	13.569	14.2172	14.6139	15.5591	15.6061	15.7773	15.8167	15.3905	15.5166	14.3509	15.2754	14.0875	14.1458	14.2102	13.8294	14.5216	14.5216	14.9792	15.4796	15.6802	15.0074
O00458;O00458-2	IFRD1	12.7546	13.2566	13.3275	13.499	14.0874	14.7179	13.9247	14.5085	13.7378	12.5989	12.6737	13.207	14.396	13.3321	13.7538	12.8785	13.3975	12.9049	14.5671	13.9282	12.8719	13.3868	13.1217	13.4498	13.4311	13.1834	13.3484	13.6556	12.8759	12.6517	13.331	12.698	13.5028	12.7426	12.5457	13.1537	13.314	13.9395	13.3024	13.1117	13.3298	12.6659
O00459	PIK3R2	13.1808	12.7127	12.8623	16.1706	12.6708	16.2739	12.9317	12.8642	12.7759	13.1537	13.9876	15.0131	13.5759	13.2944	12.663	13.4468	12.6299	13.4898	12.8066	14.3493	13.1308	13.2585	13.649	13.3802	13.0889	13.5682	15.7177	13.0196	13.5152	14.3238	16.2838	16.2041	15.7818	13.6276	16.3089	15.4608	12.9516	13.2396	13.1256	12.496	12.8013	15.9341
O00461	GOLIM4	13.5554	12.9819	12.6346	14.807	14.8403	13.7289	13.1195	12.9878	13.4282	13.3307	13.3578	12.9721	14.8312	14.9978	14.5065	14.5033	13.2321	12.9532	14.4886	14.3059	14.5875	13.9497	13.3277	13.1826	12.8417	12.9888	12.9523	13.3313	13.3481	13.5748	15.3037	15.1801	14.9699	13.2194	13.1234	13.169	13.8641	14.2559	14.2669	13.6334	13.7295	13.8549
O00462	MANBA	15.469	14.6428	14.6901	13.0227	12.9915	14.0996	13.3598	14.2078	15.1272	14.0321	15.2216	14.2061	12.6973	12.943	12.7882	14.1302	13.9408	14.3337	13.1602	13.9731	13.1219	15.644	15.5631	15.6731	15.6931	15.1047	14.2512	12.7354	13.8305	14.2992	14.4489	14.1629	14.112	12.7867	13.0078	13.5162	12.8842	12.929	13.284	15.9671	16.0195	15.9693
O00468-6	AGRN	15.2987	15.1334	15.68	13.6699	13.6864	13.46	15.0974	15.5861	14.5066	15.4363	13.3663	13.9153	15.4265	14.8433	14.702	15.94	14.9799	15.3912	15.5668	15.8952	14.7693	13.7409	13.3397	13.6859	15.5916	14.6099	15.634	15.7909	15.585	15.5544	14.4404	14.5833	13.6835	14.3283	14.2987	13.4747	15.1877	15.1675	14.7987	15.9419	15.9917	15.901
O00469;O00469-2	PLOD2	12.8495	13.4897	14.5136	13.3134	12.5571	13.0594	12.9956	13.0892	14.5299	12.8696	12.8608	13.0629	13.2524	13.1851	13.1595	13.7393	13.6499	13.7131	12.6249	13.3154	12.8117	13.2218	12.9922	13.2675	15.8315	14.5465	14.6267	13.3041	12.9345	13.1522	13.3001	12.763	13.9861	15.2876	15.3334	15.3356	13.1719	13.1631	12.7865	13.1557	13.3019	13.1697
O00471	EXOC5	15.7415	15.7093	15.8913	15.4741	15.636	15.7415	15.0786	15.1648	15.7639	14.826	14.7277	14.867	15.8881	15.5727	15.9382	15.5754	15.2411	15.4564	14.9907	14.7957	14.9748	16.2586	15.7194	16.1544	15.5088	15.8105	15.418	15.5283	15.0308	15.1788	15.9417	15.9293	15.7857	14.9919	14.6396	15.56	15.4918	15.2071	15.4973	15.2152	15.4797	15.5546
O00479	HMGN4	14.25	12.3844	14.2194	14.0074	14.0066	13.2357	14.168	14.4324	13.556	14.4166	13.5631	13.9559	12.8383	12.5658	12.8465	13.5037	13.8538	14.3951	13.9771	13.8146	13.8971	13.5207	13.6493	12.705	14.1197	14.2227	14.4411	14.5062	14.8125	14.3473	14.2756	14.171	13.2794	14.3584	14.0195	14.278	12.5816	14.5909	12.7832	12.1345	12.5242	13.6901
O00483	NDUFA4	18.2027	17.7839	17.8199	17.9367	18.0372	18.3528	17.7632	17.6746	18.2038	18.3214	18.2478	18.77	18.046	18.2628	17.9537	17.5592	17.8472	17.5219	18.3326	18.1736	18.4319	18.5363	18.9843	17.585	17.1079	16.9744	17.3564	18.1473	18.4046	18.412	18.1928	18.1964	18.3404	15.2806	15.4593	15.4929	17.9242	18.1127	17.7449	18.4608	18.2232	18.5075
O00487	PSMD14	18.0236	18.3096	18.4883	18.2723	18.1664	18.2909	18.3224	18.4337	18.1408	18.088	18.0625	18.2198	18.1666	18.2521	18.1524	18.3211	18.2198	18.2519	17.4995	17.5239	17.8015	18.1501	17.7576	18.2079	18.1498	18.1615	18.4989	18.1173	17.9193	18.3261	18.3318	18.3186	18.2967	18.2511	17.8427	17.7734	18.7233	18.3532	18.6911	17.9604	18.0679	18.3011
O00488	ZNF593	13.807	13.7589	13.6606	15.877	13.1491	14.0001	14.3375	14.1079	13.1337	14.4481	15.005	14.2359	14.319	13.6877	12.6895	13.314	13.2663	13.7461	13.4926	13.2515	13.884	12.7081	12.9301	12.7591	14.239	13.9362	12.6907	12.7221	13.5604	13.0222	13.7434	13.4726	13.8242	13.4349	13.3838	13.8286	12.7506	15.1682	13.0788	12.7439	12.7229	13.0131
O00499;O00499-11;O00499-2;O00499-6	BIN1	13.7395	13.9025	13.8026	12.9743	12.8924	13.129	13.653	13.8478	13.7862	15.3618	14.8657	14.4072	13.3719	12.8588	12.8311	13.0239	13.076	13.0049	17.1465	17.1902	17.5504	15.4511	15.2849	15.647	15.4785	16.3704	16.2109	15.5523	16.2623	16.3617	13.6914	13.4258	13.7252	13.4045	13.2404	13.8743	16.2026	16.6489	16.7464	13.5614	13.5815	13.4227
O00505	KPNA3	18.3588	18.2182	18.118	16.4977	16.8469	16.7578	18.1616	17.8736	17.6238	17.5986	17.4665	17.0854	17.6987	17.7391	17.6093	17.9787	17.7935	17.8828	16.679	15.7914	16.0171	17.9265	17.4432	17.6025	18.2733	18.2321	16.7303	17.5022	17.5837	15.8697	17.7853	17.8556	17.8873	17.4527	17.3617	17.43	17.0697	17.3759	16.7593	17.2708	17.2404	17.3586
O00506	STK25	16.1957	16.4845	16.3389	15.6812	15.5	15.2951	16.1373	16.0772	14.1186	15.7993	15.8661	15.9538	16.7627	16.0868	16.2404	16.2735	16.1502	16.0783	16.3111	15.9131	15.9425	15.8206	15.5962	15.2701	16.2735	16.0147	16.2122	16.631	15.9813	16.2118	15.9083	13.6244	15.7631	15.4497	15.3421	15.3873	16.9881	16.208	16.619	15.6504	16.2028	15.9079
O00515	LAD1	14.4805	14.0637	13.8956	13.6419	13.1821	13.2556	13.965	14.1283	14.8674	14.1351	13.7174	13.7883	14.5945	14.6289	14.6653	15.9096	15.5219	15.772	14.7207	14.5858	15.4104	14.8845	15.4846	16.0578	13.4216	13.3051	13.294	15.0515	15.2197	14.7162	15.4358	14.9932	15.6588	13.5177	13.1051	13.8956	14.9579	15.2447	14.8406	14.5545	14.4236	14.4866
O00519	FAAH	13.4007	13.071	12.844	13.3116	13.7979	13.5018	13.1449	12.6003	13.3937	13.3329	13.6076	13.4486	13.2709	13.2951	13.8796	12.9977	12.7887	12.952	12.8227	13.1797	12.897	13.4287	13.5658	13.3309	13.2349	12.7146	14.5267	13.8813	13.0731	14.0389	14.0987	15.0159	14.7992	13.0583	13.2384	13.2175	13.3552	13.5813	13.6346	14.1632	13.1931	13.305
O00541	PES1	15.8467	15.7804	15.6582	16.1035	15.6452	15.7415	15.666	14.912	16.0645	16.1443	15.9395	16.1395	15.7336	15.9	15.4729	15.9795	15.6832	15.9191	15.6434	15.5401	15.4739	15.2422	15.2274	15.5214	14.5953	15.0816	15.0033	15.4764	15.7244	15.1795	15.4019	15.5921	15.2527	15.5435	15.015	15.8767	15.3558	15.5048	15.1455	14.7172	14.5397	14.6534
O00559;O00559-2	EBAG9	12.9601	13.2051	13.1079	13.9448	14.1219	13.1286	12.6673	13.2245	12.7431	13.7527	12.8729	14.1269	14.933	12.9314	14.2476	13.0131	13.8004	14.257	15.3182	15.1971	15.3784	13.9803	15.6416	14.2856	13.6995	14.1269	13.9521	13.3566	12.7332	13.0087	13.1388	13.8683	14.1295	13.9265	13.7883	12.8372	14.5691	13.2904	12.7642	13.1366	13.4716	13.6682
O00560	SDCBP	17.7116	15.5844	16.2786	12.9254	14.9613	13.7462	17.2225	16.0195	14.4238	13.2578	15.4265	13.1168	15.6138	12.9334	16.4444	16.2922	16.2605	15.9936	15.9554	16.2911	16.3643	17.1133	16.0498	17.0203	15.6079	15.6285	16.0349	13.2307	14.2461	16.2192	14.686	14.3474	14.47	12.6745	13.9659	12.3736	12.9422	16.0296	15.8794	16.0904	16.0182	16.6262
O00560-2	SDCBP	17.7703	16.8729	16.7781	16.1198	14.1164	14.9299	17.1546	16.5557	17.2801	14.9909	15.2381	14.9811	15.5428	16.1388	16.0575	16.1315	15.8465	16.1337	16.4497	16.6845	17.1559	17.1251	16.6332	16.9016	16.6149	16.3335	16.3578	16.2747	16.753	15.6891	16.0407	15.6377	16.0347	13.4337	13.4761	13.5772	15.7618	17.0052	15.1757	16.7038	16.4879	16.692
O00562;O00562-2	PITPNM1	13.0713	13.0327	13.0294	13.2997	13.3392	13.1697	13.0929	13.0572	13.3016	13.0998	12.869	12.8885	14.2559	13.842	14.0953	13.7644	13.6645	13.1932	13.0306	12.9957	13.1359	13.3195	13.0547	13.6084	14.7659	15.6221	15.3795	13.1078	13.2847	13.1994	13.0768	13.0842	13.0939	14.1955	14.2395	13.1158	13.2121	13.2021	13.0734	14.6952	14.935	15.0882
O00566	MPHOSPH10	15.1317	15.0162	15.2202	15.517	15.795	15.5994	15.5157	14.5049	16.2095	15.4843	15.5333	15.2218	13.7131	15.2421	15.1874	15.2623	15.1093	15.3327	15.2701	15.3443	14.3174	13.7458	15.0211	15.4752	14.9401	15.3902	15.3098	13.3297	15.0743	13.096	15.1164	15.8816	15.6811	14.5989	15.1106	14.1249	13.2207	15.0438	14.7912	13.7049	13.9836	14.1171
O00567	NOP56	17.0841	16.8684	17.2194	17.4903	17.4055	17.8583	17.5987	17.4129	17.9445	17.4592	17.5523	17.873	17.0279	17.0522	17.101	17.3071	17.3535	17.2689	17.4129	17.287	17.1194	17.2076	17.573	17.2474	17.3224	17.3224	17.6363	16.9811	17.5827	17.594	17.3433	17.4659	17.5142	17.0973	17.3314	17.4129	16.7916	17.0769	17.0187	16.9271	16.7771	17.1167
O00571	DDX3X	18.3223	18.6403	19.0555	16.7049	18.1067	17.3902	18.6196	18.1125	16.8545	18.4518	18.6862	18.7732	18.1631	17.7067	18.3051	18.2693	18.7287	18.4817	17.9465	17.8848	17.8476	18.0309	17.4711	18.0983	17.4445	17.6492	18.0681	17.0804	16.5872	18.0504	17.3403	17.5494	17.2274	18.7306	18.9547	17.7512	17.72	17.4209	18.0525	17.5996	17.6808	17.8785
O00584	RNASET2	13.8156	14.1317	14.4929	13.641	13.6015	13.3285	13.9207	13.8589	12.8813	14.8779	15.3402	15.1702	13.6636	13.4272	14.0322	14.2497	14.7042	14.8231	14.098	14.3492	13.9896	16.5102	16.2611	16.7238	13.6917	13.7933	14.6788	15.1961	14.4645	15.9644	14.3813	14.4726	14.0621	14.5056	14.38	14.2806	13.8961	13.45	13.8767	16.3168	16.5155	16.1359
O00592;O00592-2	PODXL	14.7	15.668	15.9513	12.7964	12.8929	13.16	15.1214	15.462	14.1542	15.2193	14.7513	14.6372	13.088	12.8917	12.9836	14.4988	14.0212	13.2495	13.0129	13.1627	13.4642	13.4204	13.0965	13.0364	15.7574	15.6254	16.2941	15.4374	15.2487	15.4894	12.9273	13.3175	12.9649	13.8664	13.8073	13.3401	12.9423	13.6641	13.7245	13.1124	13.2169	13.5773
O00622	CCN1	14.9018	14.8662	15.3854	16.7086	15.7838	15.4292	16.9913	15.5731	14.9676	13.282	13.4765	12.7015	12.7376	13.1959	13.1617	13.9791	12.6822	14.476	12.7327	13.5192	13.2025	13.1448	13.2961	12.7343	15.724	15.1315	13.3082	12.8201	13.6277	14.1351	12.8407	13.6735	12.8198	13.5818	13.569	13.7986	13.1786	15.2033	13.2087	14.5712	14.4821	13.6394
O00625	PIR	12.9953	13.3167	13.4069	13.1689	14.4413	14.3377	12.8837	13.196	12.9723	15.8057	15.8389	15.2776	16.1337	16.0842	16.3432	15.5536	15.3921	14.3199	14.9755	15.0246	15.0731	17.1265	16.8574	17.1284	15.6604	15.8064	16.054	12.9705	13.1482	13.7656	14.8984	15.8187	15.8848	16.5015	16.5284	16.2342	15.7936	15.6225	16.0848	16.2296	16.5153	16.213
O00629	KPNA4	17.718	17.8414	17.7902	17.4139	17.7351	17.6276	17.5109	17.7494	17.2412	17.5464	17.7585	17.39	17.299	17.5361	17.5676	17.7351	17.603	17.6657	17.3228	17.2082	17.6529	17.4558	17.3573	17.3933	17.5003	17.7162	17.1044	17.1449	17.5673	16.8066	16.8257	17.045	17.1336	17.2456	17.2714	17.1402	17.126	17.7286	17.2988	17.0878	16.9748	16.9886
O00716;O00716-2	E2F3	12.004	11.8019	13.2112	13.5707	13.3615	12.6095	12.848	13.7479	13.124	12.8689	12.7229	11.0358	13.5823	13.1844	13.6639	12.8743	13.3212	12.9386	13.1605	12.2528	12.8781	11.6012	11.0358	12.3566	11.0358	12.1262	14.1955	13.2998	12.8414	12.7035	11.136	12.2528	13.2447	12.3744	12.4245	12.8156	13.1725	13.688	12.4689	13.6904	12.9614	12.845
O00743	PPP6C	15.6525	15.6301	15.6138	15.2022	15.6525	15.7276	15.8088	15.552	15.8929	15.6766	15.1384	15.5378	15.5451	15.1053	15.4146	15.086	14.7203	15.511	14.7058	14.6421	15.0596	14.4032	14.5781	14.6654	14.9423	14.9789	15.1973	15.0676	15.4163	15.4305	14.8918	15.0826	15.1915	15.08	15.0838	14.9502	15.1379	15.1712	15.1037	15.2887	15.2625	15.3032
O00748;O00748-4	CES2	13.3056	12.9797	12.9467	13.576	13.5213	13.1836	12.863	12.8448	12.7268	15.0321	15.8724	15.264	13.5844	13.4408	13.3412	13.1664	13.3249	13.1281	15.9841	16.0589	15.8773	16.5355	16.4008	16.1204	13.5265	13.7431	13.4665	16.3947	16.6789	16.9668	17.4436	17.2118	16.8889	12.7986	12.8334	12.8176	14.4008	13.6191	13.8814	14.2685	14.5435	14.2046
O00754;O00754-2	MAN2B1	13.5226	14.1485	12.6739	13.9733	13.8395	12.7768	13.8114	13.6456	14.0728	13.5536	13.1336	13.2272	12.9104	13.5205	13.2281	13.547	12.9525	12.6562	12.5264	14.1095	13.3573	13.6186	13.2152	14.1487	12.6514	12.8671	13.5813	14.2021	13.2456	14.0306	12.5533	13.219	12.6089	13.381	12.8703	12.5753	13.7546	13.4519	13.547	14.2336	15.5175	14.7157
O00757	FBP2	13.8414	13.0479	12.9621	14.0871	13.7751	12.7311	12.9441	12.3439	13.1257	12.4659	15.2915	14.8045	13.5251	13.4732	13.5404	12.7605	13.3936	12.851	15.029	15.101	14.8417	13.3988	12.7062	13.7151	14.0154	13.1089	13.9811	13.9933	12.7374	12.8756	12.4671	12.9437	12.1312	12.5397	12.5893	12.6703	13.4493	13.4174	13.8075	14.9771	15.0708	15.0356
O00762	UBE2C	17.4379	17.4931	16.7562	17.0305	13.255	12.926	17.4092	16.6652	17.8241	17.2319	15.8013	17.702	13.4572	16.7391	14.6009	16.3398	16.3876	16.2467	13.1934	13.0521	16.3982	16.0488	12.8028	13.1686	16.7695	13.0508	13.8141	13.3198	17.0123	13.0235	13.1057	13.4846	15.6451	16.6652	17.3444	17.203	16.5309	16.8694	16.5334	13.539	13.3562	15.0342
O00764	PDXK	16.5134	15.7966	16.2592	14.0539	13.4539	13.0616	16.1251	16.5711	12.3905	16.257	16.2881	16.1606	17.3651	17.1297	18.202	16.9842	17.4634	17.2157	16.5365	16.6496	15.9405	16.2187	16.3364	16.0363	15.2132	15.5955	14.7746	15.895	15.2721	16.9985	16.3285	16.1624	15.5771	15.2723	15.617	14.4106	16.037	15.427	16.6049	17.773	17.9316	17.6285
O00767	SCD	15.7846	15.2772	17.3836	18.7585	16.9792	17.3685	14.7052	13.8896	16.811	16.9042	13.3234	15.2693	17.0489	18.1304	16.4249	16.3471	16.5572	15.2674	16.6386	16.5339	17.4337	18.181	18.0229	17.3568	17.6878	16.0172	15.6915	16.0242	16.41	13.3431	17.6406	16.7678	17.5006	17.2916	17.0443	17.1377	15.8269	15.6336	15.143	14.3994	14.2052	14.8227
O14493	CLDN4	14.9773	12.626	13.5803	13.8944	13.6761	12.7733	14.2541	13.1022	15.419	15.5044	15.313	15.0547	16.0315	15.4523	15.3536	12.3986	12.8727	16.0562	12.9489	13.5736	13.1166	15.3015	15.7215	13.7518	12.3735	12.6051	13.3214	15.5493	15.524	12.9127	13.4181	14.72	13.5581	14.9994	13.8212	13.7221	13.3886	15.5748	14.7733	14.2461	14.3617	14.2766
O14495	PLPP3	13.9277	14.2889	13.2461	13.8779	13.6476	12.7836	13.6294	12.4705	14.369	12.9874	12.8538	13.5126	13.8662	13.3668	13.2676	12.5654	13.0432	12.5987	13.2469	12.9609	12.836	14.2275	13.9607	13.7195	16.0345	16.4189	13.6367	13.677	12.5142	12.9007	13.094	14.3047	13.2504	14.5915	13.1835	12.6942	13.3599	13.3105	13.3536	13.8817	13.7713	13.6538
O14497	ARID1A	15.3838	15.454	15.2396	15.2074	15.2382	15.4301	15.4481	15.0611	15.9784	14.6214	13.9881	13.8774	15.3298	15.5107	15.0964	13.8618	13.8707	14.2074	14.555	14.5064	14.7015	13.5063	13.1282	13.6119	16.0069	16.0259	15.967	15.4599	15.581	15.1349	14.5439	14.7288	15.4808	13.3373	13.3591	12.8805	14.173	14.3578	14.0316	14.5713	14.5175	14.5706
O14521;O14521-2;O14521-4	SDHD	14.9393	14.2485	12.48	15.326	15.3634	15.2786	13.9203	14.345	13.7874	13.3549	14.2757	12.5792	12.5423	13.8233	14.6038	12.65	14.3086	14.1986	12.4791	14.2151	14.4161	14.3546	13.1056	14.225	12.6924	12.836	13.5852	14.1986	12.5423	12.5048	14.3823	14.187	14.3365	15.985	15.6999	16.229	14.7312	14.7252	14.8199	12.8875	13.0487	13.142
O14530	TXNDC9	14.192	14.1821	14.8839	14.5897	14.4622	13.2309	15.5791	15.119	12.9144	13.3545	13.3381	14.1517	14.6125	14.7631	14.623	14.7284	14.6454	14.7572	13.8911	14.0771	13.6225	13.3036	13.3476	13.499	13.8891	13.47	13.9707	13.5521	13.8501	13.3013	14.4062	14.5376	12.8874	14.597	14.7761	13.3929	14.3404	14.437	14.3125	14.1558	14.1007	14.1256
O14545	TRAFD1	13.0926	12.9599	13.0125	13.5826	12.5604	13.3089	13.1647	13.1443	13.3065	13.0351	13.4166	12.863	13.06	13.229	12.8046	13.4935	13.0787	13.4875	13.1506	13.1226	13.2004	12.9776	13.1013	12.558	13.6608	13.4912	14.8591	13.4781	13.8109	13.2423	13.1348	13.2127	13.2219	16.1463	15.726	16.1054	13.037	12.7133	13.094	12.7849	13.2147	13.1681
O14548	COX7A2L	13.1389	13.7095	13.7869	14.5458	14.3633	14.5139	13.4951	13.4788	14.392	15.0645	15.0544	14.933	15.0997	14.3721	15.0768	13.5922	13.6134	14.1047	15.3574	15.3346	14.1295	15.5911	14.8807	15.518	13.1268	13.7174	13.504	14.8092	14.542	13.4289	13.7045	13.8445	14.3954	14.4339	14.8075	14.5067	14.1873	13.9787	13.7728	14.1476	14.4016	13.9643
O14558	HSPB6	12.8016	13.2264	13.2624	13.5683	13.4968	12.6376	13.0167	13.1219	13.1475	12.8658	12.791	13.5462	13.8648	13.6815	13.6392	12.7758	13.4346	12.7262	13.1214	12.5303	12.6499	13.4249	12.7022	13.8042	13.4668	13.0741	14.1931	13.7964	12.809	12.6503	13.1367	13.0482	13.2111	16.2837	16.357	15.0548	13.6768	13.3403	12.8065	13.2329	12.8207	13.0768
O14561	NDUFAB1	16.8905	16.5339	16.8584	17.3745	18.0606	18.1411	17.6431	17.2684	16.4583	17.5478	17.7866	17.6889	17.2228	17.825	17.5897	17.1279	17.3554	16.7226	17.8887	17.5594	17.5384	18.1438	17.9251	17.6384	16.9227	16.478	17.0003	16.8905	17.6712	17.5936	17.5899	17.4496	17.5401	17.6653	17.4689	17.2971	17.2407	17.6744	17.7472	17.4912	17.3594	17.3879
O14562	UBFD1	14.9455	13.3153	14.762	16.6193	15.3872	15.1318	16.8742	16.8955	16.6683	13.4353	14.8859	14.5266	17.101	16.9438	16.8395	16.6651	16.4493	14.1345	15.082	15.8293	14.9422	15.1825	14.9255	16.3431	16.8835	17.0357	17.0055	14.7541	14.9697	15.261	16.6708	16.6538	15.5243	13.6447	13.1704	13.5194	15.9072	15.9083	16.4163	16.0864	16.5925	15.1683
O14578;O14578-4	CIT	13.5363	14.3049	13.693	13.4424	13.3729	13.1061	13.1639	13.3152	13.2953	14.3838	14.1983	14.2814	13.1792	14.8972	13.0832	13.9127	13.9178	12.8848	12.9455	13.9134	13.8689	12.9208	12.9295	13.2869	15.1451	14.4395	13.1946	13.2957	12.9253	13.0762	13.7551	13.2522	13.9078	14.4796	13.2251	14.8834	13.4375	13.0314	14.1855	13.4155	13.0691	13.1278
O14579	COPE	17.4823	17.1919	17.2601	17.3637	17.4932	17.4012	17.2686	17.3062	17.5553	17.46	17.7394	17.6511	16.9936	17.5294	17.993	17.175	17.2073	17.4271	17.7029	17.6344	17.7556	17.7922	17.6053	17.8123	17.5634	17.8421	17.5022	17.3214	17.5508	17.6896	17.3355	17.0391	17.3335	17.9409	17.9087	18.0118	16.7591	17.3278	17.3154	17.8584	17.8443	17.9911
O14602	EIF1AY	17.9347	17.6381	17.4724	16.984	16.9922	16.9506	17.1096	17.1612	17.5857	17.7105	17.6849	17.4282	16.4468	16.6596	16.7364	17.0527	16.894	16.9131	16.9337	16.7435	16.9463	17.4715	17.2936	17.7745	16.5844	16.9879	16.6572	17.09	17.2334	16.7401	16.7765	15.963	17.1138	16.2147	15.915	16.4492	16.2193	16.2865	16.2578	16.4447	16.4775	16.2435
O14617;O14617-5	AP3D1	16.0681	16.3852	16.3541	16.2595	16.4215	16.3876	15.8269	15.7176	15.8143	15.42	15.7629	15.5842	15.2546	15.2037	15.5446	15.1667	14.9594	15.1247	15.5639	15.3793	15.3986	15.9652	16.0926	15.8959	16.0104	16.3367	16.3265	15.6631	15.5353	16.0755	15.497	15.589	15.3121	16.2883	16.1877	16.3234	15.5179	15.3514	15.4668	15.2542	15.3839	15.4298
O14618	CCS	15.5767	16.0137	14.9834	14.9472	15.5222	14.738	15.6516	15.5977	13.0874	15.2881	15.5578	15.5266	16.7467	15.8638	16.8233	14.9938	15.3414	15.0413	15.7415	16.0257	15.7415	15.2703	15.1735	15.9404	16.6081	17.8508	17.9422	15.8008	14.8886	14.8815	14.4667	14.4434	14.8751	15.2265	15.031	15.6926	15.4877	15.0678	15.3234	15.3268	16.2198	15.816
O14639;O14639-2;O14639-6	ABLIM1	13.6985	13.785	12.5838	13.0875	13.2517	13.6583	13.8518	14.5775	15.9486	13.1929	14.1911	14.1666	13.1505	13.4653	14.1033	16.3231	16.2891	16.4686	13.5138	13.2584	13.8756	13.5237	13.7005	14.3717	13.2938	12.8815	13.2184	13.731	14.4524	14.6457	14.5322	14.1619	13.7174	14.3782	14.0229	14.3356	13.7946	14.7471	14.8714	14.9123	15.2264	14.7716
O14646;O14646-2	CHD1	15.094	13.8096	13.8761	14.4066	14.3421	14.3472	15.5255	14.4022	15.243	14.3559	14.2297	13.9059	14.0912	14.1493	14.099	14.3603	13.1173	14.3407	13.5344	13.613	13.4614	15.0254	14.7991	13.5191	14.2859	13.7159	12.7569	13.5673	14.3326	12.8531	14.8179	13.9809	14.9735	15.0707	14.8839	14.2508	14.5368	15.184	14.3185	13.2269	13.6055	13.3459
O14647;O14647-2	CHD2	13.0235	12.6976	12.961	12.8518	12.8918	13.2701	13.6163	13.4305	12.8179	12.7639	12.8195	12.5892	12.739	12.8975	13.0542	12.7957	13.0725	12.835	12.7092	13.2565	12.8927	12.3507	12.9841	12.6008	13.6155	13.907	14.5709	12.4203	13.4157	13.8269	13.1224	13.0423	13.1413	13.5674	13.5124	13.4556	12.5562	12.7239	13.1212	12.5755	12.8281	13.1096
O14653;O14653-2	GOSR2	12.7872	13.4678	13.5453	15.2356	12.7513	13.5155	13.6495	13.289	12.9215	15.0127	14.6607	15.2421	14.5294	12.9618	12.6351	13.0839	12.7133	13.2037	13.3928	13.2367	13.381	12.7197	14.6761	14.8576	15.5806	13.1441	12.818	12.9645	13.2799	13.2268	13.919	13.782	14.0643	13.7765	17.4417	13.7791	12.7416	14.4184	12.6365	13.2135	13.5797	13.6291
O14656	TOR1A	13.5784	14.6977	14.8833	15.0858	14.6335	14.9244	14.5728	14.4962	14.374	14.7599	14.7837	14.7076	13.7773	14.392	14.0997	14.1827	14.1152	14.3427	14.1309	13.4625	14.2313	13.874	14.0844	13.7878	14.015	12.7136	13.1691	12.8855	13.1379	14.0104	13.1649	13.4153	13.1472	13.3597	14.6139	14.7967	14.2041	14.6058	14.8343	13.578	13.5277	13.6751
O14657	TOR1B	13.4555	13.7453	13.6728	13.9782	13.7486	14.3033	14.3951	14.3688	13.8658	14.5794	14.0025	14.2417	13.3409	13.8096	13.6536	13.0396	14.4363	14.4294	13.4904	13.6882	13.7426	13.267	12.9993	13.2694	13.5302	13.2583	13.141	13.2059	14.028	13.1194	14.1693	14.3109	13.8179	13.9824	12.6011	12.8609	15.2279	14.765	15.5474	14.4954	15.1716	14.7003
O14662-2	STX16	12.9515	13.5156	13.685	13.2965	13.2518	13.8455	13.6647	14.0227	13.1454	12.8771	12.61	13.2107	14.0242	13.0228	14.332	13.0108	13.4748	13.1363	13.4668	13.4013	12.7989	13.2116	12.9388	13.248	14.7578	14.9998	15.4768	13.251	13.0423	13.2216	14.0807	12.5692	13.3872	12.6192	14.6301	12.8441	12.9056	12.7852	12.7624	13.4975	14.11	13.8773
O14672	ADAM10	13.6826	14.4573	14.8502	14.9902	14.6062	14.7014	15.9786	16.6757	15.4149	15.9709	16.1714	16.3473	16.8715	16.6831	16.3506	16.9193	16.9451	16.7936	15.6181	16.0298	15.6867	17.06	17.3963	16.5971	16.1136	14.9275	14.3686	16.7616	16.8372	17.2385	16.5284	16.7083	16.8018	15.3015	14.7385	14.1348	16.2179	15.7386	15.5859	16.9142	16.925	16.9481
O14681	EI24	13.4916	12.8675	12.5797	12.9782	13.7107	13.4457	13.2428	14.1393	13.254	13.4677	13.4208	13.0212	15.0045	14.6214	14.047	15.0227	13.1351	13.3245	12.7219	12.9892	13.0601	13.838	13.0178	13.5274	12.8544	12.7503	14.074	13.2413	13.4092	13.4204	14.4437	13.1131	12.5968	13.1212	14.7397	13.1032	13.1914	13.5403	13.5131	15.1379	15.1684	15.052
O14682	ENC1	14.1385	14.7867	15.0767	16.0601	13.774	14.61	14.5825	13.6685	13.4269	12.3894	13.2378	13.0586	13.0849	12.8413	12.7431	13.6188	13.0409	13.4315	12.9714	13.1605	13.2103	12.9101	13.2135	12.8151	13.318	13.38	13.1316	12.8756	13.8039	13.49	13.0554	12.5485	12.9427	13.0964	13.0787	13.5546	12.8574	12.8291	13.1872	12.8405	12.9963	13.0255
O14684	PTGES	13.0793	13.0196	12.9392	13.3389	13.3098	13.5058	13.108	13.1955	13.2902	13.0621	13.3273	13.241	16.5903	15.843	15.3997	13.3144	13.0101	12.9867	13.1128	13.1131	12.9387	13.292	13.2471	13.307	13.3138	13.0189	14.4669	13.1545	13.046	13.5398	12.9419	13.025	12.9694	16.9651	17.125	17.1398	13.2262	13.2088	13.672	13.3653	13.3877	13.1094
O14686;O14686-3	KMT2D	12.7715	13.0566	13.258	13.1342	13.0192	14.113	12.488	13.5012	12.6808	12.5899	13.9047	13.0695	13.1286	12.8808	12.5624	13.136	12.3055	13.2108	12.9969	13.0384	13.3888	12.7255	13.5407	13.0161	12.4054	13.5143	12.575	12.9623	13.1295	14.3286	13.1342	13.4529	13.8963	13.6606	13.5706	12.6476	12.8747	12.5899	12.7244	11.6618	12.6494	12.6028
O14732;O14732-2	IMPA2	12.8742	13.3531	13.3982	13.8874	13.2349	12.4392	12.577	13.1804	12.5253	12.6726	12.8439	13.4983	13.8343	13.9214	13.1442	12.5079	13.21	12.3565	13.2889	13.3576	13.7015	12.7785	12.8602	14.0846	13.4222	13.9994	13.2545	14.1711	12.552	12.9086	13.4893	12.825	13.6599	14.6938	14.4411	14.629	13.9302	13.0504	12.9534	13.0917	11.5844	12.5629
O14734	ACOT8	19.9067	20.2909	19.683	19.9317	20.8336	19.9478	19.0323	20.2009	21.0534	19.2618	21.206	20.7196	19.1433	19.2872	19.6087	19.6778	20.2326	19.9314	18.1327	18.3307	19.1561	21.5165	20.1955	20.0378	20.1399	19.2118	19.7201	19.9653	20.1029	20.3958	18.9894	19.1108	20.5867	19.4035	18.8112	19.6471	19.8632	20.2234	20.3436	21.3062	20.8179	20.6164
O14735;O14735-3	CDIPT	15.2821	15.6568	16.337	15.5357	15.3957	15.6529	16.0437	15.9521	16.3379	15.2925	15.5034	16.3706	16.1324	15.619	14.9171	15.3919	15.1679	15.3638	15.0083	14.8117	14.7964	15.8387	16.2773	16.1387	15.8252	14.5382	15.5718	14.8796	15.5793	15.3591	15.6208	16.2186	15.8471	15.9901	15.6255	16.1865	16.5161	16.249	16.0608	15.4512	15.828	15.2202
O14737	PDCD5	19.0519	18.9249	18.6408	18.9387	18.7907	18.6955	19.0472	18.8628	19.0324	17.9125	17.7627	17.4319	17.4964	17.9509	17.601	18.1731	18.0616	18.1181	17.0305	17.2106	17.4719	17.1061	17.0525	16.9618	17.8809	17.6249	17.3417	18.6329	18.7337	18.3368	18.2398	18.2712	18.1932	17.4542	17.4162	17.6681	18.6899	18.9801	18.6899	18.1371	18.0396	18.1993
O14744	PRMT5	17.907	18.0537	17.9885	18.691	18.5322	18.4764	17.8733	17.8123	18.0449	17.3132	17.2502	17.1188	17.4878	17.889	17.7653	16.8216	16.7205	16.7403	17.9193	17.8992	18.0053	17.4753	17.5619	17.5699	18.3932	18.4153	18.215	16.865	17.3376	17.2429	17.8788	17.8547	17.7298	17.9167	17.8386	18.1693	17.511	17.7527	17.7444	16.6632	16.5601	16.7846
O14745	SLC9A3R1	18.0492	17.867	17.9048	18.2753	17.8939	18.044	17.7402	17.7815	18.2005	20.0943	20.0943	19.5615	18.1833	18.2269	17.8518	20.1111	19.9568	20.0447	17.6435	17.5733	18.1281	18.467	18.1614	18.754	18.6184	18.2475	18.1237	20.2202	20.1042	19.9124	20.3297	19.955	20.2602	19.3855	19.1867	19.5481	18.3554	18.2723	18.1716	19.2408	19.1624	19.2617
O14757;O14757-2	CHEK1	13.6657	13.3273	13.2966	13.0612	13.2493	13.0896	13.5594	13.2192	14.8016	13.545	13.1792	13.5851	13.4595	13.1864	13.2021	13.328	13.4478	13.47	13.1043	13.1834	13.7494	13.2105	12.8777	13.2186	13.2021	13.0407	13.3971	13.3475	13.8341	13.5637	13.1299	13.0169	13.162	13.0673	13.0643	13.1713	13.2002	12.9123	13.2431	13.2483	13.1916	13.1441
O14763;O14763-2	TNFRSF10B	12.4311	13.6105	12.9304	12.3265	12.637	12.6518	13.3871	13.628	13.5897	12.8993	14.8521	13.2379	13.2996	13.2434	13.2398	13.0541	13.2382	13.0541	13.4017	12.6687	12.7122	13.2893	13.3178	13.437	13.6339	12.627	14.4619	13.2382	12.744	15.1807	13.1022	13.533	12.4633	12.9984	13.0911	13.4181	13.2302	13.2048	13.2326	13.3177	13.997	13.5729
O14773	TPP1	13.6202	13.431	13.8091	13.2443	13.7291	13.9791	13.8818	14.0204	12.7097	13.4637	13.7118	13.5036	13.3724	13.0069	14.268	13.4255	13.6125	13.8278	15.1727	14.8513	13.908	14.6769	14.1108	16.1721	13.3953	14.2592	14.9059	13.8568	13.5264	15.3955	13.9818	13.7936	13.1341	13.7999	13.8055	13.1015	12.9979	12.9238	13.9422	14.5986	15.5626	15.189
O14776;O14776-2	TCERG1	17.4413	17.2643	17.4568	17.1092	17.3205	17.3426	17.546	17.4822	17.1191	17.2705	17.1694	17.1409	17.1889	17.1263	17.1311	17.2351	17.1247	17.2081	17.0586	17.1496	17.079	16.8477	16.8626	16.8763	16.9565	17.3954	16.9674	17.1172	16.8323	16.998	16.4914	16.8082	16.844	17.1072	17.0706	17.2869	16.9646	16.974	16.6645	16.302	16.6946	16.7317
O14777	NDC80	14.3671	14.8085	14.6686	14.851	13.2158	13.3569	14.8882	14.7525	15.2844	14.3059	13.6238	13.4562	13.205	13.783	13.2593	15.441	14.5742	14.2669	12.8026	13.648	14.1846	13.6496	13.0597	12.9451	14.3756	13.8774	12.9152	14.4561	14.4809	13.2007	12.8357	13.4274	12.8204	14.1271	14.4627	14.4423	14.1231	14.6067	14.0368	13.5591	13.056	13.42
O14786	NRP1	12.8844	13.3944	13.0505	12.8304	13.2233	12.9973	13.0896	13.8466	13.4319	12.9206	13.0124	12.8082	13.0312	13.2105	13.2496	13.4564	13.1172	13.0416	13.2311	12.8072	13.0184	12.9166	12.9543	12.7963	14.9186	13.9476	14.4727	13.401	13.6704	13.0848	13.1619	12.7898	13.3307	12.8913	12.9161	13.8178	13.1935	12.7789	12.8652	12.8546	13.1039	13.0881
O14787	TNPO2	15.1087	15.2556	14.1957	15.9208	15.4798	16.0518	15.2685	15.2241	15.9753	14.8928	14.7169	14.6591	15.1238	15.8451	15.5483	15.3142	15.4529	15.7555	15.627	15.6719	15.5622	15.0863	14.9877	15.0278	15.2738	15.6383	15.8625	14.6777	15.2937	15.3978	14.8271	15.0827	14.9265	15.3477	15.414	15.7907	14.6603	15.3843	15.0525	15.3957	15.5631	15.6491
O14818	PSMA7	18.5005	18.4708	18.502	18.6367	18.8387	18.7032	18.7183	18.6799	18.5961	18.5636	18.4816	18.2761	17.5956	18.069	18.227	18.0528	18.0313	18.1278	18.2502	18.3572	18.3194	18.1356	18.1551	18.4786	18.7132	18.746	18.8086	18.1249	18.459	18.4269	19.0126	18.9493	19.1047	18.5436	18.4479	18.7615	18.2562	18.8905	19.0254	18.0064	17.9962	17.9568
O14828	SCAMP3	16.5706	16.3595	16.4632	16.589	16.5775	16.5775	16.2844	16.5622	16.4358	16.1044	15.8784	15.9117	15.8219	15.4157	15.8219	16.0364	15.6685	15.5653	16.255	16.1477	16.6002	16.2974	16.092	16.1153	16.724	16.5501	16.7957	16.2982	16.3526	16.4873	15.7532	14.8338	15.2685	17.2246	17.2006	17.3506	16.3141	16.6748	16.19	15.9438	16.12	16.2081
O14841	OPLAH	13.9033	13.9667	13.9201	13.5949	13.016	13.7877	13.2742	13.6118	14.1969	16.457	16.858	16.8179	15.9804	16.1902	17.1509	15.4249	15.5828	16.1487	16.8811	17.4197	17.0448	17.3995	17.272	17.3846	14.1307	15.9099	14.9734	16.7541	16.6471	16.9934	15.2691	15.5906	14.6003	13.2844	13.7923	14.1677	13.9469	12.9386	13.0559	17.1815	16.927	17.1888
O14874;O14874-2;O14874-3	BCKDK	13.7993	14.3224	13.7554	13.6442	12.8475	13.276	14.0263	13.77	15.3286	13.0699	13.381	13.1409	14.4061	13.388	13.0852	13.1658	13.3338	13.4373	12.9224	13.4618	13.4984	13.6795	13.1747	12.9425	13.1191	12.7729	12.9052	14.0439	13.4424	13.2625	13.27	13.3316	13.0466	14.1334	13.7571	14.3238	14.9649	14.0869	14.2229	12.9129	13.3805	13.736
O14880	MGST3	16.7777	16.543	17.185	15.207	15.7775	15.4606	15.6227	16.6078	14.0853	15.9127	16.0368	15.9073	15.2211	14.2985	13.8678	16.294	16.3525	16.0577	17.2037	17.2362	16.8536	16.722	17.17	16.2586	17.1714	16.9365	17.9392	17.563	16.0236	17.3625	17.69	17.2342	17.1255	16.7655	16.7255	15.8353	18.9581	18.1815	18.1571	16.2287	16.7289	16.3582
O14893;O14893-2;O14893-3	GEMIN2	13.0496	13.7103	13.4803	13.7791	14.6437	13.8441	12.9341	13.3578	14.3273	12.6487	12.8103	13.407	13.3362	13.3158	13.2501	12.6412	13.2955	13.0991	13.4376	12.5752	12.8891	13.0834	12.8322	14.2551	13.3284	12.9622	13.4107	13.9979	12.6805	12.8534	12.6899	13.63	13.9002	14.3465	13.9662	13.0955	13.8782	13.256	13.514	13.1054	13.268	12.9366
O14896	IRF6	14.2254	14.0504	14.254	13.4266	13.3625	13.1696	13.9762	14.1986	13.0015	13.9989	14.6602	14.7855	14.0941	13.2831	14.6938	15.0183	14.9658	14.9339	13.8598	13.5705	13.8071	14.5693	14.9667	14.4098	13.4085	13.2002	13.4347	14.0559	12.9518	14.9687	14.9724	14.9228	14.5856	15.1503	15.5728	15.2919	13.5054	14.4547	14.8506	13.8405	13.9483	13.8129
O14907	TAX1BP3	19.197	19.2331	19.2036	18.124	17.2223	16.5171	18.2984	18.108	18.4088	19.0538	18.299	18.5209	15.93	16.4736	16.3279	16.4403	16.3336	16.4365	17.422	17.8551	18.4464	17.9871	17.0019	18.1442	17.4928	17.2441	16.3779	18.4626	18.4017	17.2429	16.8115	16.985	16.9514	15.5071	16.7626	15.6553	17.6704	18.2963	17.6459	18.5602	18.0839	18.3655
O14908	GIPC1	17.3817	17.8633	17.1104	16.8148	16.8536	16.9144	17.2495	16.5386	16.8804	15.529	16.0651	16.1368	16.9033	17.1896	17.7099	17.96	18.0952	18.2102	16.3032	16.1361	17.5359	16.9328	16.3419	17.0916	16.3322	16.3271	16.0521	16.6343	16.9005	17.4577	16.4599	16.2274	16.1919	15.7056	16.1719	15.8859	15.8758	16.4121	16.5864	17.9024	17.5047	18.092
O14920;O14920-2;O14920-4	IKBKB	13.2825	13.5145	13.2626	13.8706	14.171	13.8033	13.1856	13.4673	13.338	13.4182	13.5443	13.4564	13.8469	13.7702	14.0853	13.1184	13.218	13.127	13.227	13.7239	13.4163	13.767	13.3979	14.0321	13.2619	13.3372	14.1844	13.1528	12.9312	12.9909	14.2837	14.3871	13.3549	12.9678	13.212	13.1642	13.9611	13.7966	14.6411	13.6535	13.2235	12.9778
O14929	HAT1	17.5937	17.3696	17.0876	18.2661	17.7708	17.8071	17.8609	17.8415	18.6632	18.1173	17.8207	17.7107	17.9135	18.3071	17.8049	18.5296	18.2691	18.3507	16.9985	17.1758	17.6003	17.1625	17.0051	17.047	17.793	17.8462	17.6393	17.9808	18.0775	17.2575	17.4671	17.6366	17.9452	17.7285	17.4885	17.7855	17.829	17.7483	17.6504	17.5855	17.2646	17.6274
O14933	UBE2L6	12.6568	12.9836	13.2854	12.9576	12.9042	13.2199	12.476	13.3772	12.9756	12.684	13.1764	12.909	13.6248	12.8238	13.0283	14.1954	14.2655	14.5229	14.5677	14.1994	13.0577	12.8129	13.0794	12.9052	13.4338	13.3497	13.1243	13.0967	13.2826	12.8399	13.1537	12.7037	13.8214	12.7883	13.6863	13.5416	14.0318	12.8172	13.7843	12.9577	14.4295	12.6118
O14936;O14936-3	CASK	14.5229	15.4684	15.2276	14.6798	14.6351	14.9499	14.5938	14.9133	14.4473	15.8538	16.1864	16.2073	14.2021	13.4791	14.3034	15.3353	15.4221	15.3373	16.1309	15.9945	15.7798	15.2077	15.3484	15.312	17.1045	16.7469	16.6945	16.2574	15.7751	16.7684	16.0479	16.1084	15.8342	14.2861	13.928	12.485	16.5543	16.1733	16.4162	16.1887	16.3129	16.2374
O14949	UQCRQ	15.7354	13.6374	14.5642	15.4717	16.4372	16.1852	15.6086	15.7719	14.3238	16.5187	16.5929	16.4289	16.0713	15.9972	15.5803	15.3432	15.8339	14.0216	17.1111	16.9649	16.4352	16.4557	16.9929	16.5726	14.0137	13.5349	14.9954	16.8087	16.6436	17.0787	15.6495	15.3516	15.3095	16.5381	16.5458	16.2682	16.2553	16.1727	14.1731	16.7065	16.4551	16.6437
O14950;P19105	MYL12B;MYL12A	19.5241	19.9199	19.8099	19.6848	19.1556	19.2388	19.4301	19.6091	18.8627	20.1906	20.1985	20.1254	19.5947	19.6463	19.6848	20.7319	20.7893	20.7571	19.5538	19.6289	19.7788	19.8705	19.6957	19.623	19.9148	19.8634	19.8313	20.5712	20.4619	20.4067	19.9012	19.7274	19.7786	19.1082	19.0461	19.0811	19.0036	18.8674	18.9588	20.7635	20.9153	20.8082
O14957	UQCR11	16.8554	16.1418	15.9944	18.1293	17.0514	17.3719	17.0806	17.1992	17.6883	17.4853	16.8546	17.3893	17.7897	17.3967	16.1991	16.9696	16.2958	16.1091	17.4825	17.3692	17.0812	16.8768	16.9597	16.6592	16.1187	15.0245	14.8269	18.8247	18.3215	17.3977	16.0191	16.3063	15.1584	16.6693	16.5782	16.9918	17.9731	17.5553	16.4319	16.9694	17.6479	17.9361
O14964	HGS	14.4876	15.2976	15.0105	15.8312	15.6778	15.673	14.6642	14.9575	15.3741	15.6426	15.3635	15.2896	15.975	15.9874	15.9978	15.3599	14.8583	15.2262	15.1312	14.1492	15.1469	14.9718	15.331	15.2636	15.2342	14.7952	15.6414	15.8082	15.7105	15.6237	15.69	15.0967	15.8816	14.8214	15.1898	16.2344	15.3974	15.5159	15.1579	15.6361	15.4116	15.476
O14965	AURKA	13.5807	13.9707	13.3602	12.8066	13.3761	13.0313	13.8975	13.819	14.884	14.1291	13.0318	14.0114	13.3685	13.4534	13.4922	13.1978	13.0005	12.5595	13.0875	12.7944	13.8612	13.4898	12.9185	13.3875	14.6902	13.4406	13.9775	13.4687	14.3556	13.0245	13.0619	12.8595	13.1189	12.9225	13.7794	13.7965	13.8321	13.6456	13.0502	13.3292	13.0394	13.0156
O14972	VPS26C	14.5607	14.1613	14.0248	14.8977	14.6915	14.7458	13.9048	13.919	14.6656	12.9793	12.9502	13.0833	13.7371	13.2174	14.8718	13.5294	12.8825	13.5944	12.5841	12.925	13.7224	14.3863	14.5901	13.1934	13.2529	14.8243	13.9545	13.4285	13.9594	14.2442	14.2117	14.237	14.2395	13.3379	13.3767	14.0169	14.7238	14.5251	14.6902	13.5554	13.78	13.8441
O14974;O14974-4	PPP1R12A	16.1555	16.4651	16.3105	15.6681	15.6686	15.7273	16.1718	16.092	16.7167	14.6815	14.4941	14.0398	15.3378	15.5245	15.5117	16.2365	16.2234	16.4956	14.3124	14.0622	14.5666	14.7197	14.9651	14.9879	15.8283	16.0617	16.2306	16.2947	16.3429	16.4036	15.4759	15.4603	15.8152	15.1275	15.0234	15.2247	13.9702	14.1946	14.1271	15.9103	15.9975	15.2797
O14975	SLC27A2	15.2622	15.8315	15.5859	14.1236	13.9662	12.9656	16.2303	15.9552	16.0566	15.2938	15.9913	16.0612	13.4468	13.7424	13.7391	14.8782	13.2956	12.6711	13.1047	15.4541	15.6733	15.5097	16.1775	15.4962	13.3873	12.7676	14.3162	13.5443	15.7585	13.0229	15.9987	16.2185	15.9325	13.0334	13.0416	12.8299	15.4467	15.4939	13.0281	13.3262	13.1967	12.9587
O14976	GAK	14.8597	14.7144	14.5939	14.8259	14.3624	13.3439	14.1556	14.0177	14.2369	15.65	15.5011	15.766	14.6861	14.7798	14.9826	13.9246	13.7445	13.3202	14.7952	14.96	15.1692	15.5606	15.2505	15.7302	13.3218	13.1227	13.8836	13.7108	13.3175	14.7134	14.2761	13.5616	14.4436	12.4889	12.9478	13.4529	14.4753	14.1939	14.4117	15.4062	15.2981	15.2841
O14979	HNRNPDL	18.3642	18.1187	18.8001	18.2444	18.1929	18.2553	19.0235	18.8048	17.5091	17.3	17.1797	17.1971	17.3244	17.4091	17.3792	18.0332	18.3057	18.1355	18.2249	18.3125	17.695	17.2302	17.0469	17.6149	17.9721	17.7624	18.4777	17.0098	16.33	17.5777	17.5572	17.7254	16.9452	17.6386	17.744	16.7521	17.1324	17.1324	17.4248	17.6792	17.9981	18.1645
O14979-2;O14979-3	HNRNPDL	19.3646	18.4941	18.2461	19.6323	19.8502	19.8502	19.3254	19.3803	20.5678	18.1174	18.6521	18.002	18.1901	18.7666	18.2451	18.6108	17.9014	18.6518	18.4055	18.3284	19.3977	18.4934	18.4364	18.6521	18.4874	19.3079	16.3051	18.5499	18.866	15.696	17.8269	17.6578	18.61	17.6703	17.3751	18.0786	18.6552	19.0473	17.9708	18.7351	17.4494	18.2331
O14980	XPO1	18.5001	18.3937	18.4539	18.2264	18.3103	18.3742	18.642	18.7574	19.0113	18.2633	18.2387	18.0718	17.7908	18.4398	18.5192	17.859	17.7004	17.6589	17.8303	17.9004	18.2001	18.2082	18.1605	18.1393	18.3127	18.6689	18.4887	17.4899	17.9843	17.9055	18.0771	18.2001	18.247	17.857	17.7235	17.8382	17.623	18.5127	18.1552	17.6478	17.5368	17.6881
O14981	BTAF1	13.8315	14.1501	14.1672	14.4612	14.2934	14.6053	14.3077	14.0602	13.6449	13.7963	13.4701	13.1856	13.5313	13.8191	12.9388	13.4078	13.8303	14.35	13.2398	13.0117	13.2729	13.4092	13.6171	14.1314	14.1428	14.4157	14.1573	13.9952	13.8624	14.5496	13.5118	13.46	13.1562	14.4428	14.0585	13.3578	13.8433	12.9611	13.867	13.3989	13.8596	13.7919
O15013;O15013-4;O15013-5;O15013-6;O15013-7	ARHGEF10	12.646	13.8097	13.4176	14.5477	13.3475	13.9894	12.8281	13.632	12.8421	12.7346	13.0495	13.654	13.6469	12.5453	12.8711	13.6576	12.965	13.6027	13.561	13.22	13.8197	12.6768	13.0537	12.5013	13.9292	13.3525	12.9208	12.7314	14.0784	13.1518	13.5565	12.5761	13.5973	12.4477	13.1729	13.8924	13.1325	13.5074	13.0532	12.9375	12.7491	12.8256
O15020	SPTBN2	15.4835	16.5793	15.743	15.3378	15.5148	15.4986	14.7313	14.8209	13.8889	13.9657	14.029	14.2135	16.3308	16.385	16.3747	17.1887	17.0595	17.1472	15.2919	15.3077	15.6184	12.9445	13.0504	13.0546	15.4378	15.4805	14.2114	14.2573	14.6706	13.5264	13.8037	13.608	13.2442	14.8034	15.2559	15.5423	15.5892	15.8405	15.6451	16.0722	16.5857	16.6958
O15027;O15027-5	SEC16A	16.4812	16.6163	16.4211	16.422	16.1144	15.9529	16.5052	16.4943	16.4686	16.9066	16.9256	16.8785	16.898	16.6743	16.8541	16.3127	16.337	16.4317	16.5798	16.5592	16.5871	16.4184	16.2424	16.5166	14.962	15.9258	16.1477	16.8368	16.5018	16.8639	14.3417	15.9584	16.4019	16.8078	17.1383	17.0997	16.5018	16.728	16.669	16.5204	16.5672	16.4916
O15031	PLXNB2	14.5043	14.5598	13.0705	13.669	13.363	13.476	14.4976	14.0373	14.3262	13.6804	14.8071	14.3918	14.5654	14.7202	14.8296	14.8357	15.2429	14.9613	14.1727	13.6054	14.2399	14.2949	14.3209	13.5535	12.954	12.8683	13.4142	14.4223	14.2573	13.5029	14.8128	14.621	15.0999	14.2239	14.1784	14.2303	14.5608	15.1188	14.744	15.2581	15.2088	15.397
O15042;O15042-2	U2SURP	16.8491	16.9078	16.8636	16.8097	16.9354	17.0135	17.0888	16.8897	16.9835	16.3872	16.5014	16.4373	16.5375	16.8109	16.6107	16.531	16.3921	16.8573	16.1254	16.1843	16.2222	15.8762	16.4084	16.4147	16.0216	16.3081	16.1098	16.641	16.5582	16.2895	16.1521	16.1951	16.2658	16.6454	16.5318	16.5789	16.7018	16.644	16.7335	15.5653	15.4093	15.723
O15050	TRANK1	16.7467	17.0417	17.3026	13.8389	13.5644	17.2348	17.3738	17.4505	17.9368	15.9168	16.8945	16.4752	18.572	17.7121	18.6276	17.2514	13.857	17.3672	15.9362	15.7868	16.4115	17.3937	17.3034	13.8421	13.8193	18.962	19.5697	16.0714	16.9122	17.8951	17.2818	17.0875	17.491	15.9497	15.5836	16.0264	18.4381	17.0661	17.9118	17.3477	17.2691	16.9004
O15056;O15056-2	SYNJ2	12.9483	12.9816	13.5707	13.6524	13.057	12.9846	13.4874	12.7623	13.2967	13.0336	13.4427	13.1305	13.0172	13.1433	12.258	13.7419	13.6813	13.7806	12.8381	13.1934	13.1106	13.0721	13.2378	13.1804	12.9682	13.4687	12.9845	13.2884	12.8857	13.2895	13.0664	13.3801	13.0942	13.7483	12.7686	13.4532	13.1491	14.419	13.2982	12.8685	13.1619	13.3409
O15061	SYNM	17.0268	17.0593	18.278	13.7284	15.3963	16.9384	14.3292	14.6362	15.2216	17.1692	17.912	17.5687	18.0475	17.8998	19.3489	18.7644	18.8108	19.0264	16.1651	17.6789	18.6696	15.653	16.8924	13.7829	13.6256	14.1515	13.3933	13.4509	13.8138	14.1589	17.0935	16.8713	16.8533	15.5072	17.7537	15.7694	16.636	17.5424	13.3387	17.7716	17.8913	16.1144
O15067	PFAS	16.2187	14.5953	14.5181	17.9363	18.1987	18.0136	17.0174	16.0009	13.0117	17.1161	16.7736	16.8348	16.3775	16.5115	16.2945	13.1749	13.2427	13.1811	17.1002	17.0621	17.3445	16.4599	16.0396	16.5771	17.4659	16.9998	16.9547	16.8609	16.1114	16.2941	16.283	16.364	16.5641	17.3352	16.9945	16.7681	17.0855	16.5352	16.8476	15.6716	15.5165	15.7547
O15083	ERC2	12.562	13.4745	13.4498	13.358	14.5759	14.646	15.1488	15.3961	16.0028	12.7331	12.5783	13.2244	13.3594	13.0295	13.7423	12.9195	13.3473	12.986	13.4022	12.4808	13.2114	12.9788	12.4411	13.1833	15.1693	15.1246	15.3144	13.1387	12.8834	12.531	13.3657	12.692	13.5183	12.8162	12.5978	13.1681	13.0334	12.3788	12.489	13.8184	13.0504	12.9398
O15084;O15084-1;O15084-4	ANKRD28	13.665	14.0592	15.4506	14.8904	15.2929	15.0575	15.6429	15.5513	13.4294	14.4198	12.757	14.0319	14.5389	14.0209	15.0832	15.0069	15.277	14.9258	14.6546	14.5317	14.0535	14.8205	12.6649	14.6741	13.1898	13.1219	13.6329	14.5738	14.0067	14.4156	15.0084	13.8207	13.0343	14.998	15.0934	12.5058	15.0081	14.7644	15.2416	14.7178	14.7637	14.9202
O15085;O15085-2	ARHGEF11	12.6419	13.3453	13.572	13.02	13.3948	12.5046	13.1142	12.761	13.2411	12.4894	12.5242	12.9592	13.1744	13.2427	12.6181	12.5146	12.6754	12.3862	13.0808	12.4163	12.4645	13.1807	12.5966	13.1271	13.6647	14.0128	13.8273	13.2375	12.5046	13.0816	13.0525	13.2431	12.6427	12.6132	12.5432	12.9518	13.1501	13.1527	12.4644	12.8841	13.1708	13.0207
O15091;O15091-2	PRORP	14.9084	14.6543	15.2523	14.8642	13.6683	13.0888	13.7559	12.9335	14.2243	13.2389	13.3977	13.3764	13.3129	13.4304	13.1785	13.6911	13.2752	13.2098	14.0138	14.1824	14.1733	15.252	14.8263	13.4505	14.4083	13.3269	13.3807	14.1606	13.3156	14.0813	13.2757	14.3503	13.6415	14.8735	15.0181	14.6375	14.3576	13.5156	13.3947	13.0104	13.5155	13.5971
O15111	CHUK	14.9838	15.0666	14.575	14.4798	15.1995	14.5069	14.9188	13.9318	15.4269	14.2685	15.163	15.0436	13.7414	14.174	14.7704	15.3292	14.9827	14.2981	13.3482	14.2595	14.7485	13.4208	14.6873	13.7573	15.3694	15.0894	15.2211	15.2099	14.4076	14.6859	13.9066	15.6406	13.8762	14.4983	14.0403	15.0719	14.3003	13.51	14.3654	13.7206	15.622	13.8384
O15116	LSM1	16.7625	16.0699	16.389	16.6482	17.2912	16.6188	16.8775	16.6277	14.7685	16.4471	15.4857	15.4643	15.8929	15.7537	16.994	16.1746	15.1654	15.9791	15.9792	15.889	15.3546	15.9033	15.3694	16.2452	15.4189	15.6231	16.0133	14.9398	15.4335	15.3467	16.346	16.2986	15.6678	16.218	16.5071	14.8678	16.7212	15.9152	15.7248	16.0797	16.2895	16.2011
O15118	NPC1	15.0766	14.6001	15.4907	15.3391	15.2554	15.2591	14.5355	14.659	13.291	14.9989	14.5487	14.7318	14.5512	14.2609	14.4442	14.3481	15.0011	14.7547	15.7913	16.2628	15.8827	13.6305	14.2535	13.3953	14.3678	14.8226	15.8908	14.4016	14.2853	15.1008	14.3494	14.2825	12.9828	14.9468	14.9874	13.7005	14.4706	14.5756	14.4681	14.9138	15.1411	15.5547
O15120	AGPAT2	13.3622	12.6709	14.5533	13.2707	13.9625	14.2735	13.2123	12.8875	13.7878	16.5115	16.6199	17.0363	13.2746	14.1148	13.0141	15.6828	15.3283	15.7186	15.0556	14.954	15.0328	15.3702	16.687	14.4589	12.814	13.2403	13.0907	16.2185	16.6446	13.6785	16.8426	16.8412	15.5158	13.4755	13.3385	13.3726	17.8074	17.4331	17.2153	16.4478	16.6957	16.4461
O15126	SCAMP1	14.2389	13.0363	15.0554	14.6771	14.9072	14.9907	15.9315	15.7128	15.6947	14.2375	15.9027	14.5453	14.7733	14.1661	14.4181	16.6978	15.3148	16.1643	15.1606	15.5741	14.847	15.1768	16.1477	15.4414	14.8544	14.7761	15.3173	15.6028	15.0179	15.6411	15.2486	15.2228	14.7171	16.1801	16.0492	16.4091	15.2723	14.5395	14.8859	15.1067	15.2212	15.2753
O15127	SCAMP2	16.2309	17.4456	17.1136	16.0033	16.0394	15.9204	16.2053	16.3651	17.6405	17.0798	16.4634	16.3442	17.6643	17.7971	17.5868	16.7845	16.5088	16.7573	14.6914	16.8666	16.0348	18.2865	18.5055	18.0849	17.5066	16.2982	15.9461	17.9029	17.7018	17.0536	15.9331	15.9922	17.1489	16.776	16.4447	16.5472	16.938	17.1604	16.5676	17.2967	16.3137	16.5574
O15143	ARPC1B	16.4019	16.7175	16.5858	16.1554	15.9714	15.9945	15.149	16.1467	16.3847	16.0585	15.7771	15.5576	15.8106	15.649	15.7027	16.7079	16.4548	16.5079	15.9804	15.929	15.8833	16.2598	16.346	16.4981	16.034	16.1644	15.9458	16.8645	16.8084	16.3362	16.4205	16.2711	15.7648	16.1204	15.913	15.2626	15.097	15.8418	15.6517	16.2555	16.564	15.8184
O15144	ARPC2	17.756	18.1246	18.0036	17.2585	17.2565	17.2874	17.2196	17.2493	17.4164	16.5628	16.8712	16.9964	17.3928	17.0594	17.3778	17.5867	17.6718	17.8572	17.1394	16.993	17.2774	17.2056	17.3812	17.8224	17.1647	17.4462	17.4464	17.9061	17.5442	17.7654	17.6513	17.5636	17.888	16.5526	16.7332	16.8808	16.9181	17.2757	17.3472	17.4559	17.5542	17.421
O15145	ARPC3	17.2985	17.2467	17.4524	16.766	16.8223	16.6239	16.7237	16.9414	17.4753	16.1117	16.3644	16.1609	16.6348	16.8938	17.0144	17.16	16.9108	17.1264	17.0601	17.0015	16.835	17.0816	16.7068	17.2328	17.0749	17.1491	16.7622	17.3794	17.314	16.9605	17.0745	17.054	16.9709	16.1832	16.0383	16.3534	16.9824	16.8709	16.6126	17.0265	17.1826	17.0194
O15155	BET1	13.4376	12.8203	12.6915	13.3632	14.0304	13.3397	13.4106	12.9294	14.1422	13.3129	13.1758	13.3664	13.6254	13.7948	13.6432	13.0251	13.2665	12.8259	13.8051	13.6693	13.8517	13.7169	13.8325	13.8861	13.6749	13.1336	14.6134	13.4428	13.5491	12.874	13.9953	14.1392	14.1911	14.4364	14.0903	12.8267	13.5977	13.2439	13.1629	13.1774	13.2344	13.4454
O15160	POLR1C	16.6079	16.6489	16.6503	16.1918	16.2115	16.1851	16.9513	16.4191	16.0646	16.5577	16.5566	16.7063	16.5555	15.681	16.4923	16.6696	16.7531	16.8044	16.0296	16.0012	16.1274	16.5687	16.0895	16.5757	15.1051	15.2988	16.1627	16.2806	15.8468	16.4889	16.3129	16.2137	16.252	16.4686	16.7134	16.0963	16.8687	16.5366	16.6978	15.9902	15.6819	16.0092
O15164;O15164-2	TRIM24	15.8371	16.2254	15.2511	13.2567	13.0594	13.4132	14.0358	13.7186	15.0204	14.846	13.8174	14.2983	14.5749	15.3736	14.9985	13.2797	13.0076	13.437	13.4829	13.5792	14.6754	14.6482	15.2671	14.9488	13.793	14.4429	14.3014	14.7468	14.5786	13.5493	13.6654	13.9898	14.2677	13.1819	13.0628	14.0968	15.4523	15.3344	14.9847	14.7851	13.741	13.9974
O15173;O15173-2	PGRMC2	15.3455	15.8359	15.6373	15.9698	16.8171	16.4227	16.2732	16.25	14.8219	15.9401	16.0039	16.0869	16.5278	15.1243	15.8104	16.3645	16.553	16.1068	17.1783	17.0501	16.3862	15.5513	15.8864	15.1961	15.7856	14.549	13.651	13.7384	15.4016	16.2225	15.2084	15.8645	15.4077	15.5552	16.3168	15.1399	15.5148	14.6932	15.4502	16.5703	16.6506	16.5464
O15195;O15195-2	VILL	16.1643	15.8721	15.9582	16.285	16.6292	16.3648	15.392	15.4642	17.5634	15.3259	16.7813	16.1023	15.5984	15.9833	16.1437	15.1397	15.5701	15.5904	15.7384	15.4397	16.4457	15.3812	15.5279	16.1118	15.467	15.7387	15.7371	15.6554	15.7233	16.281	15.9738	15.9981	16.5198	16.051	15.5133	15.9278	16.5749	16.3214	16.4924	16.2053	15.9636	16.197
O15212	PFDN6	18.1393	18.3557	18.3028	18.6981	18.5722	18.5393	18.4593	18.3824	18.5156	18.3246	17.8087	17.7921	18.2332	18.2769	18.044	17.6608	17.7986	17.7561	17.4591	17.4047	17.7317	17.4081	17.4343	17.5643	18.6061	18.4712	18.6865	18.4141	18.3269	18.2246	17.7438	17.7887	17.9499	18.3758	18.4486	18.5159	18.2526	18.5687	18.5687	17.7731	17.794	17.6876
O15213	WDR46	14.3455	14.883	14.875	15.5732	15.3163	15.6632	14.287	14.3898	15.5558	13.7784	14.4232	14.7885	14.4483	14.6966	14.6128	13.7473	13.7655	14.335	14.8038	14.4459	14.5385	14.3536	14.845	15.0193	13.1167	14.1768	12.9988	13.1024	14.7515	14.6613	14.7172	14.6024	14.5649	14.6887	14.4182	15.1164	14.9717	14.5942	13.642	13.3279	13.5834	13.5776
O15226;O15226-2	NKRF	15.1647	15.8645	13.9956	14.437	15.7267	14.6766	14.6623	15.3863	13.827	15.4125	15.5996	15.2945	14.1497	14.2163	15.2342	14.1846	15.43	15.0401	14.5893	14.6216	14.9168	14.228	15.249	15.5598	15.0679	13.2059	15.6716	14.8605	14.9659	15.7478	15.8288	15.8057	16.2751	15.8689	14.9155	15.0784	13.0486	14.9249	14.008	13.8293	13.6012	13.6395
O15228	GNPAT	16.6537	16.0087	16.0861	16.0868	15.5965	15.5828	16.5223	16.5349	16.733	13.5709	13.37	13.582	14.6334	15.1079	14.6233	14.3581	14.2052	13.7476	14.0375	13.9958	14.1832	15.6129	16.1181	16.0309	15.925	15.7798	13.5832	16.1647	15.9972	15.7593	16.8647	16.7467	16.6134	14.6885	14.4419	15.3451	17.1193	16.7989	16.5784	14.6056	14.9207	14.7162
O15230	LAMA5	14.9542	16.2672	16.3217	13.1583	13.2899	13.0977	15.6745	15.4703	16.3188	16.4265	15.4445	15.7048	13.2542	13.3536	13.2827	13.0203	13.4606	13.1481	15.2712	15.0612	15.5975	13.541	12.939	13.2889	17.2702	16.3527	16.2541	13.6319	14.7131	14.5651	12.626	12.7872	12.5767	13.161	12.9329	12.7246	13.7142	14.9846	14.5184	16.0075	16.121	15.9958
O15231	ZNF185	13.2155	14.4383	13.6726	13.0437	13.0524	12.8711	14.5039	13.1486	15.216	14.7775	14.6117	14.8784	15.4514	15.3809	16.1389	16.5684	16.4437	16.6875	13.2033	13.9222	13.8394	13.1022	12.5905	12.7089	14.4864	15.0658	14.2876	15.9245	16.4564	15.7233	14.2812	14.6996	13.3551	15.082	14.2853	14.1336	16.0823	16.5124	16.4088	14.4854	14.3053	14.5294
O15231-2	ZNF185	12.5537	13.9489	14.0711	13.1682	13.0253	14.1186	13.1921	14.2473	13.4366	13.0948	12.458	12.9089	14.0558	13.9483	14.3261	14.8257	14.6333	14.9807	13.9993	12.2256	13.7718	12.828	12.2792	13.0225	13.2374	13.1712	11.7242	14.6743	15.1418	14.7053	13.9788	13.0597	14.2242	13.2303	12.7103	12.0796	14.6981	14.946	14.6722	12.513	13.3571	13.1921
O15235	MRPS12	14.1013	14.0914	14.0492	15.1804	14.8309	15.9842	15.4059	13.8511	13.2556	14.9487	14.343	16.0587	14.9257	14.7747	14.0135	14.4732	14.6023	14.3893	15.1826	15.1951	15.5596	15.3419	15.2065	15.0998	14.3533	14.1416	12.8445	15.018	14.6751	13.1838	15.3633	15.4664	15.4437	15.3413	15.3878	15.742	15.4204	15.8156	14.9203	13.5755	13.2556	15.4001
O15254;O15254-2	ACOX3	14.7668	14.3847	13.393	13.931	13.8243	14.6402	13.4537	13.22	14.076	13.1176	12.6178	13.302	15.4883	15.7249	16.1534	12.8358	13.4029	12.8214	13.0877	14.036	12.9344	13.2851	12.4692	13.2999	14.0788	14.2146	14.1815	14.204	14.168	12.7231	14.3377	13.132	12.9391	13.107	12.6612	13.0068	13.2544	13.1757	13.8953	15.2056	15.6067	15.6129
O15258	RER1	17.6461	17.5052	17.5404	18.2399	17.9736	18.0442	16.9012	17.316	17.8717	17.4399	17.2789	17.468	18.8118	18.8152	18.8278	16.8451	16.7363	16.5387	17.5137	17.6361	17.5404	17.8902	18.245	18.0072	17.163	16.944	16.6573	18.0352	18.3945	17.7917	17.5212	17.8072	17.6495	18.4305	18.3777	18.8964	17.6281	17.7898	17.2909	17.7057	17.9124	17.7263
O15260;O15260-2	SURF4	15.6222	16.3997	16.7203	16.5285	16.7684	16.9696	15.4605	15.5483	15.8246	16.6433	16.9132	17.2092	17.0843	16.5662	16.2461	15.7596	15.6023	15.5691	16.4711	16.138	15.7595	16.1607	16.143	15.2967	16.3625	15.7871	16.4584	15.9237	16.8577	16.5919	16.2473	16.3248	16.0943	17.2409	17.0349	17.3225	15.7542	16.0956	15.617	16.0559	16.6776	16.371
O15264	MAPK13	13.5162	13.8924	13.784	13.2139	12.9739	13.3048	13.3612	13.2327	13.0396	13.6959	13.4575	13.2667	14.0346	13.9123	13.9746	12.9513	13.1631	13.2646	13.3133	13.2966	13.4778	13.2322	13.6249	13.4676	13.1257	13.3314	12.9691	14.1526	14.1526	14.3729	13.8312	13.9345	14.0634	13.1831	12.8946	13.0149	13.7139	13.4019	13.6228	13.5722	13.5733	13.8598
O15269	SPTLC1	14.541	15.4446	15.4288	15.1836	14.9736	15.1501	14.8315	14.6081	15.6948	14.1224	14.3991	14.4889	16.4743	15.2028	14.8348	14.6127	14.8056	14.6033	14.9785	14.654	15.2969	15.412	15.4556	15.0736	15.0246	14.402	14.988	14.5902	15.0438	15.1309	15.2442	15.2737	15.6328	14.7468	14.6458	15.281	14.9172	15.14	14.7001	14.6502	14.5868	14.9211
O15270	SPTLC2	16.6832	16.8485	17.2811	16.3747	16.0774	16.2714	15.42	15.5133	15.9883	15.5585	15.4839	15.4396	16.4989	15.9952	15.9752	15.4609	15.8051	15.3579	15.6524	15.3788	15.9409	17.1338	17.2873	16.2585	14.5749	14.623	15.2161	15.5299	15.9561	16.1561	16.5926	16.6093	16.7904	15.3294	14.97	15.3051	15.6585	15.1639	15.3427	15.746	15.6385	15.7313
O15294	OGT	16.603	16.4614	16.3495	16.495	14.2907	15.7311	16.6868	16.0162	16.7773	13.8195	14.9723	15.2756	14.0445	15.7998	14.02	16.2356	16.1622	16.4969	15.235	15.4907	16.2389	15.3725	13.8069	16.012	16.4392	15.9515	16.1387	16.1864	15.9068	15.8089	13.1007	13.3192	14.871	15.9586	16.0899	16.1599	15.4862	15.6746	13.661	15.6836	15.7041	15.6798
O15305	PMM2	16.5043	15.9658	15.7807	15.687	15.57	15.448	15.1423	15.2349	15.4888	17.3604	17.4324	17.3178	17.4142	17.0368	17.3805	15.1806	16.3675	16.4696	16.4912	16.6355	16.4119	17.0636	16.8619	17.6059	16.442	14.7417	16.6373	15.1495	16.4581	16.5523	16.8369	16.8395	17.1043	15.7662	15.9968	16.165	14.9557	15.7915	14.7108	16.6053	16.5985	16.5429
O15320;Q96PC5;Q96PC5-10;Q96PC5-11;Q96PC5-14;Q96PC5-7;Q96PC5-9	CTAGE5;MIA2;MIA2;MIA2;MIA2;MIA2;MIA2	13.1663	13.5505	13.6423	13.1068	13.2788	13.1013	12.5356	12.8289	12.3433	13.4637	13.4884	13.7844	13.6466	13.244	13.2215	13.0152	13.3437	13.1494	13.7053	13.7858	13.5899	13.2158	13.5698	13.1533	13.1092	13.182	13.2632	13.6002	13.5904	13.6384	13.9612	13.9127	13.8838	14.4115	14.0963	14.6908	13.5638	13.6642	13.4862	13.8052	13.8309	13.2762
O15321;O15321-2	TM9SF1	14.2541	14.5142	14.7505	13.5595	13.5364	13.2341	13.3577	13.2259	14.021	14.4626	14.1288	14.3176	13.9998	14.7009	14.9727	13.2804	13.7283	13.1183	13.1685	14.2531	14.36	14.3008	14.1939	14.557	13.5748	13.6754	14.7768	14.1135	14.8392	15.1225	14.1807	14.7781	14.9065	15.2922	15.31	15.188	13.9494	14.6436	14.2201	14.6056	13.8532	14.6538
O15327	INPP4B	13.0793	13.1913	13.1751	13.594	13.4276	14.0553	12.8855	13.0555	13.0341	13.0179	13.0509	13.2925	13.2847	12.6945	13.1024	15.2471	14.8118	15.1384	14.9577	15.0054	15.1505	14.5396	14.5304	14.8608	13.2678	13.5459	13.1912	13.2812	13.043	13.3677	13.25	12.9187	13.2789	12.9266	12.9145	13.168	15.307	15.5939	15.815	14.8692	14.4292	14.3277
O15344	MID1	13.9471	13.6724	13.479	16.9323	16.8793	16.8077	13.6445	14.1341	13.8934	12.9839	13.1292	13.4719	15.2272	15.5145	14.9547	14.23	12.7875	13.019	13.4267	13.7473	13.7236	12.9831	13.0322	12.9697	15.9147	16.3042	15.8948	12.9378	13.156	13.2203	13.5906	14.1132	13.5949	16.3097	14.8284	15.7834	12.9257	12.9143	12.8155	13.4848	13.248	13.6445
O15347	HMGB3	17.7088	18.4399	18.4428	18.0164	18.026	18.1977	18.0153	17.8216	18.2501	18.4064	18.5444	18.7858	16.7783	17.3878	17.2422	16.9991	17.145	17.2076	17.8027	17.8474	17.8902	18.2949	18.5958	18.7405	17.8524	17.8344	17.805	17.7171	18.0618	18.3787	16.9717	17.2056	17.4294	18.855	18.5045	18.7634	17.1175	17.5737	17.6489	17.5334	17.2004	17.5382
O15355	PPM1G	17.1374	16.916	16.7892	17.546	17.6853	17.7332	17.1212	17.1279	17.5543	17.5122	17.2655	17.1567	17.4151	17.2966	16.8846	17.0216	16.7934	16.9909	16.8069	16.7699	17.0476	16.7982	16.5522	16.8928	17.0857	17.4476	17.2263	17.4628	17.2944	16.5893	17.5333	17.748	17.948	16.6595	16.3833	17.1036	17.441	17.3906	16.7577	16.9429	16.8021	16.8841
O15357	INPPL1	13.9441	13.8219	13.3862	15.9592	15.8852	15.751	14.2018	13.9411	15.3471	13.2789	13.7604	12.9046	15.6956	15.3284	15.7288	12.8642	13.1921	12.9359	13.8033	13.2136	13.1972	13.3586	14.0288	14.3227	13.4089	14.5555	13.951	12.9991	13.0781	12.7062	13.31	13.8177	13.3753	15.7763	13.3463	13.317	13.2901	13.0429	13.0322	14.2742	14.3721	14.2452
O15371;O15371-2;O15371-3	EIF3D	18.401	18.2973	18.0823	18.2752	18.2633	18.2553	18.4956	18.1429	17.6492	18.0191	18.0436	17.8917	17.8114	18.2803	18.2055	17.9788	17.8695	18.1507	17.9594	17.9646	18.354	17.4798	17.4763	17.8658	17.7619	17.7829	17.7248	17.565	17.9164	17.9588	17.8297	17.9015	17.9222	18.2078	18.223	18.2047	17.6075	18.0757	17.7317	17.8326	17.5974	17.6738
O15372	EIF3H	16.0969	16.4703	16.2533	16.2358	16.0497	15.889	16.144	15.8831	15.8528	16	15.7399	15.617	16.6413	16.2512	16.0722	16.1308	15.7579	16.0291	15.7104	15.72	15.9692	15.7049	15.0461	15.755	15.7918	15.6895	15.8242	16.2343	15.9714	15.9845	15.4001	15.6544	15.8032	16.3888	16.2852	16.2937	15.8928	15.9683	15.6231	15.5664	15.3736	15.4953
O15379;O15379-2	HDAC3	13.9938	13.2169	12.6979	13.5439	13.3704	12.6814	14.4417	13.0075	14.4075	14.0479	13.5588	14.0165	14.1105	14.0088	13.9324	14.1961	14.2399	14.5494	14.056	14.0027	14.3608	14.2162	13.5844	14.4644	13.8576	13.8647	14.0784	14.7456	14.3628	12.365	14.7657	13.3563	14.7556	13.298	13.2355	12.7451	14.1815	14.0926	14.1791	14.6714	13.633	14.6749
O15381	NVL	16.3564	15.4752	15.2007	16.9122	13.9357	13.4745	15.3745	14.8735	14.1306	13.2271	13.1289	13.2487	13.58	14.0952	16.6116	16.9629	14.5112	14.9438	15.5915	13.0736	12.7264	13.481	13.8009	15.5626	13.0844	13.1671	14.1256	13.5539	13.8926	13.2028	12.7111	12.9954	12.7058	15.8008	15.1916	16.1552	13.3481	13.9849	13.5491	13.4865	13.3235	13.2528
O15382	BCAT2	15.3593	15.6574	15.7162	15.0927	15.5026	15.4779	15.7089	15.7275	14.7919	14.4504	14.5243	14.6646	13.7184	13.8329	13.9939	13.8509	13.8509	14.0094	15.4743	15.4689	14.6571	14.2871	14.749	13.4866	14.9606	15.0022	15.0985	15.1714	15.488	15.7314	13.5551	14.0814	13.9567	13.327	13.9785	13.7318	15.3468	15.4022	15.1614	14.736	15.5226	13.984
O15392;O15392-4;O15392-5	BIRC5	14.5472	13.1413	13.5806	14.7744	13.3059	13.0312	14.8604	14.4944	15.7992	15.281	14.6503	15.3733	12.9796	13.2573	13.1845	13.9077	13.6255	12.8481	14.1979	13.2076	14.9725	13.0557	12.9992	13.3799	13.9903	12.9767	13.3718	14.2578	14.6792	13.1988	12.9785	13.1125	13.462	13.2321	12.9535	13.2794	14.4362	14.25	13.8116	13.381	13.469	12.9187
O15397	IPO8	16.1373	16.9265	16.8056	16.9874	16.7951	16.8861	16.1934	15.6765	16.401	15.6336	15.3355	16.2986	16.6681	16.5895	16.5124	15.7873	15.7812	15.7123	15.5001	16.0948	16.2179	16.7326	12.6945	17.3419	16.1655	15.8049	16.3263	16.002	16.0998	16.2643	15.6334	15.9719	13.4299	16.7097	16.5384	17.018	15.4715	15.8378	15.8346	15.3822	15.5905	15.5935
O15400;O15400-2	STX7	15.549	16.2585	16.2466	15.12	15.3228	15.3095	16.2528	16.1164	15.9375	15.4195	15.0518	15.3108	15.9119	15.5365	15.7505	15.2229	14.8765	14.7451	14.678	14.6747	14.384	15.1748	15.2373	15.2479	16.846	16.839	17.0516	16.704	16.2606	16.7917	16.4673	16.0736	16.2285	13.931	14.1278	14.0162	16.0019	15.8071	15.7056	16.0806	15.9924	16.1034
O15427	SLC16A3	13.9669	14.4715	14.5799	14.6456	13.8829	13.0443	14.7202	15.2103	14.6222	13.9302	13.4772	13.5844	13.7295	13.5737	13.7788	13.1239	13.9643	13.1658	13.1246	13.2358	13.4807	13.7506	12.8376	13.7014	13.7227	13.7139	14.9557	13.7325	13.1633	14.774	13.2941	13.6276	12.5937	15.759	15.4228	15.5651	13.5537	13.6545	13.7198	13.9072	13.5283	13.8417
O15438;O15438-4	ABCC3	13.3995	12.8955	12.9153	13.5592	13.5843	13.3995	13.0503	12.6728	13.3121	13.8836	12.9689	14.5627	13.2376	13.5214	13.2838	13.1554	13.2144	12.6727	13.2543	13.176	12.7639	14.9042	15.469	14.8306	13.3995	13.3026	13.4471	13.9663	12.9245	14.2702	15.0044	15.0101	14.3033	14.5591	13.4717	14.377	15.8519	15.5774	15.9487	14.8628	14.944	13.7535
O15439;O15439-2	ABCC4	14.9808	15.2161	15.253	13.1211	13.4701	13.9152	15.5096	15.0766	12.709	13.2835	14.3731	14.3322	13.2199	13.9209	14.0562	13.1421	14.6039	13.3443	14.1986	14.1441	14.0335	13.1476	13.4292	12.8866	12.9474	13.1683	13.3375	12.7295	13.7305	14.3836	13.0134	13.1879	12.9786	13.1294	13.2178	13.7916	15.4176	15.3275	15.2128	13.0648	13.2623	13.0346
O15446	CD3EAP	17.0492	16.9467	16.7693	16.8214	17.0522	17.2938	17.1574	17.2265	17.8839	17.0148	16.7704	16.6133	15.8059	16.0364	15.423	16.7945	16.6972	16.6532	16.0794	15.8579	16.2522	16.3693	16.378	16.5894	15.4346	15.3429	13.0719	16.3628	16.5939	16.2428	15.9501	16	16.1958	16.6707	16.0472	16.316	16.9062	17.1225	16.7325	15.4368	15.0708	15.3925
O15460;O15460-2	P4HA2	16.0513	15.4039	16.6945	16.4179	15.3833	15.1035	16.7503	15.2775	17.3466	14.8178	13.0864	14.1963	13.3701	14.971	13.7194	16.1167	16.0021	16.1761	12.927	13.0629	15.8063	13.2414	13.1511	13.5693	17.9019	17.0533	16.9646	15.478	16.26	13.2658	12.7778	13.0389	14.6001	17.2459	17.4439	17.2003	14.6669	14.8761	13.2712	16.0325	16.9409	16.9558
O15479	MAGEB2	13.1987	13.3508	13.0789	13.4957	13.439	13.1607	12.7888	12.9968	12.8827	13.3115	12.9387	12.9464	15.6145	15.7756	15.8054	13.029	13.0211	12.9315	13.2217	13.0628	13.4694	12.9442	13.0172	13.4458	13.4052	13.6604	13.2693	13.1431	12.8902	13.1902	15.7162	13.3166	15.445	12.8846	13.0763	13.1949	13.3088	13.4158	13.1693	13.1838	12.98	12.7848
O15484	CAPN5	13.4089	12.9233	13.038	15.983	13.3044	14.0756	13.7742	12.7176	13.8663	14.1245	15.6998	14.359	13.0127	13.3733	13.8236	13.0341	12.9202	12.9381	16.416	16.4916	15.7406	14.1233	13.4344	13.2637	12.9471	12.7762	17.1442	13.8797	13.1397	14.6557	12.6982	13.2027	12.6466	13.1546	13.2054	13.2107	13.3485	13.4757	13.4888	13.3636	13.2714	13.3029
O15498	YKT6	16.012	16.3799	16.3266	16.3669	16.1315	16.6822	16.4014	16.133	15.9039	17.0408	16.4122	17.129	16.3359	15.9112	15.4032	16.4999	16.2268	16.4263	15.5719	15.5082	15.7062	16.1888	15.8821	16.1331	16.9549	16.2453	16.8833	16.8121	16.5797	16.3302	16.9956	16.9761	17.065	16.2997	16.1798	16.1491	16.4946	16.3616	16.125	16.9614	16.9761	17.3189
O15511	ARPC5	17.4468	17.2826	17.3389	16.616	16.4654	16.385	16.938	17.0408	17.0259	16.0193	15.8562	15.9997	16.0348	15.9098	16.0447	17.3691	17.1226	17.2559	16.7572	16.6466	16.7559	16.9086	16.8099	17.0034	16.9498	16.9072	16.6773	17.29	16.9072	16.8326	16.9525	16.8969	16.8515	15.9679	15.6839	15.6751	16.7342	16.8185	16.6211	17.2471	17.3172	17.1728
O15514	POLR2D	15.5637	14.1792	14.2554	16.1355	15.2313	15.5474	13.6808	15.9751	17.6502	15.0446	13.3379	12.9934	12.8102	15.7143	13.7526	13.627	14.9892	13.1954	13.22	13.7639	13.7737	15.279	13.323	13.1005	13.3853	15.398	13.9862	13.1028	15.8624	14.193	13.5335	13.9636	13.8044	14.3249	13.7403	14.6804	13.0926	15.1644	14.8901	13.564	13.7307	13.591
O15523;O15523-2	DDX3Y	13.3216	12.991	12.5899	13.186	13.3248	12.5468	13.3228	12.7971	13.9874	13.2483	12.4565	13.0898	13.1315	13.3864	13.7175	12.9377	15.6316	15.6833	15.3848	15.6136	15.5175	13.6771	12.3943	13.3412	12.9668	12.6742	14.3322	14.1696	13.0292	12.3468	12.6746	13.1836	12.6279	13.136	12.1072	12.5577	13.3729	13.3409	13.3946	13.3587	13.2733	13.365
O15525	MAFG	13.2657	12.8556	12.627	12.8243	13.5064	13.6145	13.4367	12.8352	14.4007	13.4549	13.6608	12.794	12.839	12.8622	13.3616	13.3327	12.605	13.3772	12.5968	12.8421	13.4017	13.4297	13.4259	12.8722	12.794	12.5918	13.7453	12.8765	13.4686	14.1674	12.6329	13.3332	12.6355	13.3751	13.9733	13.5081	12.8546	13.3078	13.2728	13.3332	13.4445	13.4847
O15530;O15530-2;O15530-3	PDPK1	14.8903	13.8015	13.6541	13.1894	13.3512	13.8801	13.5639	13.678	14.3037	13.9028	14.1385	14.1002	14.3854	14.3603	13.9155	13.3036	13.579	13.3559	13.2866	13.312	13.2562	13.686	13.4995	14.145	13.222	13.3692	13.5007	14.0979	13.8007	13.3586	15.0751	14.1607	14.343	13.9134	13.4896	14.0669	13.4311	13.2725	13.8397	13.7239	13.7788	13.7369
O15533;O15533-2;O15533-3	TAPBP	13.9701	13.6652	14.4721	14.993	14.7243	15.1643	12.6861	13.2186	12.7883	14.5219	14.6603	14.2212	13.3197	13.3105	13.1966	14.3217	13.8234	13.4414	15.0056	15.1373	14.6182	13.3859	13.9889	13.4149	13.8459	13.4203	13.2559	13.2958	13.4665	13.6985	14.9599	15.1326	14.1146	13.7182	13.43	13.6954	15.0392	14.7464	14.6463	15.0397	15.2643	15.0533
O15540;O15540-2	FABP7	12.9157	13.7713	13.8278	13.4295	13.5982	12.7631	12.1071	13.3028	15.0887	12.852	12.6889	13.3757	13.7298	13.596	13.4688	12.6558	13.2192	12.4481	13.3408	12.954	13.1014	13.9582	12.623	13.657	13.1263	12.3221	13.9977	13.396	12.606	12.6195	13.27	12.5635	13.3696	12.7199	13.0156	13.048	13.5847	13.498	12.9897	13.7404	13.4079	12.4248
O15541	RNF113A	16.0195	13.6151	13.1574	13.5155	13.4616	12.6942	13.4172	12.6417	13.7804	14.9438	15.0398	15.0291	13.2835	13.9005	13.3226	13.2447	13.2629	12.6987	12.8464	14.0263	14.2697	14.2028	14.0094	14.3513	13.3846	16.2739	13.9856	13.6903	12.7514	13.3328	14.4935	14.7942	13.0674	14.7393	14.4597	12.6724	13.7412	13.3252	14.2032	13.7093	13.6917	13.4235
O15551	CLDN3	13.3561	13.8909	13.9019	13.2143	13.3029	13.9205	13.4762	14.1678	12.7338	13.3697	14.8193	13.1746	13.2039	13.0365	13.1534	13.4969	13.3669	13.5509	13.4259	13.473	13.7058	15.5051	16.1487	15.8777	13.2874	13.4353	13.1921	13.2633	13.6302	14.5242	15.0285	14.8568	15.2854	12.6648	12.8206	12.9067	13.04	13.1466	13.3248	14.3243	14.9843	14.6428
O43143	DHX15	18.8593	18.9103	18.7915	19.102	18.7718	18.8216	18.8352	18.8451	19.2195	18.5058	18.3698	18.4454	19.0202	18.772	18.6265	18.3534	18.544	18.7796	18.5256	18.5537	18.8231	18.1521	18.4717	18.8408	19.0405	19.1396	19.2917	18.4861	18.2998	18.5281	18.3333	18.4196	18.7476	18.1326	18.2566	18.5006	18.2233	18.2779	18.2753	18.2426	18.2365	18.2453
O43148;O43148-2	RNMT	14.5235	16.3077	15.6596	15.8622	16.0023	16.2265	15.17	15.2163	16.4338	15.1471	15.6155	15.9166	13.8132	15.211	15.04	16.3308	16.2324	16.2457	14.5912	14.6556	14.8428	16.3537	16.3802	16.6476	16.3011	16.7361	16.7272	15.9107	15.6075	15.9652	15.7556	15.5083	16.0547	16.8176	16.6374	17.1076	15.4869	15.045	15.2203	15.2774	15.1016	15.2003
O43156	TTI1	13.2216	13.9865	13.8475	12.8666	12.6922	13.0393	13.5648	13.7273	12.7589	13.4691	13.1892	13.4169	13.1372	13.1921	12.921	13.1628	13.0204	12.8667	13.1758	12.6802	13.089	12.9052	13.2185	13.2155	14.7813	14.6726	13.3635	13.3451	13.0402	13.2199	13.6868	13.5494	13.9742	14.0502	13.7287	13.844	13.9528	14.2496	14.4254	13.4925	12.4218	13.513
O43159	RRP8	13.9464	13.8875	14.1925	13.8886	13.4353	13.4534	13.9072	14.062	12.2865	13.19	13.4328	13.7214	13.8349	13.7915	13.8788	13.5679	13.5153	13.4447	14.0891	14.2023	13.7846	13.4041	13.2592	13.7001	13.2074	13.6991	14.5211	13.5313	13.3378	13.6763	14.3285	14.2375	14.0819	14.2081	14.0222	14.0981	13.5234	13.3844	13.4283	13.7503	14.2518	13.9702
O43169	CYB5B	16.9892	16.9004	17.2217	19.3743	19.7743	19.8451	18.6627	18.7087	18.4333	18.1586	17.9999	18.5386	17.2408	18.1048	17.4813	18.123	18.4579	18.2732	18.0115	17.962	17.5707	20.3008	20.693	19.951	17.5906	17.075	17.0204	17.3409	18.8155	17.8504	19.0346	19.2526	19.1296	17.3587	17.734	17.4754	17.9594	18.7864	18.6979	16.8155	17.6522	16.9713
O43172;O43172-2	PRPF4	15.9462	16.3012	16.1419	16.8242	16.5205	16.6217	16.4063	14.9907	16.5398	16.4613	16.306	16.4232	16.2336	16.5499	16.3753	16.8092	16.5617	16.8092	16.2254	16.5087	16.5584	13.1027	15.479	15.9891	16.2424	16.439	16.4481	15.7568	15.375	12.687	14.7393	16.1485	14.2519	17.1114	17.7175	17.5807	16.6642	16.5289	15.0753	15.7943	15.9136	14.3855
O43175	PHGDH	13.0975	13.4523	13.4956	17.4534	17.4554	17.5868	14.1612	13.5193	15.0698	13.1732	13.2368	16.4207	19.6871	18.7384	19.3789	17.7747	17.8894	18.3104	20.4724	20.4134	19.9568	14.9875	15.5641	15.2544	17.767	18.7509	19.216	12.8883	12.9146	13.0793	18.4754	18.7275	18.5237	17.9871	18.2123	17.9452	19.5694	18.4893	19.7038	14.0062	13.9813	14.207
O43181	NDUFS4	14.1922	14.2797	14.4136	15.0059	14.917	14.9044	14.9898	14.9985	14.3675	14.0207	14.1699	14.5107	13.3745	14.4084	14.4618	14.222	14.586	14.6122	15.2796	15.2167	14.9612	15.3739	15.5361	15.2105	14.4135	13.7196	14.9899	14.4064	13.8606	15.1884	14.52	14.4086	13.6313	14.7424	14.5715	14.8555	14.1535	14.1499	14.312	13.9211	13.5612	13.5974
O43237	DYNC1LI2	17.4278	17.1246	17.0281	17.6754	16.7102	17.1172	16.7269	16.7853	17.2485	16.8375	16.4897	16.9897	16.8641	17.2736	16.9402	17.1833	17.1157	17.2507	16.7904	16.7492	16.9381	16.5523	16.5572	16.5444	17.4315	17.3115	17.3019	16.9753	17.0329	17.082	18.5674	18.2715	18.1842	16.3654	16.5817	16.719	16.6882	16.6473	16.7701	16.8064	16.8791	16.9034
O43242	PSMD3	18.2942	18.5021	18.1038	18.371	18.4364	18.4295	18.1745	18.2527	18.5149	18.3264	18.3149	18.368	17.5977	17.9331	17.8554	18.045	17.8462	18.0648	17.34	17.3941	17.6003	17.6915	17.8865	17.9976	18.4452	18.4542	18.2771	18.0309	18.0427	17.8865	18.0343	18.0343	18.2633	17.9367	17.7759	18.0126	18.3566	18.5071	18.2825	18.3325	18.1502	18.0978
O43251-6;O43251-8	RBFOX2	15.9578	15.7294	14.9305	16.4556	16.5715	16.5262	16.2476	17.0291	17.727	15.9761	15.999	15.3487	16.1592	16.3105	15.4563	16.2953	15.8343	15.6393	15.9056	15.1898	14.3377	15.9356	15.7386	16.2051	15.5157	16.494	15.4176	15.785	14.7487	14.7797	15.0983	14.4914	15.0454	14.735	14.599	15.2585	13.1425	13.4044	12.9864	14.4172	16.2343	15.5829
O43252	PAPSS1	16.7716	16.3288	16.4872	17.9636	18.4399	18.0649	17.3556	17.3931	16.464	14.6684	15.0173	14.514	14.8733	13.9596	15.9377	16.7038	17.1923	17.0863	16.8097	16.7902	16.4507	16.4383	16.0871	17.1243	15.7869	15.736	14.8056	14.5855	15.1161	15.4611	15.8455	15.8038	15.7231	13.6717	13.4117	12.4945	13.851	14.157	15.5902	16.5678	16.7111	16.6464
O43264	ZW10	16.1557	16.5983	16.5863	16.2806	16.1334	16.5922	16.0355	15.4497	15.8668	16.4232	16.1741	16.7995	16.2501	16.6056	16.1418	16.0209	15.7098	16.3141	15.9723	16.2228	16.2553	15.6663	15.9147	15.1628	16.5716	15.8392	16.4307	16.0903	16.3366	16.3654	15.776	16.2394	15.5953	16.8521	16.9007	16.9439	16.0697	15.8881	15.6342	15.666	15.9733	16.2772
O43272	PRODH	13.229	12.8665	12.7081	13.1126	13.0891	13.4622	12.785	12.9986	12.8867	15.8754	16.2776	15.7547	13.2468	13.0318	13.275	13.3699	12.6398	13.4315	12.7096	12.8688	12.9237	13.0537	13.3182	13.0931	13.1406	13.6398	13.2994	16.3549	16.0213	14.9278	16.5218	16.2488	16.3274	14.8531	15.774	15.5724	14.747	14.5174	13.2267	14.669	14.0638	14.6526
O43278	SPINT1	15.3399	14.7567	14.9762	13.4371	13.4172	13.7843	16.5516	16.662	15.5158	15.7033	16.3207	15.5561	18.634	17.7473	17.9776	15.7545	16.3746	15.9065	13.3255	13.3905	14.2104	13.3453	13.5366	13.3195	15.888	15.5909	15.9332	15.994	15.2973	15.4174	15.5073	14.49	14.3531	16.8654	16.6985	16.0734	15.2757	15.1476	14.2778	16.5705	16.2047	16.4777
O43286	B4GALT5	16.0423	15.7418	15.8305	15.9842	15.6731	15.1897	15.6147	15.4519	15.8355	15.9323	16.1112	16.0816	16.7747	16.7345	17.202	17.631	17.5266	17.4145	15.8305	16.4256	16.729	15.2451	15.0225	15.1904	14.8818	14.0151	15.171	16.1061	16.2813	16.7837	15.5485	15.3025	15.5919	16.6994	17.1925	16.8967	17.176	16.8115	17.1845	16.0016	15.4825	15.6948
O43290	SART1	16.3108	16.3188	16.1654	17.0571	16.552	16.5459	16.4416	16.476	16.9262	16.7121	16.5943	16.6841	16.2508	16.8057	16.5671	16.3204	16.2901	16.3046	16.5582	16.4357	16.7837	15.9702	16.2747	16.5331	16.2707	16.6362	16.4604	16.0061	16.1516	16.0184	15.9771	16.2603	16.5485	16.1266	16.094	16.282	16.1757	16.5646	16.4432	16.0547	15.9086	16.0722
O43291	SPINT2	16.704	16.0544	15.7238	13.9756	13.7577	14.0069	16.2091	16.8534	14.2004	17.2204	16.5294	16.8825	15.6474	15.6029	15.0111	16.9307	16.9212	16.6732	14.975	14.9677	15.3419	15.8229	15.3157	14.8874	14.9544	15.1207	15.4121	17.7074	17.6684	16.9192	16.565	16.2576	16.5923	15.9532	15.7238	15.8353	16.3317	16.6143	15.9375	17.5212	18.3028	17.53
O43292	GPAA1	13.4659	13.8632	13.6718	14.2718	13.7597	13.5975	12.4255	12.5584	12.5439	13.5541	15.9426	16.721	14.1433	13.4146	13.924	13.1464	13.7794	13.6643	15.6491	15.5864	12.5118	13.5106	15.3536	14.1225	14.0918	13.6165	14.4247	14.5366	16.4234	13.0326	15.2578	15.394	13.7829	15.3464	15.6293	15.1429	16.4945	16.4992	13.4809	16.0077	15.982	15.966
O43293	DAPK3	12.796	12.951	13.2071	14.0238	12.7821	13.2119	14.3376	13.5961	14.2619	13.0466	13.3597	12.9932	12.8844	13.2452	13.356	13.1424	12.9045	12.9266	13.0535	12.9185	12.8405	13.2587	13.3017	13.1835	14.0309	13.8028	13.726	13.2894	13.1026	13.7327	13.1272	13.4104	12.6066	13.3482	13.302	13.0547	13.2276	13.155	13.4035	13.8046	13.5685	13.2643
O43294;O43294-2	TGFB1I1	13.2652	13.2285	13.3223	13.045	13.1626	13.0789	13.7528	12.6956	14.8954	13.1755	13.203	12.9847	13.0348	13.2223	13.0092	13.7407	12.8468	12.87	12.8596	13.561	12.8856	13.428	13.2662	13.1642	14.1302	13.2432	14.1265	13.5852	13.0383	13.7164	12.8322	13.9413	12.899	13.5501	13.4723	13.6983	13.2025	13.4175	13.3301	13.1823	13.5741	13.8186
O43301	HSPA12A	12.8518	13.944	13.5064	13.4097	12.9164	13.2705	13.3761	13.7387	13.5815	12.8271	12.741	13.3264	13.0779	12.9009	13.1452	14.4968	13.6289	13.8587	13.6392	12.6474	14.1035	15.5334	15.5029	15.8202	13.8901	14.9041	13.884	13.6921	13.1452	12.646	13.7676	13.166	13.7506	13.0646	13.2658	12.7757	12.9053	12.9651	12.8942	13.6663	13.2315	13.375
O43312;O43312-4;O43312-5	MTSS1	12.8118	13.288	13.7637	13.2551	13.3845	13.1209	13.355	13.6254	13.6127	12.9117	12.9367	13.1475	13.1911	12.9484	13.042	13.0738	13.1146	13.2826	13.2715	13.0179	13.5582	13.0193	12.9619	13.4117	15.2615	15.5464	15.9261	13.1022	13.0079	13.0234	13.2567	12.6004	13.2085	13.4604	12.6952	13.3662	12.9532	12.9194	12.8779	13.1121	13.0208	13.3663
O43318;O43318-2	MAP3K7	14.2636	14.2803	13.7326	12.865	12.6926	13.5502	14.2423	14.0232	13.8627	13.3939	13.3702	12.6779	13.2367	13.9265	13.3077	13.8089	13.364	13.9923	12.4373	13.3022	13.5666	13.0629	13.2792	12.8736	13.4466	13.3558	12.7649	13.3922	13.7147	13.7355	12.8163	13.7002	12.7973	13.7854	13.3951	13.9434	12.9461	13.1548	12.7407	12.535	13.1407	13.1765
O43324	EEF1E1	16.904	16.5297	16.5522	16.3792	16.6998	16.5692	17.2593	17.2954	15.1253	16.4066	16.4005	15.2747	16.7284	16.8509	16.8644	15.0443	16.1954	16.1919	16.9455	17.03	16.4158	15.5541	16.0882	15.7619	16.072	16.3914	15.9531	16.6014	16.6833	17.0034	16.2655	16.1951	15.9833	16.6767	16.7942	16.3009	16.2303	16.3944	16.4948	15.8987	15.8584	15.8496
O43390	HNRNPR	17.5036	17.1781	17.2621	17.4586	17.7488	17.8449	17.4449	17.427	17.7283	16.916	17.2059	17.1203	17.6432	17.48	17.367	16.7952	16.9296	17.0353	17.3451	17.3766	17.2384	17.6076	17.9151	17.9761	17.4117	17.7904	17.7665	17.3328	17.4781	17.5507	17.9385	17.9772	18.2176	17.2452	17.1745	17.4251	16.992	16.8071	17.0379	17.2469	17.081	17.2619
O43390-2	HNRNPR	15.6305	15.2998	14.9482	15.6744	16.0967	16.6611	15.0756	14.7057	15.0215	15.0857	15.6604	15.4428	12.6393	15.6931	15.6075	15.1904	15.5584	15.4342	14.8256	14.6159	14.6374	15.575	15.7583	16.1198	12.7483	15.9816	16.3552	15.2535	15.6358	13.3633	16.7476	17.2032	16.9452	15.1037	14.9013	15.5072	13.8592	15.6008	15.9691	15.0918	15.7502	15.9845
O43395	PRPF3	16.4676	16.2255	16.3647	16.5563	16.8582	16.8993	16.8029	16.6658	16.7204	15.4573	16.3892	15.7208	15.6296	14.2057	16.0779	15.5919	16.2164	15.7373	16.2398	16.0954	16.3891	15.2908	15.1987	16.7925	15.4247	16.4853	13.6434	13.7465	15.2414	13.5841	15.6529	14.4082	15.2423	16.3574	16.2286	13.4315	15.1332	16.1253	15.3885	15.6689	13.6954	15.5583
O43396	TXNL1	16.8681	16.5521	16.2743	17.1835	17.4016	17.299	16.6922	16.5313	17.4217	17.5232	17.5113	17.1649	16.1136	16.8485	16.6279	16.8167	16.6073	16.8269	16.5993	16.5189	16.9977	17.4455	17.1967	17.6808	17.5742	17.7581	17.3099	16.5377	17.3033	16.954	17.2449	17.1108	17.7525	16.2034	15.8096	16.4992	15.666	16.327	16.1112	17.9044	17.2764	17.4834
O43399-2;O43399-3;O43399-4	TPD52L2	13.2801	13.2311	13.5032	13.7338	13.6478	12.7885	13.6517	12.9515	14.8614	13.5182	12.5433	13.1375	13.2234	13.4984	13.4388	12.7458	13.2226	12.6797	12.8158	12.7692	12.6842	13.7045	12.721	13.694	15.0456	14.7238	14.3529	13.4838	12.844	12.7969	12.5089	13.2658	12.4611	13.1845	13.8183	13.2041	12.8838	13.4231	13.2703	13.5468	13.4408	13.6202
O43399;O43399-5;O43399-7	TPD52L2	15.2455	15.2949	14.7437	16.0094	15.7386	15.7303	15.5141	16.0089	16.9489	16.7205	16.4785	16.0091	15.4866	14.8701	15.2778	16.2328	16.0109	16.079	15.7553	15.5171	16.5022	16.0475	15.9755	16.6014	17.2137	17.2403	17.234	16.6679	16.7534	16.6055	16.5643	16.2051	16.6655	15.6925	15.7581	16.4556	16.2047	16.4186	16.1674	16.8226	16.7443	15.9202
O43402	EMC8	13.739	13.5461	13.2906	13.4531	13.9086	14.288	13.8854	13.896	13.9094	13.6512	13.8758	13.3869	13.8076	13.7464	14.1216	13.7078	13.5693	13.8587	13.9505	13.9549	14.2457	13.7719	13.6847	14.2764	13.3202	13.4989	14.0687	13.1604	13.1447	13.8394	12.9818	13.4125	12.9843	13.7961	13.5958	13.4759	13.209	13.8221	13.7961	13.9891	14.2009	14.0521
O43405;O43405-2	COCH	13.6197	15.9608	16.1409	13.877	12.4523	13.2638	16.745	16.731	15.9161	13.7057	13.9281	14.6689	16.7685	14.0697	13.9148	14.8337	13.8998	16.7287	11.67	16.8358	11.2406	13.1482	13.8083	14.0685	13.644	12.9985	18.7186	13.5003	13.1115	16.1693	13.4425	16.0492	15.4028	16.3845	16.527	16.0492	14.0607	13.9919	17.0687	16.4176	11.9147	16.4856
O43414;O43414-2;O43414-3	ERI3	14.5684	12.5322	15.1198	13.243	14.9278	15.7611	14.5214	14.9749	15.0511	14.4996	15.5626	15.5989	14.5946	14.2668	15.432	15.1467	15.2963	14.9396	14.6125	15.7374	15.4376	15.4465	14.3818	15.1129	14.3461	15.5338	14.9927	15.536	15.2986	13.5728	14.6026	14.6173	14.7623	14.6091	14.5618	14.8822	12.8521	13.8147	14.6802	15.594	14.7244	15.6986
O43427;O43427-2	FIBP	13.6682	14.0023	14.0369	13.1936	14.2492	13.6317	16.0791	15.9699	14.737	13.5606	13.6737	13.5268	13.7329	13.8107	13.5634	13.8387	13.6412	13.8222	13.3774	13.7666	13.4006	13.8529	14.1849	13.858	13.728	13.8124	14.3867	15.005	14.4972	14.4407	13.3608	13.9807	13.368	13.5761	13.1423	13.4139	14.4274	13.7588	13.8111	13.6146	13.377	13.2957
O43432;O43432-3	EIF4G3	16.6226	16.366	16.436	15.8185	16.0748	15.8223	16.8807	16.5065	15.686	16.7538	16.255	16.1803	16.6265	16.7593	16.7498	16.5486	16.361	16.4993	14.5729	15.2938	15.8475	15.4345	15.4238	13.2991	15.8191	15.7775	15.9872	16.3312	12.9551	16.0727	14.4895	15.0145	14.6582	15.5941	15.6623	15.6376	16.487	16.4792	16.3548	15.4065	14.817	15.577
O43447	PPIH	15.9076	16.4067	16.6528	15.7457	15.8465	15.5486	17.2039	16.7433	15.6734	16.3351	15.9973	15.7693	16.3205	15.7448	15.8109	16.8419	16.9458	16.8967	15.7722	16.5937	15.915	15.602	15.5486	14.9179	16.5415	16.665	17.0593	15.4823	15.0728	15.7303	16.1306	15.9267	15.4501	15.6083	15.7041	14.788	15.5831	15.3117	15.8436	15.8419	15.4047	15.6749
O43464;O43464-3	HTRA2	13.8128	13.9531	13.9885	14.4274	14.5882	15.5203	13.7668	14.0905	14.7185	14.1042	14.6724	15.6915	14.7421	14.4825	15.8283	13.6862	12.9406	14.0224	16.5577	16.1562	14.7458	14.5061	14.3221	12.6607	15.3971	14.9924	16.066	14.4818	14.2122	14.4962	14.5113	14.7538	14.366	14.4745	13.5069	13.9411	13.9986	13.6905	14.1286	14.1099	14.8355	14.6105
O43488	AKR7A2	13.8884	13.6841	14.1164	14.1847	14.4548	13.5852	13.8313	14.4196	12.9905	15.0194	15.0397	14.7298	15.5822	14.7551	15.9136	13.2742	12.9973	13.7532	15.5769	15.4356	15.1008	15.2329	14.7119	15.6779	14.1899	14.4474	14.7572	15.4298	14.5341	16.0249	15.744	15.5628	15.299	15.5429	15.6334	14.5539	14.8947	14.0278	15.2469	15.1599	15.3724	15.1237
O43491	EPB41L2	17.7498	16.8049	16.5531	18.5122	18.687	18.7343	16.7501	16.7519	17.1208	18.0065	18.0414	17.5255	15.5943	16.1937	15.6126	16.5465	16.9501	17.0236	18.1277	18.1808	18.1882	13.1954	13.2093	13.4255	17.5427	17.3058	16.9886	18.9086	19.2488	18.709	18.3502	18.2175	18.5392	12.5525	12.4335	12.9835	16.8607	17.3754	17.0715	17.5382	17.4111	17.4919
O43491-4	EPB41L2	14.7683	13.2088	13.1564	13.5273	14.8223	14.6563	13.1089	12.9898	13.8235	14.8937	14.2002	14.1091	12.7203	12.993	12.5553	12.9949	13.3332	13.1348	14.825	14.7197	14.6626	13.6009	13.3005	13.353	13.0265	12.8806	13.2149	15.9771	15.9243	16.0262	15.1333	15.0343	15.5648	12.8387	12.7538	12.7966	13.5803	13.5693	14.1043	13.3665	13.8321	13.8934
O43493;O43493-3;O43493-4;O43493-5;O43493-6;O43493-7	TGOLN2	13.2417	13.4239	13.2285	13.2386	13.132	13.4906	13.0941	12.9033	14.3897	13.8369	13.3635	13.2174	13.2	13.8892	13.0813	13.3642	13.5026	13.0649	13.2703	13.1743	13.3922	13.7034	13.4441	13.2764	13.4594	13.2556	12.9558	13.2981	13.1571	13.1167	13.4247	13.0311	13.7518	13.5572	12.8395	12.9534	13.2628	13.3884	13.5122	14.4661	14.5716	14.5997
O43504	LAMTOR5	17.1922	17.0309	17.1387	17.5442	17.0439	17.1021	17.1276	16.505	16.3599	16.8815	17.0062	17.1977	15.5558	16.5615	16.9505	17.1536	17.2903	17.357	17.1447	17.1173	17.3315	17.2906	17.226	17.2341	17.0801	17.1179	16.6108	15.8855	16.6752	16.6246	16.3099	16.2075	16.4285	16.0378	16.7036	16.5383	15.7173	15.8114	16.1312	17.4442	17.528	17.5382
O43583	DENR	14.7415	15.1833	14.9638	15.3209	15.3545	15.4757	14.4895	14.7868	16.1917	14.371	14.6004	14.3123	15.1658	14.944	14.9179	15.0369	15.2656	15.2115	14.8876	14.5794	14.9822	14.9369	14.8211	15.4724	15.0311	15.3615	15.2339	15.7383	15.6458	15.4999	14.9356	15.057	15.6346	15.4037	15.0981	15.625	14.9849	14.5963	14.437	14.8168	15.1033	14.6672
O43592	XPOT	16.3148	15.9215	15.9855	16.4427	16.7008	16.4258	16.5927	16.8613	16.0455	16.2326	15.9944	15.7387	16.6759	16.4709	16.4653	16.6422	16.2346	16.1827	16.0841	15.9341	15.8884	15.5006	15.7377	15.1161	16.503	16.8157	17.0025	16.2334	15.7193	16.1796	16.3473	16.3221	15.7898	17.1084	17.0754	16.9201	16.2881	15.8082	15.8502	15.7059	16.0387	16.1492
O43598	DNPH1	16.1719	15.9982	15.0224	17.1608	17.6826	17.8996	14.1747	15.1647	15.6248	17.8214	17.8778	17.8102	15.164	15.8376	16.4786	17.1149	17.4861	17.545	17.7781	17.8053	17.7166	18.4981	18.1796	18.8567	13.1706	13.8959	13.5158	17.7493	16.9986	17.3142	17.5408	17.4971	17.5338	18.4183	18.4584	18.3846	17.7045	17.1674	18.0734	17.3415	17.3137	17.4206
O43615	TIMM44	17.5769	17.3511	17.3332	18.7921	18.5318	18.8162	17.693	17.9599	18.4772	17.8653	17.9297	18.2014	18.5418	18.2289	17.907	17.5202	17.4753	17.2232	18.3145	18.1981	18.1043	17.116	17.6195	16.8585	17.714	17.5507	17.8372	18.5612	18.6146	18.6214	17.7197	17.8279	17.8467	17.7303	17.669	18.0329	17.9525	17.8964	17.676	17.5901	17.7403	17.5966
O43617;O43617-2	TRAPPC3	16.3056	17.0619	17.0272	17.5947	17.2311	17.5394	16.8577	16.7273	17.1487	15.7792	15.4334	15.31	17.0246	16.7876	16.7825	16.8075	16.6465	16.7861	15.4905	15.9367	16.0627	16.4561	15.9955	16.5019	16.1976	16.2728	15.71	16.4013	16.0591	16.5848	16.0241	16.2878	16.1754	16.7851	16.5457	16.691	16.0888	15.7385	16.0031	15.8594	15.2057	16.1122
O43633	CHMP2A	16.1817	16.5255	16.6743	15.3327	14.7828	15.1282	16.5374	16.0303	16.6873	15.8254	15.7779	15.879	15.1044	15.6789	16.3378	16.3827	16.234	16.3987	15.7077	15.6989	14.9342	15.4748	15.714	15.8854	15.3285	15.7586	15.6599	15.6193	15.8767	16.1391	15.0176	14.8903	14.1236	16.1908	15.3672	16.1657	15.2538	15.5937	15.8734	15.2193	15.4379	15.199
O43639	NCK2	12.9913	13.73	13.9398	13.8482	13.1494	13.4622	12.9251	13.318	13.1491	12.8385	12.8632	13.2464	15.0674	14.1525	15.0784	13.1687	13.2312	13.109	13.5837	12.6653	13.8527	12.9521	12.9083	13.0865	14.0751	14.0258	15.3041	13.6749	13.1864	12.9063	13.2741	13.0912	13.3763	13.2009	12.7695	12.7968	13.0465	13.0342	12.8292	12.8763	14.0887	14.3525
O43660	PLRG1	14.2423	14.5902	14.6194	14.9266	15.3963	14.9195	15.7006	15.4409	15.4954	14.2883	14.6898	14.5157	13.5254	14.3424	15.3495	14.8224	15.7893	14.9474	14.7321	14.5598	14.9313	14.3989	14.1866	15.1792	14.4792	14.6292	14.6966	14.6578	14.6667	15.11	14.817	14.9388	15.1845	14.8819	14.1973	15.0264	14.5778	14.9493	15.3068	14.8688	14.7454	15.1357
O43663;O43663-4	PRC1	15.5855	15.6056	15.4683	15.6415	15.4437	15.0734	16.0125	15.4834	15.8228	15.647	15.831	15.7643	15.1848	16.1976	15.2752	15.3573	15.707	15.099	15.5324	14.8158	15.7375	14.3749	15.7684	16.0185	15.692	14.8108	15.3434	15.8248	15.9015	15.3235	15.3572	15.5473	15.4455	16.5422	16.1833	16.6111	15.8151	15.8069	15.9389	15.1866	15.1374	15.4806
O43665;O43665-1;O43665-2	RGS10	14.2653	13.3636	13.0596	14.8575	13.9798	12.7627	13.8712	13.1146	15.3982	14.5536	14.4655	14.2163	13.1247	13.3737	13.6483	15.2891	15.373	15.368	13.7331	13.6729	15.1049	13.4619	13.082	13.5211	14.3453	14.5986	14.8575	13.6485	12.8172	13.2447	13.0311	13.1593	14.2472	14.7522	14.4402	14.9716	13.2378	13.4542	13.1596	13.7201	14.2467	13.9588
O43670;O43670-2;O43670-4	ZNF207	18.7931	18.6439	18.6332	18.2042	18.6755	18.4848	18.9468	18.8124	18.3205	18.5003	18.5807	18.655	17.779	18.4538	18.6012	18.5167	18.5571	18.7778	18.3445	18.2676	18.234	18.4567	18.4169	18.7895	18.2402	18.7378	18.8334	17.3238	17.8725	18.6681	18.4226	18.7514	18.6197	18.0856	18.4042	18.1933	17.6634	18.5422	18.5422	17.9823	17.7291	17.8984
O43674	NDUFB5	14.5032	15.3631	14.4084	15.9198	15.0648	16.1521	15.5269	15.0421	14.0276	15.3747	16.0574	16.4986	15.804	15.7124	14.4842	14.1827	14.5916	14.142	15.913	15.794	15.8791	16.001	16.3455	16.0445	14.8288	14.0428	14.5548	16.3376	16.2528	14.988	14.9932	15.0879	15.2553	16.2161	16.0749	16.4723	15.8435	15.8272	15.9905	14.7012	15.0303	15.3991
O43676	NDUFB3	15.6049	16.0262	15.5171	16.2652	16.2876	16.3177	15.3643	16.2428	16.8372	16.0048	15.7466	16.7	15.9837	15.6825	14.6473	14.6958	16.0312	14.8092	15.8921	16.1901	16.7811	16.8477	16.9438	15.95	15.7119	15.5191	15.8941	16.6111	16.266	16.5951	15.5836	15.2343	13.8456	15.5363	14.9724	15.9095	15.635	14.7582	15.5745	14.9173	13.3308	15.0337
O43678	NDUFA2	15.5424	15.5071	14.7944	16.9517	15.9276	16.1277	15.901	15.3738	16.4959	15.4068	15.4176	16.6612	15.8894	15.8745	15.6314	15.6635	16.5519	15.9886	17.0421	17.0417	17.2195	16.954	16.9781	16.6078	15.9593	15.6433	16.2753	16.6637	15.9169	16.5747	15.4314	15.4617	14.9611	16.2229	16.1099	16.3673	16.1708	15.6826	15.8167	15.0767	14.7082	14.8931
O43681	GET3	17.7225	17.8819	17.7174	18.8017	18.5195	18.7736	17.6579	17.7498	17.8957	17.2568	17.4448	17.5993	18.7201	18.7922	19.1043	18.5222	18.5012	18.5539	18.5624	18.5671	18.6231	18.0055	17.9886	18.1747	17.9866	17.9135	18.1264	17.8773	17.9413	18.306	17.0065	17.083	15.7746	18.6725	18.6848	18.7767	16.0322	16.78	17.2526	18.3736	18.3626	18.3453
O43684;O43684-2	BUB3	17.4311	17.1724	17.177	16.7988	16.7099	16.4351	17.4071	17.3861	16.4553	17.3047	16.8858	16.9612	17.1276	17.0407	16.9511	17.2927	17.3587	17.1885	16.9105	16.9376	16.9229	16.7467	16.4839	16.7613	16.6257	16.9234	16.9693	16.6486	16.7226	16.7524	16.9684	16.9492	17.1002	17.0153	17.2122	16.9306	16.9001	16.8855	16.8466	16.5596	16.4235	16.4485
O43688;O43688-2	PLPP2	13.1586	13.1062	12.3459	13.337	13.493	12.6738	13.399	12.9038	14.2791	13.7886	12.5494	13.2073	13.2769	13.5428	13.5092	12.7703	13.4578	12.6651	12.9615	13.8414	12.6827	13.9423	12.5353	13.5255	13.0938	12.4932	14.0031	13.6293	12.8521	12.5243	12.5636	13.1032	12.5348	13.0455	12.57	12.8079	13.5367	13.3706	13.2467	14.311	14.5144	14.3692
O43707	ACTN4	20.6563	20.7099	20.5115	18.356	18.045	18.2577	20.8978	20.8003	20.6934	20.6951	20.5747	20.8317	19.9402	20.0757	20.2559	21.3276	21.069	21.2296	19.0947	19.1002	19.4102	19.0128	18.8549	19.1001	19.74	19.5717	19.9326	20.4428	20.5974	20.8317	20.6818	20.4255	20.415	18.8198	19.0239	18.6327	20.0648	20.3215	20.3769	20.7554	20.7681	20.9913
O43708	GSTZ1	12.997	13.1922	13.2566	13.6108	14.5261	14.1657	12.8522	13.1953	12.9747	13.5084	13.6039	13.8141	14.1039	13.3343	14.1187	13.6288	13.6713	13.7856	13.3843	14.105	13.3515	15.6088	15.5602	15.3136	13.2691	13.6346	13.1187	13.3807	13.2357	14.0014	15.4056	15.4346	15.0785	12.9739	14.7909	13.9211	14.5602	13.2798	14.1233	13.6199	14.5218	12.7727
O43709	BUD23	15.5954	15.0196	14.3972	15.8536	15.2014	15.5557	15.0041	14.8897	15.7443	16.4263	16.0572	15.8812	13.6038	13.6257	13.7185	14.8283	13.6484	14.5775	12.8078	13.5619	14.8379	14.5297	14.9498	14.7727	14.0852	13.5131	13.8856	15.7181	15.6846	13.387	15.1424	15.4212	15.7307	15.7392	15.275	15.7378	15.8357	15.5954	14.2884	15.6996	15.3511	15.7664
O43715	TRIAP1	13.3359	13.0703	12.973	14.2388	13.7055	13.321	13.3471	12.7944	13.5657	13.2755	13.5245	13.7316	14.4618	13.2921	13.4049	13.1414	13.4632	13.2747	12.7931	13.5345	14.4026	14.5029	13.4697	14.4535	12.9875	13.025	13.259	13.4854	13.009	13.1524	13.1012	13.5025	13.0608	14.1529	13.6662	14.1776	13.4113	13.1053	13.3359	13.2762	13.5044	13.438
O43719	HTATSF1	15.4855	15.5766	15.3664	15.6468	15.9397	15.6249	15.5494	15.4852	14.289	16.566	16.6337	16.3714	15.2881	16.1183	16.1447	15.9793	15.8621	16.0431	15.9475	16.0972	15.8252	16.8623	16.9179	17.2079	15.7864	16.0296	15.7209	15.8368	15.9857	16.0912	16.2039	16.2707	16.2358	16.2903	16.2811	16.5819	15.2835	16.2616	16.0828	15.8065	15.7922	15.9398
O43741	PRKAB2	13.196	13.5579	13.6468	13.6158	13.58	12.7424	13.3442	12.944	14.9447	15.3431	12.7021	13.3369	13.704	13.5242	13.2965	12.6596	13.2388	13.4835	13.3879	12.7692	12.6184	13.4962	12.6952	13.6657	13.3817	12.3571	13.6351	13.6162	12.6634	12.7397	12.5869	13.4685	13.9676	12.8578	12.7671	12.7619	13.5204	13.3765	13.2048	13.497	13.5097	13.3648
O43747;O43747-2	AP1G1	17.0765	17.0636	17.0586	17.1081	17.0647	17.1312	16.9387	16.7002	16.8667	16.9625	17.0743	17.01	17.1967	17.2955	17.389	17.2342	17.0617	17.2244	16.7179	16.4688	16.9267	16.6042	16.5631	16.3954	16.3487	16.4616	16.3179	17.142	16.9815	17.0133	17.1838	17.0899	17.2751	16.8709	16.7416	17.0439	16.5961	16.589	16.7876	17.0586	16.7648	17.2189
O43752	STX6	13.7972	13.8823	13.7872	13.5963	13.6978	14.32	14.2717	14.8345	14.4474	13.4859	13.3267	13.5566	13.5701	14.0396	13.7928	13.6843	13.5724	13.8581	14.2237	13.8896	14.039	14.2307	14.0302	14.0386	14.5839	15.0628	13.9236	14.5503	14.6396	13.5122	13.4659	13.7283	13.3193	13.6761	13.2072	13.9132	13.2724	13.3496	13.5937	13.7214	14.2566	14.2081
O43760;O43760-2	SYNGR2	15.5185	15.792	15.5986	15.5123	14.9058	15.7041	15.4901	15.8359	13.609	16.9007	16.6899	16.4795	16.0084	16.2781	16.0238	16.6726	16.9349	16.5141	16.8993	16.8523	16.8213	16.8997	17.2706	17.1765	13.7877	13.7803	15.0037	16.4705	16.4156	16.9458	17.3518	17.4995	17.7239	16.3058	16.4203	16.6078	16.0323	16.6784	16.6886	16.6346	16.748	16.6873
O43765	SGTA	17.2834	17.0939	16.9703	17.5828	17.6225	17.7086	17.281	17.362	17.7198	16.5794	16.4108	15.9704	16.3001	16.3489	16.2425	16.0721	15.9974	16.2271	16.3003	16.2508	16.6447	17.1387	17.0787	17.4076	17.1615	17.3315	17.0995	16.9715	17.0573	16.6366	16.6108	14.5525	16.9564	17.1856	17.0892	17.3354	16.6826	14.3657	16.9363	16.8517	16.8279	16.7505
O43768;O43768-2;O43768-3;O43768-4;O43768-5;O43768-6;O43768-7;O43768-9	ENSA	16.5813	16.2254	15.9781	15.8965	16.3169	16.3903	16.9401	17.2654	17.7401	16.295	16.2576	16.0154	16.1121	16.7313	16.5862	16.576	16.555	16.6753	16.3409	16.499	16.5442	16.6508	16.4852	16.7809	16.0702	17.0115	16.7405	16.2716	16.3546	16.6246	16.3848	16.3371	15.8293	16.3552	16.1134	16.5159	15.6559	16.8664	16.8166	15.9729	16.352	15.4088
O43772	SLC25A20	13.2275	13.1203	13.2918	13.2218	13.5812	13.0979	13.0596	12.9976	13.0354	12.6285	12.8927	13.4829	13.5277	13.0186	15.0722	13.4513	12.9388	13.2862	14.9014	13.397	13.7942	13.6372	13.3915	13.2238	13.1424	13.7188	13.1613	13.2802	12.7509	13.7624	14.7369	14.7684	13.6012	13.0985	13.2395	13.153	13.4695	13.1533	13.4216	12.8744	12.9723	12.6628
O43776	NARS1	16.847	16.6881	16.6546	18.1483	18.5535	18.4678	17.2051	17.581	16.8409	17.9104	18.6744	18.7369	16.876	17.3367	17.8898	17.2404	17.3934	17.3095	17.8801	18.0232	17.7993	18.6029	18.3924	18.7855	17.5623	17.7977	18.0639	17.3017	17.5841	18.7737	18.5851	18.3984	18.0889	16.9656	17.1018	17.1877	16.4933	16.9197	17.5799	18.38	18.4075	18.3933
O43795-2	MYO1B	15.665	16.3019	16.3234	13.5823	13.4588	13.1997	15.3374	15.4841	16.0954	15.1077	15.5003	15.2072	13.394	13.408	13.2971	14.9764	15.081	14.7964	12.8633	12.7586	12.7149	16.3694	16.6773	16.4722	16.6275	16.533	16.42	16.2863	15.8548	16.3976	14.6538	14.1896	14.865	16.0043	15.9013	16.2246	13.8005	14.1871	13.9229	16.4306	16.3281	16.3835
O43809	NUDT21	16.3101	16.1823	15.9878	16.0792	16.4307	16.3321	16.8813	16.6448	16.4879	16.3103	16.3473	16.2852	16.2236	16.1381	16.3676	16.0983	16.3288	16.3225	16.3315	16.1545	16.2275	16.3369	16.1254	16.9336	16.1326	16.4746	16.7236	16.1898	15.8993	16.7998	15.9389	16.3943	16.0622	15.7126	16.2735	16.1165	15.9167	15.8408	16.4942	16.105	15.6591	16.0914
O43813	LANCL1	16.1937	16.4834	16.2866	16.7862	16.7792	16.6236	16.6343	17.063	17	15.7711	14.7316	16.6165	17.1089	17.073	17.4506	16.315	16.6484	16.6842	16.132	16.1787	13.4311	15.9518	15.8611	15.8626	17.9578	18.8253	18.5197	16.5977	16.1116	16.5031	17.0361	17.2956	17.2498	17.1021	16.9809	17.1754	17.0397	15.7397	16.9907	16.2584	16.2168	13.9269
O43815	STRN	16.0991	15.7704	16.2622	14.9207	16.318	16.05	16.1441	16.3258	14.7385	15.8975	16.485	14.8494	17.6174	17.4587	17.852	16.0727	16.2889	16.1188	16.4088	16.4198	16.2622	15.6792	16.0022	14.0568	14.2389	14.4426	13.013	15.1141	15.9987	16.6338	16.7699	16.6839	16.7802	13.304	14.137	13.9344	16.1224	15.4738	16.2939	16.1208	16.385	16.1862
O43818	RRP9	15.6101	17.0648	16.5495	17.4205	16.1084	17.2159	16.5458	17.1198	18.1581	16.6943	16.0223	18.3377	16.6242	15.2269	15.1877	16.5746	14.5649	16.8429	16.0656	16.1295	16.4838	15.2471	15.9868	16.8845	17.4261	15.9582	17.2203	17.1646	16.5425	17.5074	16.1593	16.6541	17.2211	16.2042	13.8754	16.9185	17.4882	16.8522	18.0774	17.8465	16.8046	17.0556
O43823	AKAP8	15.0913	15.706	15.3272	15.616	15.4275	16.2694	15.9293	15.8262	15.3654	15.4226	14.968	13.5708	13.5802	13.9678	14.7951	16.1859	14.9939	15.3576	15.7264	15.6576	16.2768	16.2322	15.1539	16.0754	14.1406	15.462	14.5753	16.4727	15.8881	14.395	14.4719	14.1038	15.0394	15.4452	14.8627	15.8592	15.5754	14.9402	14.7213	15.6725	15.0263	15.4509
O43837	IDH3B	14.4389	14.3576	14.4281	14.1339	14.422	14.2449	14.8207	14.7229	14.7414	14.6199	14.902	14.9525	15.5503	15.3889	15.4309	14.3113	14.7041	14.1735	13.9769	14.0251	13.9757	14.1257	14.5109	14.3433	15.2111	15.0234	15.6059	14.3426	14.2771	14.495	15.0075	15.0537	15.1107	15.158	15.1934	15.1628	15.1941	14.9861	15.1226	15.2122	15.1999	15.0013
O43847;O43847-2	NRDC	15.1382	15.2142	15.0155	15.4177	14.9297	15.1601	14.966	14.5873	15.6029	14.3663	14.2665	14.3559	14.6909	15.1463	14.4732	14.9621	14.813	15.0091	14.2891	14.4388	14.9201	13.3472	13.9128	13.3441	14.0337	14.5039	15.0847	14.7978	15.0029	14.7957	13.1972	13.726	14.0749	15.7133	15.6265	15.9957	14.4193	14.6759	14.5951	14.2217	13.9307	14.1574
O43852-2;O43852-4	CALU	13.466	12.3786	12.643	12.4067	13.2924	12.5774	13.1666	12.5669	13.9928	15.0946	14.3637	14.7478	12.516	13.8656	13.2838	12.5315	13.0514	12.5444	12.6473	12.8292	14.5968	13.5765	13.0921	14.2602	12.6344	14.6577	13.4444	14.2401	14.3519	13.2997	12.5583	13.29	12.6273	15.7756	15.8182	15.8671	13.8384	13.3268	13.4012	15.255	15.532	15.1799
O43852;O43852-3	CALU	18.2583	18.4951	18.1794	18.2156	18.7053	18.483	18.5262	18.7467	18.363	18.2455	18.4117	18.2713	17.7113	17.6961	17.525	17.0539	17.0319	17.1126	17.3579	17.3628	17.4432	17.7918	17.9358	17.6828	19.0379	18.9067	18.8938	17.7502	17.6114	17.6899	17.2801	17.2648	17.547	18.5741	18.7998	18.8557	17.5677	17.8214	17.9315	18.5321	18.5264	18.5353
O43854;O43854-2	EDIL3	13.4679	14.1454	13.5583	13.6638	13.5288	12.745	13.5252	12.3717	13.9026	12.8478	12.692	13.3479	13.6802	13.1847	13.4125	12.6492	13.1177	12.6941	13.5388	13.0051	13.2009	13.8786	12.5939	13.4356	13.6105	12.8951	13.9069	13.3671	12.6059	12.7175	13.4417	12.4634	13.5761	12.689	13.108	13.1339	13.167	13.4434	13.4407	14.0955	13.6528	12.1914
O43865	AHCYL1	17.1696	17.2175	17.5189	17.8821	17.9615	17.9829	17.5915	17.7605	15.7126	17.8492	18.0744	18.0691	16.9152	17.0798	17.0918	17.507	17.441	17.497	18.2067	18.2632	18.0467	17.7248	17.6631	17.9809	17.152	16.3653	15.2773	18.5213	18.1069	18.3137	17.5941	17.4319	17.2097	17.3665	17.6397	17.0999	17.906	17.9371	17.7795	17.4694	17.5993	17.3661
O43896	KIF1C	14.0437	14.6258	14.1029	14.6183	14.1128	14.5717	14.1638	13.9835	15.4143	14.293	13.6781	14.1434	12.941	13.6067	13.5761	13.8086	13.7047	14.2977	13.3097	13.2786	14.4279	14.2338	14.1231	14.8515	14.1596	13.9428	13.074	15.274	15.1118	15.1993	14.2307	14.3147	14.3923	14.3979	13.6987	14.6954	14.4377	13.886	14.1317	14.5912	14.4631	14.6266
O43897;O43897-2	TLL1	22.7279	21.5522	22.1676	21.6262	21.626	21.1026	21.8537	22.1676	21.8537	22.2202	21.9956	21.3573	22.1185	22.0548	22.0831	22.22	22.5237	21.7803	22.028	22.3571	21.5522	21.3575	22.1183	20.2644	21.9093	22.0234	23.2312	21.8773	22.4715	22.6497	22.1676	22.028	22.3571	20.7479	21.0134	20.8418	21.3573	21.7803	21.7052	22.028	21.0134	20.8414
O43913	ORC5	15.8532	17.6375	17.7584	13.3011	14.3063	20.4438	18.334	18.0469	18.1563	17.7776	17.7666	18.1257	19.0448	19.396	19.9913	14.1679	14.0424	14.4336	17.179	17.4081	17.3282	17.9348	17.4905	13.011	18.0592	17.9371	17.9188	17.1518	18.065	17.7343	14.7051	15.5696	15.2922	17.5713	17.1633	17.7815	17.5364	18.2458	18.2827	15.3968	15.1616	15.9324
O43920	NDUFS5	15.4177	16.285	15.9372	16.1763	15.8931	16.1569	15.4247	16.2172	15.8442	16.0709	16.2323	16.5921	16.2619	15.9257	15.6784	15.8558	15.8979	15.7329	16.4027	16.7367	16.4357	16.5984	16.7435	16.1401	15.6004	15.3663	16.1239	16.489	15.631	13.1573	16.0924	16.101	15.2574	15.5401	15.433	15.669	15.8609	15.5941	15.3477	15.4315	15.2692	15.4784
O43924	PDE6D	13.0672	13.6304	13.8163	14.718	15.1723	14.6309	14.3711	15.9347	13.9338	12.8836	14.3144	13.1449	15.7789	15.4932	15.8799	15.5674	14.9743	14.8504	15.7092	14.592	12.926	15.0787	12.6608	15.3853	15.4755	15.6421	15.7394	15.0114	14.3781	15.1714	15.778	15.7288	15.3167	13.6733	12.9683	13.0844	15.0474	14.7515	15.4279	15.3028	16.2213	15.3142
O43929	ORC4	14.4299	13.6342	14.5191	14.3412	14.2814	14.4659	14.8798	15.1257	15.4154	14.6166	14.044	14.5152	14.0416	14.5978	14.076	14.8178	14.7961	14.8873	13.668	14.2624	14.6861	14.0878	13.6824	13.7932	14.9765	14.6893	14.2517	13.1195	12.7718	14.5647	14.001	13.436	14.2472	14.8092	13.3621	13.5086	13.9473	13.763	13.8912	13.5257	13.6601	13.0984
O43933;O43933-2	PEX1	13.6627	13.0593	13.4217	14.2476	13.2453	14.0941	13.7636	13.7461	12.8007	13.6837	13.9122	13.8291	13.8312	13.5082	13.0964	14.0919	13.4906	14.7193	14.2342	14.8983	13.6124	13.6062	13.5438	14.0247	14.0045	14.0591	13.1613	15.057	14.0724	14.6681	14.6781	14.447	14.5994	14.4914	14.4186	13.3315	15.3497	13.5501	13.8113	13.2014	14.3844	14.4649
O60216	RAD21	16.338	16.5655	16.3611	16.1948	15.8319	15.9909	16.7441	16.5505	17.2384	16.8144	16.8339	16.7983	16.6132	16.4523	16.5783	16.2845	16.6529	16.8423	16.4476	16.5319	16.6495	16.7683	16.586	16.7215	16.1983	16.241	15.7691	16.4186	16.2597	16.4031	16.5184	15.7967	16.716	16.4487	16.0862	16.6106	16.9194	16.6119	16.782	16.2496	16.1563	16.2554
O60218	AKR1B10	15.1981	13.7175	14.4136	13.5017	13.4549	13.9008	13.8883	14.7963	14.0411	17.439	18.5672	17.7331	13.5658	13.7768	13.6521	13.8089	13.8708	13.9153	18.3163	18.4	17.8048	14.0371	14.5517	14.2527	16.6917	16.6089	15.0078	17.0565	16.9078	16.9846	17.7819	17.1201	17.2982	18.6775	18.4907	18.0767	22.2528	21.9872	22.0715	15.0622	15.9619	14.6903
O60220	TIMM8A	14.9322	15.0977	15.4857	15.8195	16.3347	16.4128	14.8576	15.0963	14.416	16.7965	16.6776	16.8536	15.0135	15.508	15.3565	14.8317	15.398	15.7214	16.7581	17.0392	16.8242	17.1789	16.9419	16.38	13.2532	15.0663	15.5173	15.6516	15.2007	15.3354	15.8035	15.6953	13.6617	15.7526	15.7782	14.9122	16.4454	16.0736	15.8043	16.0143	16.0695	15.8257
O60229;O60229-4;O60229-5;O60229-6	KALRN	13.2748	13.4683	13.4811	13.5547	13.7128	13.3873	13.0668	13.258	12.6086	13.5114	13.6801	13.756	13.1848	12.4915	13.238	13.2779	12.7912	13.161	15.0536	13.6727	14.4406	13.5253	13.8872	13.9765	13.2732	13.6437	13.3675	14.1965	14.292	14.4574	14.2862	14.1593	14.2774	12.7476	12.6506	13.042	14.0162	15.118	14.4852	13.8309	13.8176	14.0827
O60231	DHX16	15.2756	15.5404	15.3781	15.644	15.7078	15.7935	15.4765	15.2543	15.8492	15.2968	15.5129	15.1443	15.1436	15.1999	15.0261	14.1422	14.1409	14.2652	14.4547	14.4823	14.7615	14.2408	14.5545	14.5662	15.2912	15.4753	15.413	15.7303	15.5574	15.5761	14.5846	14.8086	14.8926	15.6608	15.2365	15.6708	15.2504	15.3333	15.0341	14.6689	14.5885	14.843
O60232	ZNRD2	16.1782	16.0159	15.4291	16.3126	15.8878	14.8807	15.4764	15.3285	17.3269	16.8682	16.3952	16.6776	17.5755	17.9171	16.8615	16.3638	16.4258	16.6986	17.2706	17.2315	17.5187	15.3517	15.4076	16.1651	15.9248	15.8248	13.1348	15.8933	14.8701	12.813	14.2254	13.6934	14.2775	17.486	17.4548	17.5769	16.4012	16.1417	16.0437	14.9588	14.8786	14.9239
O60234	GMFG	13.2691	13.262	13.9273	14.7414	14.6302	14.4678	15.3567	13.9499	14.778	13.7763	12.9418	13.706	15.1191	13.4309	14.7648	15.5783	13.0331	12.9006	13.2985	13.4594	13.3061	14.7513	12.954	14.7868	14.7751	12.7645	15.2708	14.7763	13.081	14.7453	13.0793	13.9945	13.0075	13.937	13.3906	13.5062	14.2612	12.962	12.7858	13.4108	15.9413	13.9669
O60237;O60237-6	PPP1R12B	14.6756	14.1099	14.4018	14.6067	14.5039	14.6059	14.9388	15.2771	14.6568	15.3542	14.9836	14.9286	16.0213	15.0617	15.4037	15.0721	14.9433	14.7109	15.284	15.0722	14.2204	14.3753	14.4091	14.8159	14.7299	14.8429	13.3967	15.1467	15.2763	15.4714	15.0881	15.6203	14.734	14.2859	14.3506	14.5436	14.9411	15.0987	15.0782	15.1806	15.9774	15.3981
O60244	MED14	13.7143	14.1697	14.0813	14.3784	13.5672	14.0541	13.7604	13.9049	15.3294	14.1389	13.5366	13.9006	14.0247	14.3908	12.8162	13.2923	13.7888	12.5629	13.2888	13.4064	12.8367	12.94	14.144	14.4924	13.0244	13.0556	14.7463	12.9956	13.9775	14.5494	13.8182	13.2093	12.985	13.1604	13.6297	13.0304	13.2779	13.5342	12.9711	13.5397	13.822	13.1326
O60256	PRPSAP2	17.3359	17.247	17.3272	17.223	17.5634	17.3656	17.3845	17.1837	16.8201	17.6211	17.475	17.1171	17.4303	17.1676	17.1577	16.5968	16.5239	16.2792	17.5592	17.5933	17.0954	16.5605	17.0343	16.6025	17.0741	16.5179	16.785	17.3223	16.9825	17.3821	16.8598	16.9833	16.7138	16.6046	16.5425	16.4285	17.2494	17.2278	17.16	16.9438	17.0183	16.9651
O60264	SMARCA5	15.5588	15.8177	16.0781	15.7588	15.9871	15.8999	16.5877	16.2991	16.3907	15.7802	16.4462	16.5123	15.7306	15.7579	15.714	15.746	15.9891	15.8509	16.1331	15.9508	15.8698	15.7935	15.8815	15.9321	15.7574	15.6184	15.6773	15.2768	15.8277	15.9637	15.9092	16.1497	15.8405	15.3502	15.2788	15.1428	15.5775	15.6696	15.7789	15.4188	15.3149	15.597
O60271	SPAG9	16.7437	16.192	16.4899	16.8242	16.732	16.7927	16.6893	16.8414	16.6676	15.3633	15.5011	15.3423	16.1576	16.2607	16.4571	15.1827	14.7138	15.1153	14.6892	14.5803	14.8854	14.8998	14.8032	15.2815	14.8482	15.3542	14.6149	15.5207	15.5946	14.7977	16.1083	15.9895	16.097	15.8636	15.3339	15.8694	14.6507	15.2292	15.0524	14.9876	14.9986	14.9051
O60282	KIF5C	17.7596	17.6794	17.3738	18.4771	17.9839	18.2212	17.7166	17.5793	18.0373	17.2621	16.9597	17.5041	17.6446	17.7405	17.6932	17.5041	17.4719	17.7858	16.845	16.7443	16.862	17.0834	17.4888	17.5249	17.5737	17.3642	17.5465	17.2306	17.4904	17.5041	17.7857	17.7268	17.6924	17.9849	17.8334	18.0377	17.6474	17.3903	17.3628	17.6541	17.5006	17.5446
O60287	URB1	13.5806	12.9845	13.2295	15.7208	14.752	15.2227	14.481	13.3584	14.9807	14.5587	14.7919	13.7414	13.457	14.5691	13.5699	15.1798	13.8732	15.0877	14.1203	13.6825	14.1232	13.536	13.9547	15.3001	13.8095	13.8042	14.4286	13.1929	13.8768	13.8662	14.1084	14.5949	14.7612	14.9994	14.7218	14.7912	13.324	13.8624	13.7011	13.9711	13.8269	14.4009
O60292	SIPA1L3	13.2635	14.3204	12.771	12.6922	12.7596	13.7886	13.3642	13.1358	12.9078	14.2175	13.7532	13.8547	12.6266	12.7719	12.8619	13.3802	12.7271	13.3852	12.8156	13.3288	13.4617	12.8505	13.0735	12.7606	13.1978	13.4091	12.6302	12.8103	13.1163	13.8857	13.391	13.1494	13.4967	13.6767	13.366	13.8533	13.4167	13.131	13.9782	12.4993	12.6684	13.3994
O60306	AQR	15.4827	15.5966	15.51	15.495	15.211	15.2192	15.6592	15.3549	14.365	15.3561	15.368	15.4712	15.7673	15.6938	15.5569	15.6091	15.1879	14.9151	14.9639	14.9864	13.7873	14.6993	14.6587	14.5155	15.5904	15.4392	13.6392	15.4402	14.597	13.0174	15.2721	15.6568	14.9572	16.0308	15.7738	15.6337	15.5031	15.3976	15.4392	14.478	14.9694	14.3296
O60313;O60313-2	OPA1	16.0935	16.2159	16.1751	16.0717	16.3322	16.2539	15.7381	16.0171	14.9082	16.5931	17.0248	17.0825	16.2917	16.019	16.1332	16.4724	16.5311	16.3185	16.4039	16.3647	16.6164	16.6455	16.5951	16.3558	14.9381	14.9279	15.1516	17.0234	16.7708	17.1275	16.9094	16.8165	16.9232	15.8719	15.6845	15.8985	16.8895	16.6764	16.7891	16.7381	16.6788	16.8502
O60333;O60333-2;O60333-4	KIF1B	13.5349	13.1971	13.6664	14.9273	14.3046	14.4756	13.2032	13.2188	13.5472	12.2057	12.8385	13.1542	13.2137	12.5998	12.6721	12.5185	13.1398	12.9626	13.8478	12.8267	13.614	13.1062	13.0134	13.2448	14.1845	14.6794	14.804	13.3304	12.9508	13.2974	12.7708	12.9908	13.6825	13.0628	13.6182	12.8642	13.1517	13.0898	12.8692	13.851	14.2422	13.961
O60341	KDM1A	16.6591	16.6176	16.7203	16.06	16.2068	15.7329	16.5421	16.6739	15.7767	16.4501	16.3434	16.0462	16.3473	16.3453	16.3332	16.0141	15.9906	16.0252	15.5854	15.4583	16.0759	16.2693	16.1124	16.2973	16.4484	16.7396	16.408	16.0192	15.0271	15.6778	16.4865	16.5757	16.5	16.2904	16.0037	15.8824	15.5919	15.9248	15.7482	15.7128	15.9313	16.1062
O60343;O60343-2;O60343-3	TBC1D4	16.4857	15.7086	15.7665	13.0125	13.3621	13.6829	14.3607	14.3633	15.5681	13.0838	13.6614	13.3031	13.3607	13.419	13.3821	14.7887	14.579	15.0143	15.897	15.6559	15.6942	13.0521	13.388	13.3578	13.5076	13.507	13.5605	16.1892	15.9568	15.4967	13.3798	13.813	14.3508	12.3252	12.9334	13.0875	16.1963	16.1318	16.0361	13.5494	13.5328	13.4408
O60353;O60353-2	FZD6	12.738	13.5323	13.3771	13.777	12.9094	13.2704	12.7201	13.3766	12.714	12.7045	12.9512	13.6018	13.7665	13.163	12.9931	13.1636	13.0816	13.3232	13.7182	13.9392	13.9209	12.8017	12.9756	13.0006	13.4472	13.6975	13.0644	13.1777	13.0409	12.825	13.4929	12.7328	13.5988	12.6418	12.8008	13.3102	13.0552	12.8224	12.7747	13.0154	12.6856	12.6991
O60361	NME2P1	13.5188	12.7271	12.8258	12.7685	12.9159	14.1271	13.1723	12.3834	11.6596	11.9307	13.4101	12.6881	12.738	12.9813	12.1514	12.1514	12.5246	13.159	12.4556	13.336	12.4591	13.1262	13.4334	12.9268	12.618	13.0123	12.9885	12.5013	13.4116	14.093	12.2455	13.2183	13.8287	13.5692	13.3455	13.8597	12.9841	12.9676	11.9308	12.8911	13.3703	13.1834
O60427	FADS1	13.2615	12.6047	12.6466	13.0687	12.9713	12.7859	13.6032	12.8543	14.9443	13.2088	13.1994	12.5527	12.5672	13.1285	13.0545	13.3084	12.7293	13.0779	12.8193	13.4017	13.11	13.7139	13.2588	13.2214	14.5198	12.6268	13.1555	13.7252	14.0283	13.8204	12.5262	13.5608	12.6486	13.7554	13.3451	13.5423	13.1198	12.974	13.2475	13.1888	13.4838	13.6367
O60437	PPL	16.3986	16.5317	16.6117	13.4288	17.0194	13.2502	15.8978	15.4057	16.6946	15.5707	15.2754	15.6572	18.3508	18.1369	18.6563	16.5487	16.4499	16.4849	15.6221	15.6736	15.1753	13.2254	16.8123	14.0529	16.0941	16.5707	16.7617	16.0104	16.0734	16.5899	16.5317	16.8606	16.4645	17.1064	17.3198	12.2017	15.8906	16.2667	16.0466	16.1461	14.1008	16.147
O60443	GSDME	12.9108	13.6981	13.9854	14.3073	14.1046	14.1451	13.0181	13.4416	13.1523	12.8914	13.3569	13.0307	13.0896	13.4263	12.8739	12.9651	13.1229	12.8869	13.6356	13.7217	13.56	13.5265	13.2263	13.1438	13.9749	14.3406	12.932	13.0263	12.9901	13.5329	13.6375	13.4045	13.8003	13.4485	13.2745	13.6246	13.1184	13.2905	12.9072	13.2416	13.3672	13.3159
O60462;O60462-2;O60462-3;O60462-4;O60462-5	NRP2	13.0358	13.2953	13.3366	12.8558	13.5267	14.8173	13.2818	13.34	13.7863	12.9785	12.9879	13.0668	13.1168	13.2839	13.0817	12.9701	13.392	13.302	13.2411	12.526	13.5249	12.553	12.6514	13.5555	14.4236	14.5104	15.2084	14.0298	13.2943	12.8252	13.3925	13.4245	13.453	13.6583	13.1124	13.7598	13.2667	13.0613	12.984	13.3072	13.2232	13.2802
O60476	MAN1A2	13.0654	12.7803	12.8413	13.1005	12.9773	14.1237	13.4297	12.9468	14.103	13.0277	14.0017	13.0556	13.0464	12.8197	12.9338	13.5013	13.4266	13.6276	14.3682	14.2031	14.3577	12.75	13.6063	12.9763	13.2303	14.1679	12.8389	13.0347	13.561	14.4935	14.0008	13.5217	14.0898	13.8024	13.791	14.022	13.8559	12.8139	13.0071	12.5268	12.6693	12.9992
O60487	MPZL2	13.3192	12.8051	12.7554	13.607	13.3673	13.0043	13.5604	13.1379	14.3911	13.3072	13.0187	12.7471	15.3575	15.1942	15.2701	15.3101	15.3902	15.2718	13.7905	13.7933	13.3851	16.1906	15.99	15.6888	13.0986	12.6701	13.1953	13.3856	12.9178	13.1636	12.8159	13.7533	12.8006	15.4394	16.7411	15.5089	13.2806	13.0502	13.2706	13.9778	14.4142	14.0934
O60488;O60488-2	ACSL4	16.0663	16.1394	15.8968	14.7683	14.7082	14.3216	15.1588	15.3535	15.3369	16.9082	17.0823	16.8086	13.4322	13.9377	13.676	15.6837	15.767	16.0028	17.0609	17.0026	17.0043	16.3584	16.4669	15.9713	14.8533	14.4443	14.8315	16.1552	15.5719	15.747	15.7305	15.7687	15.4949	15.6716	14.0949	14.8039	16.4827	16.257	16.3769	13.6992	14.3116	14.5344
O60493	SNX3	17.7792	18.3803	18.2108	18.4744	17.7703	17.7487	18.283	17.958	17.746	17.7525	17.6566	17.8393	16.9749	17.5475	17.4558	17.6441	17.6493	17.7085	17.9425	18.0488	18.2807	17.2933	17.0664	17.5083	17.7564	17.715	17.7726	18.3332	18.8382	19.2864	17.405	17.4999	17.5661	15.685	16.6228	16.6971	16.8007	17.5293	17.3878	17.8111	17.6547	17.0677
O60502;O60502-4	OGA	17.0068	17.5053	17.5043	17.1683	17.1528	17.0414	17.7579	17.8156	17.5857	16.4513	16.7541	16.456	17.5872	17.1465	17.6068	17.4296	17.4167	17.5354	16.956	16.9668	17.0634	15.6947	15.6294	14.6154	17.2032	17.1984	17.2306	17.8143	16.7126	17.4658	13.9364	14.7752	14.0091	17.3876	17.3482	17.0547	14.8895	12.6107	13.7491	14.6007	16.2795	16.648
O60506	SYNCRIP	18.9337	19.1205	18.9469	19.0799	19.155	19.2151	19.1888	19.2677	19.2449	19.0591	19.4071	19.5667	18.9378	18.915	18.8008	18.7802	18.8846	19.0063	19.1705	19.1888	19.2451	18.755	18.9812	19.2855	18.7209	18.9303	18.881	19.4821	19.2151	19.1189	18.8955	18.9469	19.254	18.5692	18.5127	18.8558	18.6983	18.415	18.5315	18.6131	18.3123	18.8377
O60506-3	SYNCRIP	16.3015	16.5813	16.5957	16.3334	16.3628	16.5262	16.6214	16.6685	16.9553	16.4816	16.6073	16.6145	16.4151	16.1788	16.077	16.2972	16.0001	16.3088	16.3121	16.2688	16.4948	16.0076	15.9302	16.4934	16.1323	16.3046	16.2933	16.8044	16.6995	16.594	16.4087	16.3837	16.6883	16.2732	16.3172	16.0872	15.9887	15.572	15.7586	15.8731	15.6588	16.0259
O60508	CDC40	14.8151	14.8685	14.6897	14.3753	14.6577	14.5896	14.8117	14.7912	15.1455	14.9806	15.3719	14.9186	14.9593	14.8251	14.7747	14.8281	14.9917	15.0936	14.79	14.6247	14.6396	15.0458	14.5633	15.4825	14.938	14.8712	15.0114	15.1833	14.8092	14.5518	15.1413	15.2505	15.3484	13.6333	13.7664	14.8988	14.5969	14.7611	15.0512	14.2936	14.5923	14.6261
O60524;O60524-3;O60524-4;O60524-5	NEMF	15.3268	15.1689	14.9953	16.0257	15.5255	15.8599	14.3209	17.9445	14.851	13.522	14.8209	14.5815	15.5654	15.3105	15.0988	15.2983	14.8227	15.1806	14.4714	14.233	14.0922	13.4377	16.122	15.0781	15.4629	15.0376	15.4844	13.4396	15.3099	19.0457	18.015	14.8628	14.9213	14.8924	18.1465	17.8267	18.0187	13.5585	13.4078	14.183	13.9915	14.1351
O60547;O60547-2	GMDS	17.9051	15.6168	15.6131	14.5135	15.0085	15.2817	15.3215	15.264	15.7449	20.0347	19.9211	19.8531	15.9787	15.9569	16.2452	15.0955	14.7726	15.3016	17.403	17.4564	17.1267	17.9195	18.0577	18.0651	15.7873	15.2759	15.5789	19.6445	19.2032	19.4901	19.2766	19.2164	19.1934	16.4466	16.8335	16.6626	17.9755	17.8528	18.1705	19.4694	19.7019	19.537
O60568	PLOD3	16.5343	15.9034	15.7726	16.1481	16.0542	16.1809	15.5013	15.9659	15.8982	16.9045	16.2567	16.736	13.3967	13.6297	13.8467	16.3037	16.4119	16.4674	16.2233	16.1542	16.3961	15.6641	15.437	13.6281	17.2213	17.0169	17.2327	16.9615	16.7154	16.9359	16.7825	16.6291	17.1011	14.4276	16.0417	16.1913	16.4803	15.9487	16.2331	17.725	18.4694	17.5963
O60573	EIF4E2	15.6632	15.0698	15.9714	14.5585	14.8073	15.269	16.3945	15.1061	15.5468	15.1563	15.0523	15.3497	14.8103	15.9251	15.7589	14.6653	15.7844	15.8246	14.4755	14.3974	14.7199	13.3062	14.783	14.3683	15.1478	15.269	15.1959	14.8783	15.2576	15.5927	15.7156	14.7116	14.8336	13.7593	14.5217	14.0803	14.9056	14.377	14.7709	14.5982	14.6069	14.748
O60610	DIAPH1	17.9454	18.2634	18.1063	16.9249	16.9011	17.0839	17.4976	17.0782	17.8027	17.6716	17.5241	17.319	18.3243	18.4037	18.3053	17.7269	17.5573	17.7826	18.0655	18.0133	18.0437	17.0288	17.2306	16.9159	17.0557	17.1323	16.3453	18.0547	18.3359	17.5337	17.5781	17.7161	17.4238	18.0437	17.7651	18.1756	18.1062	18.297	18.0255	16.6102	16.9441	16.9405
O60613	SELENOF	14.699	14.5109	14.5697	14.1724	14.9795	14.7604	14.3777	14.5257	14.9025	14.3531	15.0542	14.4248	14.9262	14.8574	14.9645	14.6127	14.4179	14.7588	14.8841	14.8819	14.7669	15.2787	15.1164	15.1057	14.6237	14.8425	15.087	14.8067	14.6768	14.1906	15.8146	15.8201	15.4964	13.5608	14.5054	14.4528	14.1728	14.2458	14.4032	14.7658	14.8194	14.8837
O60635	TSPAN1	12.8641	14.026	13.8793	13.7185	13.1086	14.2125	12.2733	13.1296	12.3353	12.9399	13.0387	13.385	13.5222	12.7898	12.927	17.1328	17.2846	17.0266	13.8026	14.0929	14.5516	16.5666	16.5259	15.057	13.695	13.7296	12.9524	16.6327	16.6019	16.2885	14.5033	13.9491	13.9686	17.2848	17.5349	17.4254	12.7759	14.0028	12.8756	14.4871	14.6428	14.5153
O60645	EXOC3	15.2276	15.503	13.5901	14.734	15.091	15.6266	14.7526	15.1093	13.7548	14.6777	14.7057	14.7419	15.2478	14.2603	15.2119	15.4279	13.8917	15.4359	15.2201	15.2826	16.4021	14.8495	15.566	15.8008	14.9501	15.3622	15.1131	15.3047	14.6232	15.1693	16.5664	16.164	14.7672	13.4975	14.9843	13.7114	16.0217	15.1543	15.6376	14.424	14.965	14.4292
O60664;O60664-4	PLIN3	17.6815	17.2437	17.6048	16.5344	17.6444	16.9005	16.9399	17.6523	15.0317	14.898	15.6631	14.9083	16.7784	16.6703	17.4803	15.8433	15.813	15.9182	16.2845	16.2914	16.0678	17.4145	17.0884	17.9404	17.5981	17.938	17.9491	16.79	15.5618	17.7759	16.9915	16.4081	16.5698	18.3513	18.2119	17.6892	15.7931	16.2994	16.5206	17.2053	17.1272	16.9592
O60678	PRMT3	14.9976	13.7575	14.7717	15.804	16.2229	16.1908	14.6698	13.3326	14.3178	14.4048	14.4629	13.1826	16.2057	16.2592	15.9227	13.3673	14.6139	14.6818	13.4571	14.0163	15.1045	14.6956	14.4459	14.228	14.7077	13.0893	13.6362	14.0503	12.9799	13.5453	14.8572	15.2944	15.2623	15.8434	15.4926	15.8226	14.7766	15.0917	15.0335	13.2728	13.0394	13.914
O60684	KPNA6	18.7563	18.8295	18.6927	18.835	18.425	18.3907	18.9066	18.8178	19.0785	18.2705	18.0194	18.0348	18.4713	18.8428	18.5833	18.6784	18.6116	18.643	18.1361	18.2132	18.5306	17.8162	17.6858	17.7698	18.3611	17.9692	18.1166	18.4711	18.5246	17.75	17.6806	17.7193	17.871	18.1978	18.0217	18.1515	18.166	18.0093	18.0172	18.4958	18.3625	18.3924
O60701	UGDH	17.6757	16.8486	17.0684	16.7058	16.8586	16.6516	16.8502	17.0289	16.4974	18.0125	18.3591	17.8051	17.2945	16.9215	17.251	16.6696	15.5632	15.8426	18.6639	18.4296	18.5332	18.4794	18.2421	18.3014	17.2181	17.2675	17.3627	18.4936	18.0992	18.4424	18.5042	18.1972	18.4995	18.7502	18.4343	18.629	19.7798	19.4359	19.8813	16.8728	16.9451	16.9647
O60711;O60711-2	LPXN	13.1986	13.1924	13.3029	13.1443	13.0702	13.4107	13.0519	13.1392	13.1441	12.5699	13.2863	13.4711	13.7068	12.9544	13.0488	13.3463	13.0702	13.3283	13.1684	13.0596	13.1303	14.3737	13.9868	14.3603	13.7509	13.5064	13.134	13.0631	13.5088	13.569	14.918	14.9948	15.0463	12.8787	13.0931	13.2066	12.9545	12.9784	13.1623	12.9554	12.9941	12.8503
O60716-3;O60716-5	CTNND1	16.6348	16.6844	16.3799	15.1182	14.7942	14.6823	16.2121	16.4393	16.8659	16.2662	16.2499	16.0034	17.1658	17.1553	17.2438	16.1569	16.2027	16.1098	14.8304	14.7357	15.2209	16.1895	16.3453	16.3514	15.6887	15.6673	15.6207	17.0666	17.1165	16.6483	16.7691	16.5021	16.7921	16.1398	15.8556	16.2841	16.2016	16.2849	16.0904	16.6489	16.5206	16.2527
O60725	ICMT	14.8953	16.1579	16.4175	15.0388	14.48	15.2863	16.2295	15.7143	14.0511	15.5189	15.1482	15.441	15.4468	14.9158	14.2533	13.75	13.9603	13.7587	14.162	13.6641	14.603	14.5919	14.9789	13.3025	16.0058	14.8571	15.5449	15.2517	16.0058	14.5419	15.9658	16.1291	16.0298	15.2788	15.533	15.4414	13.9207	14.7093	13.0982	14.8652	15.443	15.979
O60732	MAGEC1	13.4407	13.6759	12.9847	13.3287	13.0787	13.2165	13.4322	12.2086	13.8911	16.4014	15.9884	15.9292	13.3476	13.1813	13.0756	13.0609	12.8625	12.9098	12.632	13.3863	13.0329	13.2975	13.118	13.2749	12.527	12.9151	13.0258	13.1334	12.9804	13.3457	13.0085	14.0951	13.0396	14.294	13.4757	13.5137	13.1656	13.1132	13.4685	13.3247	13.035	13.7694
O60739	EIF1B	18.0392	17.1707	16.8185	17.1045	16.6325	16.6599	17.7255	17.843	17.8782	17.2602	17.5451	17.2773	15.7285	16.074	16.7345	17.8882	17.5919	17.8746	17.2254	17.0874	17.6454	17.3156	16.7597	17.497	16.3906	16.7696	16.5685	15.8093	16.6262	16.3224	16.436	16.3731	16.9544	16.1927	16.1951	16.3382	16.5809	17.1662	17.3265	16.8485	16.4239	16.6518
O60749	SNX2	16.5186	16.7913	16.7161	16.4036	16.1152	16.3712	16.664	16.8499	17.2728	15.865	16.0243	16.0446	17.0662	16.7489	16.9511	16.4122	16.3588	16.6499	16.6832	16.7666	16.6845	15.9504	16.0316	16.3302	17.2378	17.3538	17.2739	16.9758	16.5163	16.8887	16.3066	16.1654	16.7708	16.0622	15.7829	16.4211	16.9916	16.8338	17.1173	15.3312	15.4357	15.5779
O60762	DPM1	15.1753	15.8175	16.3076	17.4757	17.4822	17.7338	16.3392	15.3204	14.4666	18.0039	17.8397	18.1488	16.5347	15.6033	15.3664	16.4837	17.1063	16.7096	16.8828	16.7425	14.9543	17.7019	17.9486	17.0331	14.7262	13.8689	15.4635	15.9663	17.341	17.6979	17.2543	17.3378	16.9693	18.0488	18.1593	17.6248	17.1245	17.0546	17.3455	17.3743	17.3378	17.5647
O60763	USO1	16.435	16.7133	16.3705	16.7655	16.9338	17.0182	16.6444	16.901	17.1464	16.5064	16.4961	16.5816	17.0169	16.6654	16.8674	16.5275	16.6972	16.822	17.0666	16.9194	16.9026	16.482	16.6916	16.9122	16.4877	16.7396	16.7523	15.9083	15.748	16.2708	16.2445	16.1009	16.3462	16.2595	16.3125	16.4565	16.0376	16.1048	16.0876	16.5831	16.5412	16.3033
O60783	MRPS14	13.7511	13.6911	13.346	14.8039	14.5039	14.6629	14.0651	14.3186	15.1481	13.7796	13.9513	14.2302	14.5364	14.2064	13.9397	13.6534	13.9855	14.2314	14.3373	14.1793	14.432	14.7921	14.675	14.4309	14.213	14.1425	14.9075	14.5725	14.48	14.7205	14.4201	14.3162	13.4217	14.5624	14.246	14.7981	14.7195	14.6185	14.3838	14.6486	14.6017	14.4736
O60784	TOM1	14.2805	14.3511	14.4327	15.1534	15.2301	15.2229	13.3414	14.0391	14.293	14.5599	14.575	14.7323	16.1079	15.5439	16.3562	15.6766	15.3046	15.5872	14.5924	14.6398	14.575	13.7006	14.2896	15.2234	13.9798	15.1797	14.5611	15.6891	14.9121	15.6169	15.5659	15.6162	15.7241	15.1638	15.3297	15.5756	14.1423	12.784	14.4656	15.7724	16.0311	15.9476
O60814;P57053;P58876;P62807;Q5QNW6;Q5QNW6-2;Q93079;Q99877;Q99879;Q99880	H2BC12;H2BS1;H2BC5;H2BC4;H2BC18;H2BC18;H2BC9;H2BC15;H2BC14;H2BC13	24.976	24.4735	24.4735	24.43	24.2217	24.6345	24.0325	24.0327	24.4735	24.6345	24.43	24.6345	24.976	24.43	24.1108	24.6345	24.976	24.6345	24.0327	24.0325	24.4735	23.9726	24.43	23.4272	23.8744	24.6345	24.976	24.976	24.2217	24.976	24.4735	24.0327	24.4735	24.4735	24.4735	24.4735	24.976	24.6345	24.976	23.5837	23.3444	24.0325
O60825;O60825-2	PFKFB2	14.9771	15.0717	15.328	13.1608	13.131	15.8022	13.7804	13.8837	13.366	15.1531	14.9346	14.7974	15.337	15.4121	15.5407	14.5133	14.0514	14.8086	15.3175	15.24	13.8171	14.992	14.8243	13.3091	15.5924	15.9212	15.712	15.7934	15.811	15.2658	15.8831	15.9257	15.8186	14.4314	14.2276	15.6537	14.9025	15.3376	14.8101	15.1534	15.6763	15.3147
O60826	CCDC22	15.3807	14.3988	14.9554	15.2497	15.3093	15.0006	13.8268	13.655	13.6996	12.8615	14.6644	12.7972	15.2171	14.7168	15.2598	15.1952	14.9423	15.0789	13.9218	15.4379	13.3877	12.816	12.7592	12.1198	15.5867	15.4397	14.2647	15.2493	14.8983	14.2232	16.6907	14.6518	16.6504	14.3701	14.2582	13.639	15.4964	15.3567	15.662	13.4102	14.4781	14.1929
O60828;O60828-2;O60828-4;O60828-5	PQBP1	17.7083	17.8915	17.6997	17.9184	17.6658	17.5696	17.5891	17.7627	18.0962	18.1664	18.1437	17.9757	17.6191	17.7171	17.6495	17.6246	17.2842	17.5794	17.328	17.3126	17.5877	17.4312	17.1693	17.4893	17.5675	17.6121	16.9735	17.694	17.6962	17.0101	17.2642	17.2699	17.4598	17.0669	16.9681	17.5398	17.5426	17.7454	17.4132	17.3593	17.2496	16.807
O60829	PAGE4	12.8629	13.1108	15.0842	13.2872	13.4032	13.2119	12.6733	12.9078	12.8762	13.7161	13.5022	13.3862	13.6906	13.312	13.4459	13.4751	13.3752	13.4386	16.131	15.9379	16.0359	13.9119	13.3884	13.4249	13.6241	13.8766	14.1679	13.4186	13.4441	13.2378	12.9314	12.8197	12.9885	12.842	12.8854	12.9419	13.3158	13.5842	13.277	14.3032	14.0379	12.7222
O60830;O60830-2	TIMM17B	15.221	14.9804	15.3436	15.9158	16.156	15.9204	15.1709	15.715	14.3842	15.7117	16.0483	16.0415	13.0172	14.6509	14.3337	14.7531	15.1745	14.8904	16.2461	15.5868	15.5133	15.7589	16.1974	15.146	15.7988	15.3756	15.3797	15.2441	15.6658	15.7347	16.239	15.5964	14.8645	15.6016	16.0376	14.2173	15.0159	16.0803	15.7309	15.3734	15.7007	15.6249
O60831	PRAF2	12.411	12.5882	16.6031	17.1189	16.8125	17.2567	13.1337	13.7636	13.198	13.6529	13.2728	12.5451	12.8989	12.7528	12.6718	13.3146	12.7727	13.3407	13.631	13.4026	13.493	12.8906	13.2331	12.6874	16.0947	15.4713	16.0414	12.7078	13.7929	13.5784	13.2989	13.8499	13.2794	17.1898	17.5045	16.9566	12.7498	12.7416	12.4974	12.7469	12.6503	13.139
O60832	DKC1	17.1671	17.33	17.1036	16.9044	16.9622	17.0082	17.4186	17.037	16.8126	17.2565	17.354	17.5076	16.9927	16.8994	16.9481	17.2222	17.1037	17.2989	17.4957	17.3226	17.2844	17.5033	17.5323	16.9481	16.7774	17.0563	16.7836	17.2511	16.8575	17.0615	16.9749	17.1536	17.0011	17.0428	17.0743	17.2469	17.302	17.3553	17.2751	16.5561	16.7159	16.6137
O60841	EIF5B	17.3369	17.2206	17.1425	17.5384	17.51	17.452	17.42	17.4242	17.9811	16.8346	16.7357	16.4615	17.5102	17.8066	17.4912	17.3721	17.3608	17.3845	17.2499	17.2083	17.4987	16.955	16.9408	17.3137	17.4315	17.6385	17.467	17.0121	17.3975	16.5233	16.6679	16.7122	17.1968	17.3738	17.1799	17.5393	17.1804	17.5992	17.2639	17.253	16.9757	17.0848
O60869	EDF1	16.1328	16.3905	15.9742	17.4272	16.5604	16.4249	16.2162	16.3584	18.7056	16.2251	16.0481	16.0286	15.9096	17.8179	16.1117	15.8985	16.6977	17.3145	15.3633	15.2192	15.787	14.9405	14.7656	15.3709	15.254	16.8039	16.4896	17.2648	17.2062	16.7508	15.6413	15.6196	16.7317	15.9896	15.853	17.1059	15.6796	15.5685	15.3674	15.7045	15.524	15.654
O60870;O60870-2	KIN	14.3655	14.3883	14.0598	15.6799	14.7351	15.3255	14.8373	14.522	15.2647	14.1454	14.3625	14.5099	14.5059	14.4695	14.9508	14.0926	14.1949	14.4122	13.4382	13.5156	13.7184	13.1308	13.6627	14.4318	15.7119	15.5705	14.9767	14.3047	13.8902	13.1579	14.4095	14.4908	15.507	15.1874	14.9547	15.3335	13.8879	13.8258	13.852	13.9743	13.9612	13.424
O60879;O60879-2;O60879-3	DIAPH2	12.6404	13.2159	13.3553	13.726	13.03	13.3601	13.3503	13.429	12.5629	13.0087	13.6084	13.2465	13.2882	13.0345	12.8514	13.3259	13.528	13.6309	14.5446	14.4741	14.0745	14.5759	15.344	15.2917	13.7487	13.3342	12.8791	13.3104	13.0162	13.5043	14.3152	14.3548	14.118	12.7701	12.3496	13.1809	14.1834	13.9959	14.2638	13.3386	13.4493	12.6684
O60884	DNAJA2	17.1436	16.8059	16.6851	16.8536	17.3766	17.1465	17.217	17.233	16.8948	17.3655	17.3751	16.9579	16.8402	17.4853	17.6419	17.3916	17.4089	17.3621	16.858	16.5381	16.616	17.0937	16.8093	17.2394	16.5046	16.9172	16.8723	16.523	16.9036	16.755	17.5861	17.3883	17.6613	16.8488	16.5072	16.9828	15.9966	16.5892	16.6728	16.7032	16.733	16.566
O60885	BRD4	14.9534	14.6169	14.6803	14.5405	14.4168	14.2802	14.8377	15.3414	15.213	13.7669	13.6136	13.5388	14.7522	14.9394	14.8483	14.8046	14.8534	15.075	14.6343	14.5126	14.6847	13.7017	14.0726	14.4959	15.1129	15.3509	15.4788	14.2135	14.5263	15.1353	14.0501	13.5932	13.7605	14.4683	14.1098	14.7056	14.0149	13.9709	14.1634	14.1824	13.7857	14.1831
O60888;O60888-2;O60888-3	CUTA	15.2455	13.168	15.9389	16.957	17.2128	17.3613	15.7998	15.9887	13.3945	17.3504	17.6484	17.3501	13.4528	15.974	16.5687	14.5897	16.7055	16.5556	17.3072	16.8974	16.9689	17.0253	16.8796	16.7781	16.6293	16.8026	16.875	17.3078	17.4001	17.6278	16.7725	16.8113	16.8195	17.7963	18.0179	17.7374	16.493	16.5867	17.4228	17.0777	17.5817	17.3145
O60911	CTSV	13.2676	12.9768	13.0304	13.1886	13.3193	13.2183	13.4363	12.8047	14.4906	13.1995	13.0587	13.3578	13.57	13.3761	13.2866	13.0637	13.2914	13.1531	12.8379	13.0077	12.4603	13.6785	12.8015	13.1671	12.9814	12.6725	13.5405	13.291	13.0796	13.1056	12.7484	13.5334	12.8309	13.4242	13.018	13.1559	13.6704	13.3189	13.331	14.9704	15.2981	15.8362
O60925	PFDN1	17.2919	17.5495	17.5436	17.4181	17.3366	17.5114	17.8042	17.5867	17.1344	16.8814	16.8038	16.7454	17.5761	17.2257	17.2676	17.0715	17.0841	17.285	16.7105	16.5961	16.7626	16.5554	16.4204	16.8955	17.7998	17.5973	17.5922	17.1194	16.6533	17.3141	17.1707	17.0944	17.4395	16.9116	16.9336	16.8866	17.2901	16.977	17.3227	17.2497	17.0388	17.2149
O60927	PPP1R11	13.381	13.6723	13.6154	13.2737	13.2815	12.7178	13.4599	13.4231	13.6316	15.7599	12.9515	13.3698	13.8513	13.4005	13.3498	12.6691	13.1686	12.5486	13.0652	13.174	12.6701	14.6138	12.9538	13.6995	13.1979	13.381	13.7275	15.9394	13.2713	12.8884	13.067	12.8133	13.7328	13.2944	14.6933	15.4246	13.3914	13.4268	13.0153	13.4261	13.034	12.3763
O60934	NBN	14.8043	15.348	13.9664	14.3293	14.1532	13.022	14.7528	14.9838	13.2129	15.0475	15.2601	14.9914	14.2642	15.2532	15.365	15.6217	15.3695	15.5089	14.8533	14.8902	13.6957	15.8081	15.6406	15.9863	12.9033	13.8674	12.7922	14.3495	14.3517	13.3092	14.9751	13.8284	15.5627	15.345	15.6869	15.5226	13.7324	14.7812	14.9944	13.6676	13.5977	14.7881
O60936;O60936-3	NOL3	15.1494	14.9575	14.3739	13.0175	13.0483	12.977	14.7773	15.1529	15.6223	16.037	15.8915	15.8002	13.599	13.0453	13.1676	15.7132	16.2312	16.4257	14.8161	14.7306	15.1461	16.1637	15.7685	16.7562	14.0865	12.8166	13.4571	15.9441	14.6764	15.0064	14.098	14.2151	13.4318	17.837	17.7428	18.0334	15.6854	15.0552	13.0262	13.7967	13.7037	13.7817
O60942	RNGTT	14.2491	13.2776	14.508	13.8471	13.9412	14.5422	14.4752	14.3507	14.9623	14.2995	14.5603	14.4989	14.0123	13.7537	13.8612	13.97	14.3478	14.6927	13.0639	13.6249	13.4366	13.4749	13.5988	12.8769	14.4885	14.5918	15.2703	14.2357	14.3561	14.868	14.3507	14.522	13.1294	13.9251	13.7012	13.7056	13.0816	13.2248	13.5414	14.1021	13.3551	13.5824
O75027;O75027-2	ABCB7	14.4657	14.5465	15.2672	12.9712	14.7332	13.1116	14.6843	12.8292	13.4089	13.5305	15.1794	13.672	13.2348	13.5753	13.1867	13.4498	14.9473	12.9476	12.473	14.358	14.509	12.9957	14.6326	13.1924	12.668	13.2862	13.2835	13.8197	15.0816	15.4143	14.6982	14.5765	14.6344	13.3583	12.8865	13.2702	13.5605	15.2829	13.3724	12.7625	14.214	13.1524
O75044	SRGAP2	13.9957	14.358	14.2199	13.379	13.7817	13.1977	14.5956	14.8588	15.0492	13.0673	12.9827	12.8617	13.4341	13.0231	13.6216	12.8501	13.0889	12.9005	12.7476	13.079	12.9802	13.3062	13.0433	13.3176	15.2291	15.1289	14.8279	13.3476	12.8956	13.1977	13.0361	12.9238	13.0838	12.9374	13.1024	13.0695	13.1865	13.2584	13.3801	13.4963	13.3352	13.1648
O75052;O75052-3	NOS1AP	13.1479	13.3594	13.1176	13.2817	13.6966	12.796	13.7908	13.4427	14.1122	13.2182	13.0018	13.1023	13.1352	13.4027	13.5808	12.793	14.3147	12.8237	12.5597	12.846	12.9936	13.3673	12.6927	13.6314	13.3587	12.8467	14.118	13.4217	12.9126	12.9206	12.9533	12.7035	12.9612	13.4471	13.2043	12.9624	13.1864	13.346	13.0147	13.4818	13.5633	12.829
O75063	FAM20B	12.7186	13.3727	13.2401	13.0982	13.0106	13.38	12.6004	13.1703	12.637	13.4928	13.48	13.15	13.2064	12.9543	12.98	13.2185	13.5279	13.2326	13.349	13.1584	13.0097	13.062	13.2762	13.1973	13.1451	13.502	13.0422	13.2071	13.3257	13.5106	13.3559	12.8816	13.5946	14.573	14.5066	14.5802	13.1944	12.974	12.6857	12.9378	13.4295	13.1489
O75083	WDR1	18.2934	18.2121	18.0787	17.7941	18.3236	18.052	18.331	18.2039	17.8404	17.701	18.2835	17.8406	17.5366	17.4855	17.8671	17.2402	17.1603	17.3958	17.7344	17.7438	18.1389	17.9611	17.8052	18.3579	18.1864	17.9696	17.467	17.175	17.1925	17.1474	17.8238	17.7803	17.9	16.67	16.7046	16.5749	17.6844	17.7689	17.7113	18.7959	18.8869	18.6487
O75110	ATP9A	14.5601	14.6855	15.3158	14.606	13.5977	14.779	15.0781	14.9381	13.8146	14.371	13.3412	13.9525	13.2531	13.2315	13.3071	13.1679	13.4223	13.4414	13.7132	13.5708	13.804	13.4413	13.3669	13.1718	13.3663	13.2787	13.4238	13.9276	14.9048	14.5396	12.755	12.9614	12.7784	12.8526	14.043	12.798	13.2329	14.2115	13.4766	15.3361	15.7463	15.4416
O75116	ROCK2	15.7592	15.6551	15.5385	16.3451	16.0465	16.2474	15.464	15.5306	16.4866	16.2155	15.9922	15.8965	15.4519	15.7308	15.4396	15.6253	15.4523	15.5654	14.3475	14.3637	15.189	16.7438	16.8498	16.7704	13.4998	14.1974	15.9564	13.8998	13.1196	13.0162	16.6639	16.6029	16.9686	15.6703	15.3471	15.8884	15.8641	15.9469	15.6777	15.725	15.6769	15.8731
O75122	CLASP2	15.9654	15.523	15.7025	14.5402	15.5217	15.2234	15.6739	15.476	12.639	13.8635	13.3912	12.927	15.2674	15.6818	15.7458	14.1217	13.6976	13.9492	14.9049	14.7463	14.7298	13.1064	14.507	12.9171	15.6714	14.8497	15.6444	15.5298	15.4245	13.5904	15.0964	15.197	13.4323	13.5048	13.3604	13.1978	16.04	15.5158	15.5445	14.8095	15.2796	15.3277
O75127	PTCD1	13.6948	13.6334	13.2027	14.5018	14.0651	13.9005	14.0743	13.4445	14.08	14.9893	14.6354	15.1353	13.9396	14.4329	13.5001	13.5072	13.7602	13.565	15.09	15.0748	15.1674	14.4048	14.1298	13.7579	14.1397	14.0675	13.7692	14.9887	14.5158	14.6618	14.468	13.9732	14.6983	14.5604	14.2911	14.5467	14.5484	14.6897	14.2588	14.3434	13.3732	13.9387
O75131	CPNE3	17.4339	17.1846	17.0586	16.6599	16.7724	16.6931	17.2472	17.2552	17.327	17.0932	16.9987	16.9402	16.935	17.3558	17.2759	17.9307	17.7174	17.9092	16.2167	16.1675	16.8083	16.6542	16.9623	17.1658	16.5485	16.7234	16.4904	16.756	16.8489	15.9941	16.5311	16.4439	16.8658	17.7081	17.6366	17.7795	16.4945	16.9269	16.6842	17.0361	16.802	16.9601
O75144;O75144-2;O75144-3	ICOSLG	13.5715	13.5228	13.0258	12.7624	13.5812	12.6826	13.1427	12.4799	13.4442	13.6932	14.1603	13.9247	14.3483	14.1446	14.1265	12.6514	13.19	12.7156	13.832	13.7761	13.9266	13.9693	13.8013	13.7513	13.8617	12.9328	13.9717	14.2634	13.6126	12.8994	13.9702	14.2025	14.1754	12.2676	12.8697	12.7314	14.0189	13.509	13.7013	14.6554	14.4404	14.6217
O75146	HIP1R	16.3595	13.5084	16.4075	16.3663	16.6332	16.5501	16.3304	16.4255	16.7319	15.82	16.024	15.782	16.47	16.6806	16.584	16.2962	16.3188	16.1991	14.3033	16.1185	16.3409	12.6413	13.0993	16.5467	16.4746	16.9261	16.5239	16.5046	16.4973	15.777	16.413	16.282	16.7657	15.774	15.5049	15.953	16.0594	16.1391	16.1787	14.2036	16.3793	16.1428
O75150	RNF40	15.323	15.3527	14.9829	15.2098	14.342	14.2404	14.7512	14.6797	15.369	15.0243	14.0524	14.6114	14.2439	14.8965	14.4684	14.9133	14.6191	14.8768	13.4667	13.8399	14.1227	13.7784	13.4953	14.143	14.7765	14.9371	14.6829	15.0823	14.8055	14.0181	14.1983	14.0057	14.5516	15.4137	15.5886	15.6703	15.0556	15.1403	14.6243	14.3067	13.878	14.0691
O75152	ZC3H11A	16.0966	16.5293	16.3583	16.5932	16.1062	16.5102	16.6677	16.5554	17.0076	16.305	16.2173	16.2834	15.6619	16.0656	16.0694	16.0299	16.0715	16.3155	16.3246	16.3284	16.4677	16.4183	16.2143	16.9719	17.1329	17.0338	17.0314	15.4835	16.2129	14.9022	16.2775	16.3114	16.4765	15.119	14.97	15.3434	15.6568	15.4058	15.6523	15.4493	15.2756	14.6661
O75153	CLUH	16.3014	16.244	16.1939	16.2196	16.3177	16.1408	16.3017	15.4144	16.2025	16.5093	16.2652	16.0623	16.0284	16.6054	15.7075	15.7411	15.7624	15.7993	16.2606	16.1414	16.8593	16.0256	15.508	16.1503	15.1275	14.8743	13.6034	16.7622	16.9923	16.1499	14.7142	15.1417	15.5793	16.142	15.9665	16.2469	16.2213	16.4975	16.1039	15.8431	15.5068	15.9958
O75157;O75157-2	TSC22D2	13.1136	12.9369	12.7651	15.2395	14.9276	14.9825	14.2372	14.6916	13.7498	12.9772	12.8869	13.1262	13.2733	14.1097	14.1695	13.0496	13.3912	12.7656	13.0886	12.6672	12.6653	13.5294	13.0326	13.1868	13.2073	12.884	14.1176	13.9706	14.3904	12.9293	14.3637	14.4831	12.7719	14.46	14.3647	12.8902	13.6321	13.3505	13.1077	13.2015	15.0839	13.1779
O75165	DNAJC13	13.8787	14.296	14.3896	14.4506	14.5039	14.4899	13.6562	13.2713	14.9074	13.9364	13.8902	14.1188	15.3558	15.3407	15.5582	14.5609	14.2847	14.4941	14.85	14.6843	14.4165	13.6498	13.4245	13.0941	14.054	14.0451	14.2169	14.8204	14.5079	15.095	13.6412	13.675	13.2529	14.9835	14.6519	15.1029	14.47	14.7705	14.8689	13.5008	14.2092	13.8581
O75170;O75170-3;O75170-4;O75170-5;O75170-6	PPP6R2	17.563	18.5438	17.6193	18.1139	18.8916	18.3598	17.4357	18.6509	19.5389	16.9829	19.2717	18.5962	17.4102	17.2687	17.5293	17.4575	18.12	17.9275	16.8519	16.9816	17.7917	19.7923	17.9833	18.1994	18.3625	17.5878	18.2866	17.8294	17.9061	18.9728	17.1105	17.7804	18.1696	17.8206	17.1726	18.1197	17.8726	17.8435	18.2864	19.319	18.5175	18.6531
O75175	CNOT3	15.5538	15.6933	15.0657	15.5629	15.1959	15.7972	15.5159	15.9836	16.6033	14.8938	14.881	14.8109	15.3777	15.8123	15.3765	15.4629	13.7481	15.2281	14.7292	14.0311	14.7557	15.2561	14.7344	14.9561	15.6982	15.5032	15.4895	15.5624	15.4438	15.5925	15.4065	14.3622	15.2648	14.5391	14.8555	15.1816	15.1193	15.2443	13.757	15.8188	14.9432	15.0766
O75179;O75179-2;O75179-6	ANKRD17	16.3032	16.4784	16.4225	16.6742	16.3471	16.3948	16.5686	16.1792	16.6836	15.9537	15.5854	15.6889	15.8748	16.369	15.9106	16.2667	16.0216	16.42	16.0594	16.1929	16.4828	16.0769	14.7616	16.1039	15.7993	15.9457	15.4392	15.8199	16.0228	14.0785	15.2127	14.5654	15.6564	16.2562	16.2227	16.4716	16.2322	16.4959	16.0416	15.0606	14.9632	14.504
O75182;O75182-2	SIN3B	12.8054	13.4455	13.3615	12.8877	12.6625	13.4767	13.1844	13.5485	12.541	13.2055	13.1394	12.8646	12.9941	12.7845	12.732	13.3121	13.1016	13.3834	13.3801	13.3657	13.5366	12.745	13.3834	12.8505	12.9325	13.6072	12.7258	12.8837	13.4534	13.2411	13.539	13.3493	12.995	13.4308	13.2266	13.5698	12.7856	12.6589	12.7846	12.3412	12.5069	13.2116
O75190	DNAJB6	15.4114	15.6221	15.3763	15.435	15.1035	15.0697	16.2711	16.2725	15.4946	16.1354	15.6236	14.5846	14.2026	16.2523	15.7495	16.4302	15.8387	16.5927	13.77	13.9035	14.4277	15.1236	15.5211	15.0857	15.8317	15.849	15.7147	15.1725	16.0222	15.1657	16.1994	15.6391	16.0126	15.6814	15.6302	15.8874	14.8057	16.141	15.58	15.6314	15.5831	15.6509
O75208	COQ9	14.1453	13.5508	13.5611	14.0296	15.166	14.3567	13.7103	14.191	13.015	14.5715	15.0842	15.4726	14.633	13.228	14.1323	15.018	15.4361	15.0782	15.7462	15.5969	14.8887	16.0308	15.6535	15.875	13.1076	13.0767	13.3747	14.7582	13.8036	14.841	15.315	15.3619	14.6887	14.4322	14.4203	13.8834	15.5569	14.3818	15.2136	15.0597	15.5715	15.3258
O75223	GGCT	17.7359	17.5043	17.4059	17.0639	16.9186	16.9411	17.0679	17.4257	17.6403	18.0224	17.8704	17.88	18.2787	17.9292	18.0907	18.1771	18.128	18.1376	17.8922	18.0056	17.8891	18.4328	18.1134	18.7087	17.1524	16.9065	16.9248	18.1068	17.7663	17.6439	18.4088	18.4741	18.6341	17.8552	17.7245	17.9476	17.9182	17.8622	17.9027	17.8323	17.9476	17.7308
O75251;O75251-2	NDUFS7	14.9402	14.7309	15.276	15.8622	15.9665	16.1988	15.4074	15.4295	15.9674	14.9978	15.452	15.6919	15.4747	14.7717	14.9639	14.9457	15.0939	15.046	16.4732	15.6354	15.2936	16.2113	16.1617	15.81	15.2603	15.0842	15.496	15.8074	15.5207	15.7921	15.3109	15.4307	15.2539	15.8351	15.7674	15.8949	15.7816	15.3062	15.1768	15.0372	14.677	15.1434
O75306;O75306-2	NDUFS2	16.8768	16.9431	17.0354	17.6317	17.3965	17.5036	17.1429	16.9943	17.2687	17.0839	16.8229	17.436	17.0098	16.7996	16.5459	16.7054	16.7967	16.4538	17.2774	17.3729	17.3794	17.605	17.5343	16.9795	16.9885	16.5294	16.8878	17.3636	17.0083	17.1518	16.4498	16.502	16.3773	17.2512	17.1739	17.4971	17.0486	17.1012	17.0234	16.2392	16.0771	16.4323
O75312	ZPR1	16.8107	17.2558	16.9525	17.494	17.1514	17.2522	16.9806	16.8933	17.5262	18.3463	18.1242	18.089	17.341	17.6802	17.1639	16.5964	16.2335	16.4726	16.8719	16.9822	17.4641	16.5856	16.4406	16.3314	17.0823	16.6746	16.7949	16.7851	17.142	16.5954	15.6885	15.9731	16.6312	16.9172	16.7225	17.5227	16.5569	16.7995	16.3647	16.6656	16.5818	16.661
O75323	NIPSNAP2	15.9445	14.2472	15.7997	16.4464	16.7014	16.6248	15.7918	15.8062	15.7598	16.7316	17.2141	17.4047	15.2146	14.2147	13.1085	15.1013	15.7099	14.7073	16.9316	16.8954	16.5191	17.27	17.3789	16.8784	15.7316	15.5582	16.0762	16.6064	16.2629	17.1004	16.2643	16.1629	16.1467	16.1011	16.1129	14.3817	16.8585	16.6883	16.8957	17.5242	17.4099	17.9001
O75330;O75330-2;O75330-3	HMMR	13.3213	13.5167	13.5216	14.2568	13.207	14.2522	13.9583	13.9416	13.9725	13.9066	13.4608	13.5227	12.7701	13.4066	13.2007	13.3621	13.1906	13.6965	13.7417	14.3272	14.3968	12.8326	13.369	13.298	13.5398	13.9625	13.3181	13.1118	13.5591	14.0014	13.2842	12.7342	14.855	13.8485	13.7515	13.732	13.2392	13.6415	12.959	12.9658	12.5926	12.933
O75340	PDCD6	16.9964	16.5813	16.5414	17.1718	17.2805	17.1889	16.603	16.6859	16.0737	16.9749	17.312	17.5475	16.8532	16.9543	17.2036	17.8369	18.0146	18.0765	17.4212	17.3527	16.7244	18.2681	18.3043	18.1685	16.0444	16.2581	16.6409	17.6789	17.4385	17.7271	17.2247	17.3108	16.907	18.8537	19.0991	18.627	17.384	17.1738	17.3889	17.0719	17.529	17.1286
O75347	TBCA	18.2939	17.9694	18.042	18.3745	18.2332	18.261	18.5809	18.1856	18.5686	17.6436	17.2272	16.3559	18.1031	18.1266	17.8221	17.9824	18.076	18.1605	17.0396	17.071	17.1868	17.128	17.2427	17.275	17.9716	17.7898	16.7194	17.9824	17.8693	17.51	17.8845	17.6856	17.9592	17.7472	17.4063	17.717	17.8959	17.8614	16.9846	17.7789	17.4687	17.6146
O75348	ATP6V1G1	16.0376	15.937	16.1928	16.077	16.0197	15.9119	16.2991	16.1319	16.1435	16.3416	16.4874	16.1388	15.6032	16.1905	16.4163	16.1496	16.1801	16.3183	16.7213	16.831	15.62	16.5991	16.3935	16.4355	15.8667	16.4211	16.3628	16.0924	16.3765	16.5076	16.1375	16.1247	15.8079	15.9041	15.9782	15.2442	16.0249	16.1713	16.0389	16.8599	16.5521	16.5264
O75351	VPS4B	17.0962	16.6423	16.8904	17.282	17.5221	17.3336	17.1397	16.8309	16.2262	17.4737	17.5151	17.335	17.6703	17.4919	17.9478	17.7164	17.7511	17.4187	16.6464	16.704	16.7434	17.7588	17.5645	17.7101	17.0177	17.0852	17.3147	17.4187	17.4686	17.9392	17.8908	17.9329	17.0779	15.6528	16.2594	15.5151	17.0635	16.6299	16.8827	17.8941	18.2347	18.0996
O75352;O75352-2	MPDU1	13.5492	14.0305	14.4322	13.7605	13.3084	13.0187	14.9073	14.1076	13.733	13.5217	13.7244	13.7332	14.0258	13.7032	13.3779	13.9546	13.272	14.145	14.3244	14.1084	14.1612	12.9042	14.3773	13.3779	13.8792	14.1904	13.5201	13.5557	13.7417	15.235	15.0308	15.0423	14.3686	14.3878	14.3512	13.8828	13.679	13.3694	13.5585	14.6575	15.1196	14.987
O75356	ENTPD5	13.106	13.1954	13.0141	14.0804	12.8808	13.2514	13.4055	13.2016	13.2896	12.8077	12.6371	13.4111	13.3117	13.3665	13.0341	13.1159	13.6814	13.5956	14.74	14.372	14.0101	12.9353	13.1816	12.9373	13.302	13.3886	13.4173	13.3096	14.0422	13.204	13.3808	12.8601	13.2283	12.852	13.0274	13.076	12.7153	12.8686	13.0635	12.9101	13.2672	13.3323
O75362	ZNF217	12.535	12.6046	13.4232	15.1323	12.5456	13.1966	12.8578	13.3452	13.5312	12.6579	14.2018	12.656	12.738	13.2193	13.3525	12.8738	12.8997	13.1036	13.6985	12.9074	13.088	12.856	13.2936	13.1585	13.2758	13.2798	12.9592	13.1339	13.195	13.2556	12.9539	12.2835	13.8267	13.3568	12.6506	13.2336	12.6835	12.8658	12.5733	12.7659	12.7202	13.1003
O75363;O75363-2	BCAS1	13.1927	13.1772	13.0768	13.231	13.316	13.8768	13.1206	13.0424	13.394	13.1112	13.19	13.1939	13.2671	12.8514	12.9534	13.2565	13.0611	13.6164	12.9634	13.3308	13.7784	13.0648	13.237	13.196	13.0842	13.2939	13.0102	13.1398	13.0868	13.3821	13.1337	13.0738	13.1474	13.2689	14.2668	14.4732	13.8123	13.5242	13.672	13.9114	13.0849	12.9316
O75367;O75367-3	MACROH2A1	17.9608	18.396	18.6345	17.5631	17.8844	17.8506	18.3264	18.0745	17.2926	17.8107	18.3813	18.794	17.7095	17.8947	18.3413	18.6666	19.0381	18.7365	17.9076	17.7222	17.1679	17.6808	18.4239	17.2011	18.142	18.7262	18.3787	17.9517	18.3735	18.7806	18.324	18.9321	18.4339	18.1395	18.2817	17.9288	17.8423	18.0904	18.6943	18.2911	18.6083	18.5679
O75368	SH3BGRL	13.2444	14.0128	13.9125	12.9906	12.8389	13.1128	13.6488	13.1628	14.088	16.5669	16.5759	16.2342	13.0056	12.7961	12.9732	18.3037	18.2634	18.3948	18.4613	18.5913	18.5342	18.1439	17.986	17.8205	17.4	17.4513	17.4515	15.994	15.0654	16.8088	18.0392	18.1302	17.9995	13.6216	13.7052	13.6744	12.7976	12.8341	13.0402	13.5437	13.4258	13.6678
O75369-8	FLNB	16.1419	16.2631	15.7414	13.3346	13.2196	14.2954	14.6733	12.5783	14.8931	13.2748	13.4692	12.7852	12.7371	13.0712	13.157	13.9426	13.2477	13.887	14.5331	14.6273	15.4864	15.3543	16.1146	12.9006	14.093	14.0816	13.1878	16.3134	16.9284	17.5025	12.3957	11.4977	12.3887	14.2915	14.0904	14.7265	12.9636	13.0713	13.1479	15.4468	15.3695	15.0481
O75369;O75369-2;O75369-9	FLNB	19.7746	21.271	20.7617	18.217	18.1343	18.2192	19.4727	20.0725	20.1201	19.7879	19.8467	19.7166	19.3315	19.2044	19.2185	19.7942	19.5163	19.6637	19.6972	19.5948	20.4357	20.0731	19.7877	20.0501	18.8158	18.5471	18.4285	21.1356	21.1738	21.0376	19.0754	18.8214	18.9905	18.8979	18.7139	18.8804	19.898	20.0259	19.5902	19.9209	19.8898	19.7293
O75380	NDUFS6	15.6229	15.7958	15.8738	15.9125	15.981	15.791	15.84	15.2316	15.9393	15.3073	15.4822	15.836	16.0173	15.7284	15.6203	15.6994	15.7327	15.6125	15.6489	15.6891	15.8062	16.034	16.0274	15.2932	15.6863	14.5835	15.2574	16.3391	15.934	15.3428	15.3156	14.8161	14.8712	16.6001	16.4856	16.3068	15.5857	15.6803	15.4263	14.647	14.5655	14.6029
O75381;O75381-2	PEX14	13.6047	13.0273	14.3899	14.4074	14.4226	13.5646	14.7945	14.778	12.9973	13.4837	12.924	13.8061	14.4207	13.9256	13.7265	12.5078	12.9796	13.0783	13.8448	13.9906	12.758	14.2669	13.3775	14.3638	13.8133	13.6885	14.7526	13.5375	13.0156	13.8965	14.3643	14.3564	13.3065	14.6384	14.6228	13.4253	13.8028	13.6623	13.8664	14.6737	14.6649	14.7673
O75390	CS	20.2539	19.8304	19.8487	20.3999	19.9807	19.9872	19.3243	19.4119	19.2126	19.7216	19.5989	19.9232	19.1753	19.1332	18.7724	19.9872	20.1444	19.6179	20.2962	20.3606	20.1389	18.7778	19.345	17.9649	20.0047	19.3749	20.0452	20.697	20.5044	20.7074	19.7288	19.5526	19.229	20.5245	20.1814	20.2962	19.91	19.4701	19.1329	20.163	19.9842	20.0206
O75391	SPAG7	15	14.9152	14.1057	13.2425	13.2611	13.1156	15.2864	14.8132	15.3037	13.935	13.1598	13.6049	13.5721	13.2477	15.8983	13.3181	13.3146	13.0638	14.4067	15.764	14.8792	15.4416	14.6614	15.7908	14.9097	14.9459	14.728	15.1103	13.1644	13.0739	12.7615	13.1543	14.6223	12.9789	13.7657	12.792	13.2396	13.7252	14.3832	13.0888	14.0506	14.1421
O75394	MRPL33	14.0121	14.4448	14.1188	14.5057	14.7554	14.718	14.2536	14.1559	15.3554	14.3377	14.3779	15.3769	14.3803	14.2313	13.753	13.4174	14.1899	13.9439	13.8042	13.8336	14.0748	14.5883	14.279	13.8362	13.3082	13.4515	14.5672	14.4441	14.4969	15.0305	14.1741	14.3377	14.7802	14.3027	14.0765	15.0226	14.9668	14.2072	14.6224	13.6473	13.5788	13.8458
O75396	SEC22B	15.7208	16.1028	16.0634	16.3117	16.3019	16.5327	15.9605	15.6991	16.0691	15.7571	15.9667	16.6065	16.5796	16.2022	16.0683	15.9014	15.398	15.6258	16.4685	16.6396	16.4625	16.8618	17.2777	16.5697	17.0022	16.5784	16.7167	16.4773	17.0208	16.4961	17.0153	17.2589	16.8325	17.0056	17.1056	17.2339	16.0373	16.3505	15.4911	15.6536	15.6651	15.6877
O75400	PRPF40A	16.5101	16.5565	16.561	16.0812	16.1907	16.2168	16.5179	16.4703	16.4502	16.0564	15.9594	16.0241	16.8156	16.7052	16.6594	16.1949	16.0014	16.3274	15.9883	15.9136	15.9547	16.0205	16.0025	16.0395	15.3496	16.093	16.0822	16.6242	16.1813	16.256	16.254	16.1183	16.3132	15.7273	16.1656	15.9174	16.2605	15.8151	15.8493	15.4522	15.7422	15.8047
O75410;O75410-2;O75410-7;O75410-9	TACC1	15.0312	14.4983	14.2037	13.9348	13.9255	14.2	13.3297	14.4102	14.928	13.1768	14.0669	12.9705	12.9254	13.1136	13.2978	13.2911	12.8514	13.0649	15.8781	15.9551	15.1114	13.9871	14.056	14.1842	12.9439	13.0908	13.6299	15.269	15.4514	15.1542	13.6626	13.3734	13.2555	13.3717	13.4574	13.731	15.6658	15.2203	15.519	13.481	13.4746	13.4158
O75427	LRCH4	12.938	13.3316	12.9756	13.9185	12.7949	13.0781	13.4404	13.1428	13.0386	13.0202	12.901	13.5333	13.2064	12.884	13.6582	13.4236	13.2649	13.4602	13.324	12.7927	13.2824	13.0283	12.9158	12.8045	13.4654	13.2983	13.3353	13.0351	13.201	12.9714	13.2492	12.7672	13.0808	13.1186	13.0586	12.9211	12.8777	12.8824	13.0142	13.5081	14.1783	14.1358
O75431;O75431-2	MTX2	14.1553	14.0476	14.8956	14.2269	14.6243	13.5683	14.4181	15.7179	13.0949	14.5345	15.652	14.9347	15.4976	14.881	15.5101	14.2395	15.1751	14.521	16.2472	15.4414	15.385	15.9044	14.8394	15.7075	15.346	15.5561	16.7494	15.1396	13.8084	14.7291	15.8096	15.7338	15.2694	15.7066	15.8011	13.445	15.8287	13.9115	16.0075	14.2526	16.3827	16.312
O75436	VPS26A	18.4656	18.6839	18.5593	18.622	18.2561	18.4905	18.1171	17.9643	18.5625	18.622	18.4908	18.5921	18.5182	18.5485	18.5993	18.9233	18.8298	18.9642	17.9166	17.7768	18.1198	18.6873	18.5725	18.973	17.5614	17.7187	17.5584	18.8882	18.8959	18.8719	18.6353	18.5629	18.9743	18.4586	18.3522	18.7107	18.2389	18.0951	18.1684	18.4954	18.4378	18.4491
O75438	NDUFB1	13.6103	13.0724	14.2612	13.1832	15.9626	13.5823	14.5507	14.2032	13.0486	13.9325	13.9509	15.8878	14.4445	13.4311	13.6312	13.82	13.0695	13.8978	15.1078	15.4225	15.8353	15.9647	16.3059	13.2685	13.1198	13.2437	15.0488	13.82	12.2458	14.3981	14.2835	14.6758	12.4573	16.0325	15.0073	15.5529	13.234	13.4733	13.4808	13.906	13.9508	14.392
O75439	PMPCB	14.6014	14.5054	14.8948	15.2886	15.0944	14.1689	15.3267	15.3987	15.0164	15.7118	15.2403	15.4557	15.1044	15.2658	14.7289	15.1359	15.3889	15.2736	15.7014	15.719	15.614	15.013	15.0232	15.0143	15.4311	14.3071	15.07	15.1659	15.7269	16.5204	15.1328	15.5433	15.1827	14.5115	15.4433	14.8674	15.4074	15.197	15.0334	16.3414	16.3426	16.203
O75446	SAP30	13.4214	13.4889	13.774	14.0218	13.4731	13.8631	13.7504	13.5207	12.7335	13.6418	13.7596	13.5833	13.6466	12.9511	12.7368	13.2349	13.0156	13.3459	13.5493	13.5023	13.863	13.7081	13.9459	12.9923	14.0601	13.4244	12.7218	12.7638	13.2975	14.325	13.819	12.8829	14.3196	14.2049	14.0344	13.6353	13.9949	13.6857	13.4959	13.2553	12.9677	13.461
O75449;O75449-2	KATNA1	13.0334	13.8178	14.1143	13.0397	12.9187	14.9105	12.4772	13.7288	12.5555	12.9143	13.6689	12.8681	14.0881	13.9645	15.1105	13.4401	13.2918	13.5397	13.5247	13.3111	14.3558	12.7231	13.4654	12.9067	13.1563	13.9559	12.7665	12.8977	13.6258	14.2908	13.7526	13.937	13.2294	14.3574	13.9776	13.5092	12.8681	12.7739	12.9797	12.2977	12.4548	13.3863
O75475	PSIP1	16.2491	15.5689	15.9244	17.3089	17.4361	17.5463	17.3198	17.5633	17.5612	16.6698	17.1499	16.9695	15.5106	15.9445	15.2534	16.7846	16.8925	16.8326	16.3524	16.9196	16.7009	15.7974	15.1818	14.8499	16.9326	17.1561	17.2914	15.6642	16.6292	17.1706	16.4568	16.0436	17.0311	15.8372	15.6519	15.8197	15.8735	15.2793	16.5344	15.7986	15.8309	16.2522
O75477	ERLIN1	13.2898	12.7354	12.462	15.3106	14.2864	15.6547	14.9941	15.3236	15.4289	15.5435	14.3901	15.6556	13.2137	13.527	13.6615	12.8957	14.4646	12.9884	14.2368	12.3132	12.509	15.5511	14.647	13.4782	13.9484	13.0198	14.6368	13.7612	14.6054	12.8944	15.7739	15.4357	15.5473	15.029	14.6032	15.3874	15.3971	15.5573	15.5017	15.2843	13.5761	15.0756
O75487;O75487-2	GPC4	14.372	13.6018	13.4908	13.1386	13.0514	13.4309	16.6959	13.246	13.4388	13.106	12.9786	13.1383	13.2277	12.977	12.9104	13.0248	13.1671	13.0656	13.6457	13.5063	13.5103	13.1306	13.1844	13.0671	17.3641	17.3235	16.3756	13.0383	13.0017	13.6646	13.7258	13.5949	14.0588	12.9178	13.182	13.9322	12.9802	13.0298	12.9565	13.069	12.9534	13.4915
O75489	NDUFS3	16.3464	17.0237	16.7978	16.7909	17.1643	17.2259	16.6617	15.8365	16.7538	16.3563	16.7707	17.0279	16.4923	16.3291	16.2105	15.8704	16.237	15.9631	16.9101	17.0089	17.1016	16.9075	17.1763	16.3838	16.2593	16.276	16.8185	16.857	16.6247	17.1013	16.2656	16.305	16.2382	17.0069	17.0183	17.1545	16.3795	16.594	16.4233	16.102	15.5173	16.1168
O75494;O75494-2;O75494-3;O75494-4;O75494-5;O75494-6	SRSF10	16.8277	16.8563	17.3721	15.7201	16.754	15.7308	16.6693	16.819	15.6077	16.516	16.7345	16.7353	17.1195	16.1755	16.9443	16.8929	16.9288	16.8325	16.8501	16.1786	15.3813	16.9103	16.4193	17.1558	16.389	16.6801	16.0146	16.3601	15.4414	16.3707	16.537	16.564	15.7897	17.1583	17.194	15.2772	16.341	16.0967	17.0974	15.9993	16.8398	16.353
O75503	CLN5	13.7272	14.7545	14.7071	13.1885	13.5685	13.2443	13.3744	13.141	13.6321	13.209	13.5285	13.5482	12.7562	13.0263	12.9819	13.9561	14.0092	14.3727	12.9185	13.3922	13.2926	14.9059	14.3906	15.1639	12.6593	13.001	13.058	15.0803	13.3534	15.2857	13.1485	13.4708	13.0915	14.1541	13.768	13.6109	13.7351	12.8974	13.282	14.7858	13.2954	13.465
O75506	HSBP1	16.0775	15.8975	15.6067	16.9114	16.1506	15.9215	16.3533	15.0453	15.8561	15.8532	14.4449	15.6371	14.559	15.9027	15.1862	16.0492	15.7944	16.1991	14.666	14.4667	15.7541	14.6729	14.8071	15.5553	16.4957	16.1665	15.9279	14.9539	15.4207	15.0624	15.6859	15.1609	16.1661	16.0741	15.9439	16.2774	14.9629	15.8753	15.3589	15.2637	15.3814	15.4468
O75509	TNFRSF21	13.3814	12.8967	12.707	12.9502	13.0755	13.1962	13.4441	13.4942	13.9589	13.1359	12.5121	13.1948	13.4336	13.1356	13.0902	13.145	13.1555	13.0103	12.6586	13.0849	12.4982	13.5972	14.5043	13.0936	12.7726	12.8742	13.185	13.9971	13.1559	12.8954	12.8477	13.5914	12.778	13.5387	13.0312	13.265	13.1555	13.1174	13.0082	13.1528	13.0023	13.4759
O75521;O75521-2	ECI2	14.6817	14.9301	13.7787	15.7003	15.7519	15.991	15.32	15.5291	15.2358	13.1749	13.1636	13.2848	13.7191	13.1114	13.0578	14.5474	15.1236	14.9779	15.6287	15.3582	13.993	13.1551	13.3767	13.1498	15.1811	15.2547	15.6093	13.1147	13.1604	13.3733	13.2183	13.2179	13.2699	16.366	16.2295	16.2362	14.4182	13.7333	14.4512	13.1575	13.2082	13.1533
O75530;O75530-3	EED	14.0899	14.1566	13.7993	13.7964	13.9876	13.5443	14.8105	14.0229	14.0777	14.4063	14.1094	13.893	13.6033	14.3159	13.9959	13.4723	13.5433	13.8965	13.7839	13.6421	14.126	13.4229	13.6722	13.6406	13.776	13.2467	13.4619	13.2837	13.4629	13.907	13.6765	13.8249	13.7484	13.6523	13.3903	13.6751	13.5612	14.2248	13.9177	13.9466	13.8858	14.1418
O75531	BANF1	17.2799	17.2503	18.2644	17.4851	17.7575	17.8274	18.1313	18.2162	15.9207	18.1653	18.1517	18.2226	17.8651	17.7193	18.1862	17.9315	18.4077	17.7304	18.8031	18.6704	17.5986	18.1374	18.5114	17.7365	17.6175	16.5074	17.1395	16.8226	17.7921	17.7538	17.485	17.4923	16.9634	18.3957	18.7769	17.3675	17.1016	17.303	17.6081	17.33	18.1023	17.7963
O75533	SF3B1	18.5577	18.5012	18.5254	18.9275	18.8736	18.9672	18.5898	18.544	19.1832	18.2145	18.4166	18.4627	18.3492	18.3431	18.2342	18.5826	18.3995	18.3854	18.3445	18.342	18.4992	18.4882	18.4814	18.7986	18.3543	18.7436	18.2687	18.5003	18.5245	17.996	18.1234	18.2977	18.3208	18.3157	18.127	18.3539	18.4523	18.4627	18.1658	18.2219	17.9076	18.0549
O75534;O75534-4	CSDE1	18.1221	17.9533	17.9673	17.981	17.7921	17.817	18.1466	17.4186	17.8204	17.7526	17.0388	17.3745	17.2702	17.7072	16.9947	17.8306	17.7675	17.8648	16.7838	16.9141	17.2423	16.7849	16.7898	15.6115	18.0667	17.2772	17.4484	17.6881	17.6203	17.1759	16.6662	16.829	17.2044	18.1445	18.1445	18.0303	17.1632	17.512	17.4257	16.5304	16.263	16.6353
O75554	WBP4	15.3085	15.8856	13.7875	14.5719	14.4439	14.6175	15.7338	15.7302	13.3377	15.0476	14.5589	14.6718	13.5343	12.833	12.9512	14.0424	13.1773	13.1692	13.6803	13.5922	13.7858	14.3671	14.3389	14.4582	16.3122	15.7493	16.0193	13.4999	12.6559	12.6071	13.798	13.6531	13.9304	12.977	13.0295	13.6059	14.4632	12.9507	12.7971	13.4622	13.2374	13.5774
O75569	PRKRA	14.5563	15.513	15.2343	13.502	14.984	14.75	15.2812	15.6273	15.0368	14.5862	14.7921	13.7923	15.1432	14.6424	14.8721	14.9654	15.224	15.046	13.8969	13.8142	14.3152	14.9296	14.9902	15.2623	15.8498	16.4515	16.9101	13.1311	14.3803	14.8784	14.4281	13.5128	15.0158	14.9666	14.8462	15.1858	14.1693	13.8189	14.6736	14.5945	13.9559	14.1725
O75575;O75575-2;O75575-3	CRCP	12.7468	14.2692	14.3917	13.2137	14.0025	14.2694	14.6116	14.1551	11.8939	12.6178	13.3751	13.1363	13.205	13.5305	12.5118	13.1345	13.0088	13.945	13.2934	13.3344	13.1916	12.6954	13.3126	13.0849	14.5988	14.5761	15.6241	13.0249	13.1172	12.276	13.306	12.7378	13.5159	12.8432	12.1858	14.7502	12.9369	12.858	12.6894	12.439	12.7366	12.6356
O75582;O75582-3	RPS6KA5	13.5855	14.0211	14.1907	13.9902	14.1308	13.2085	13.922	13.8239	12.8634	13.4253	13.0354	13.6809	14.4018	13.499	13.7146	13.9537	13.9905	14.2545	14.6018	14.7298	14.1023	13.4733	13.059	14.2247	13.5941	13.449	13.7273	14.3146	12.9243	13.0778	13.6051	13.6124	12.542	13.9005	13.6537	13.9326	13.3232	13.5193	13.3222	13.8461	13.8419	13.8683
O75586	MED6	13.5361	13.4747	13.3815	13.5125	13.5371	13.3527	14.3496	14.0083	13.2029	13.2787	13.2947	13.3142	14.2961	13.1294	14.203	13.2629	13.7444	13.8285	12.9192	13.8251	13.1432	13.0719	13.2019	13.3057	13.5633	13.1918	13.1056	12.9885	12.8708	13.749	13.8397	13.448	13.4383	13.6073	12.8463	13.5211	13.7683	13.1056	13.1475	13.2865	13.2135	12.987
O75592;O75592-2	MYCBP2	14.2377	14.5125	14.5125	14.3502	14.6147	14.7393	14.6449	14.7234	14.8931	14.1648	13.8647	13.8236	14.6055	14.538	14.4658	14.1091	14.3136	14.3434	13.6355	13.6317	13.7992	13.5764	13.8141	14.11	14.7008	14.5792	13.2608	14.2285	13.8837	13.736	14.3746	14.344	14.6526	14.3469	13.9542	14.2505	14.2587	14.0556	14.1992	14.2605	14.21	14.22
O75600;O75600-2	GCAT	13.2313	12.6609	12.7859	13.2453	13.1762	13.3576	13.0795	12.9439	13.5017	13.3016	13.4993	14.8831	12.9806	13.5971	13.1119	13.4871	12.9919	13.4895	12.8987	12.9471	12.7589	13.6284	13.2097	13.1762	13.228	12.9791	13.2062	12.9447	13.572	13.4413	15.5977	15.5992	14.7881	14.6835	14.4911	14.6359	13.5795	13.2763	13.1959	12.8849	13.0563	13.0924
O75607	NPM3	17.0964	16.3603	16.4299	17.9158	18.8302	18.3632	17.544	17.2887	16.9745	17.2542	17.3611	16.969	17.7328	17.6586	17.5477	18.0577	18.1766	18.0369	18.1668	17.8145	18.0429	17.8275	17.6048	17.8488	17.1421	17.5369	17.6673	16.8057	16.3307	16.9515	17.1433	17.2111	17.2551	18.0734	18.2515	17.8964	16.6044	15.732	16.3715	17.2059	17.5133	17.5154
O75608;O75608-2	LYPLA1	17.491	16.9873	16.8843	17.3879	17.3934	17.0984	16.906	17.6982	17.0304	17.8806	17.7704	17.909	18.5054	18.1218	18.6357	17.2488	17.2871	17.2685	16.8424	16.7189	16.28	18.5193	18.5304	18.7488	17.5418	17.1814	18.069	17.5645	17.5539	18.1873	18.1235	18.3762	18.2229	16.3206	16.636	16.2586	18.5461	17.9046	18.2948	18.5606	18.676	18.4549
O75616	ERAL1	15.1446	15.2299	13.995	15.0945	15.5851	15.4524	13.7907	14.7878	15.316	13.2871	14.3538	14.3444	13.4722	15.3393	14.213	13.0103	13.4138	13.4095	15.692	15.886	15.9997	12.9981	14.9234	13.6643	13.5965	13.5061	13.5663	13.4233	15.6843	12.8419	13.5522	13.6737	13.9243	13.7064	13.6121	13.0254	15.3674	15.6334	15.228	14.6447	13.16	13.4709
O75629	CREG1	14.7969	14.6001	15.0523	13.9626	13.9542	13.0506	15.0099	14.5537	12.9352	13.5265	12.9101	13.6385	15.1518	13.4567	15.3672	14.0837	13.8996	13.7728	14.2545	13.6124	12.6081	14.2994	13.9261	13.6988	13.9212	13.2274	14.3876	14.4959	12.9051	12.9277	13.7377	13.8745	12.8264	14.2356	14.7553	12.5545	14.725	14.3673	15.3523	13.9665	15.4314	15.1707
O75635;O75635-2	SERPINB7	15.0362	16.3592	16.5226	14.9143	15.0578	15.2095	13.5448	14.0965	14.1075	15.609	14.3955	14.8544	14.3786	14.7178	13.2755	14.7947	13.0408	14.3322	13.9167	14.7456	16.5488	13.2532	13.736	13.4053	17.359	16.613	17.2045	15.0796	14.3276	14.8667	14.7085	15.1503	15.1817	14.8711	14.113	14.8174	15.0223	14.6325	14.3734	15.197	13.1092	13.9819
O75638-2	CTAG2	12.8544	13.1868	13.2533	14.0671	14.1527	13.1488	12.5871	13.1513	12.578	12.7853	12.6152	13.3334	13.4716	12.4062	13.9269	13.0143	13.2132	13.9766	13.144	12.8659	13.0055	12.5348	12.9686	14.2621	14.995	15.4418	15.9048	13.2347	12.9758	13.0308	13.1211	12.625	13.2361	15.6816	15.8678	15.2004	12.3731	12.4231	12.936	13.4569	12.8701	12.582
O75643	SNRNP200	18.2728	18.4996	18.4168	18.6231	18.3486	18.4615	18.5585	18.323	18.7963	18.0293	18.2283	18.351	17.7544	18.3002	17.8769	17.9898	17.9128	18.0975	17.9539	18.1217	18.189	18.1935	18.0073	17.9353	18.5883	18.6264	18.4618	18.0593	18.3029	17.953	17.9378	18.1438	18.1044	17.9404	17.8878	18.1915	18.0666	18.4073	18.107	17.9957	17.9869	18.1942
O75648;O75648-2	TRMU	12.9667	12.7699	13.4755	12.8576	12.8473	13.1655	12.7327	13.086	13.0454	12.8046	13.5648	15.515	12.8799	12.9544	12.8714	13.0329	12.9962	13.1025	13.5545	13.0757	13.2129	13.0496	14.2915	13.0144	13.0533	13.2618	12.9098	13.2047	13.6239	14.084	13.4336	13.1934	13.7114	13.3993	14.0432	13.1743	12.9519	12.911	12.9984	12.6843	13.1839	13.2486
O75663	TIPRL	15.3427	16.306	16.3177	15.0248	15.5875	15.5317	15.401	15.7151	14.4704	14.0838	14.2073	14.132	14.5897	14.075	14.3402	15.5928	15.2316	15.4188	14.9901	14.7376	14.089	15.2946	14.4669	15.466	15.2962	15.5989	15.5448	14.8575	14.2565	13.7076	15.1384	15.3655	14.4732	15.4978	15.6072	15.2038	15.3564	15.4177	15.6889	14.8292	15.5548	15.0476
O75674;O75674-2;O75674-3	TOM1L1	14.0468	14.0049	13.8842	14.4411	14.2727	14.5498	14.0529	14.7771	14.7795	13.7449	14.1079	13.5915	13.9635	13.9699	14.4092	13.5545	14.2028	14.2164	14.0277	13.6791	13.827	13.8834	13.688	13.9892	14.1147	14.5385	15.0581	14.6893	14.4266	15.5079	15.02	15.5945	15.6715	14.0106	13.7594	13.4649	14.4605	14.0056	14.701	14.0544	14.4194	14.0772
O75676;O75676-2	RPS6KA4	14.8035	15.0065	14.8696	15.5861	14.882	14.2615	14.6942	14.5272	15.4969	15.4342	13.7009	14.2435	16.0323	14.9692	15.2127	14.7962	15.0166	15.4688	14.851	14.826	16.0014	12.6555	14.1246	13.5569	15.3459	14.5621	13.9021	14.8684	15.7551	15.9707	13.9895	15.1432	15.0985	12.5072	14.9714	15.1174	13.8681	13.7739	12.3228	15.0808	12.7053	12.5765
O75683	SURF6	15.7595	14.8922	15.4878	15.6384	15.2442	15.0541	13.6461	15.363	15.5754	13.8661	14.9191	13.8762	15.2076	14.97	15.3361	15.4819	15.3081	14.9477	16.1392	15.9963	15.9553	13.6255	13.9315	13.1983	14.8585	15.189	15.4336	15.2689	15.0622	14.834	13.8512	14.8945	13.8946	15.8352	15.6601	15.5415	15.8002	15.8473	15.2292	15.0751	15.0763	15.0238
O75688	PPM1B	14.4103	14.7635	14.772	14.5622	14.4568	14.3381	12.9958	14.1771	14.8804	13.4956	14.1226	13.3646	14.917	14.7032	14.76	13.8348	13.9084	13.4123	14.0149	14.2437	14.0598	14.9288	14.8717	15.0417	15.9975	16.4732	15.9363	14.492	14.4705	14.5227	15.1828	15.0312	15.0094	14.0051	12.9397	13.9247	14.5528	14.1704	14.2509	14.7999	14.5772	14.4325
O75691	UTP20	14.1052	14.8334	14.738	15.4376	15.128	15.5771	15.1638	14.1727	15.0446	14.2373	14.1896	14.8652	13.6778	13.8671	12.7503	15.1392	15.493	15.4464	14.8246	14.7387	15.1238	14.5479	14.18	14.6768	14.3649	13.8577	14.3382	13.4894	14.4935	14.8574	13.5284	13.4844	13.8567	15.0743	15.1216	15.4012	14.3555	14.204	14.448	14.4748	13.5655	13.6099
O75694	NUP155	16.4431	16.4017	16.4085	17.0853	17.0347	16.9903	16.8299	16.8884	16.6573	15.7432	15.7216	15.766	16.7389	16.6775	16.6072	16.5054	16.3886	16.3459	16.0376	15.9876	16.3973	16.5638	16.2313	16.5723	16.0084	16.2271	16.1209	16.4148	16.1282	16.2739	15.955	15.9758	16.1435	16.9038	16.9122	17.0117	16.3459	16.5308	16.5443	16.0464	16.1246	16.3472
O75695	RP2	13.8933	13.6594	15.2427	13.426	13.5026	13.1746	13.5697	14.7829	13.3249	14.0652	14.88	14.9572	13.212	13.7511	13.9522	13.3101	13.3886	12.8692	14.3269	14.361	12.8645	13.5906	14.3769	13.5416	14.3569	14.1256	15.1864	13.7061	14.0252	14.6614	15.0533	15.0664	13.6862	14.4691	13.2164	12.5401	13.858	13.9184	13.45	15.0486	15.2125	15.3965
O75717	WDHD1	16.2921	16.0356	15.7388	16.776	15.8496	16.0756	15.6003	13.4543	15.4665	15.8694	15.6276	14.7175	14.7365	15.9966	14.2504	15.7592	15.6529	15.7421	14.7119	14.933	15.7091	15.2757	15.3903	14.7406	15.7296	14.1889	13.8863	15.8568	14.8174	15.0638	15.032	16.0614	16.1466	15.7029	15.4278	16.1807	15.4288	15.7776	15.5965	13.8829	13.1913	14.1183
O75718	CRTAP	16.0601	13.6798	13.2341	16.2155	15.9075	16.0787	13.8683	13.6411	14.4908	13.895	12.8929	13.0195	13.2491	13.1173	13.0994	12.7748	13.0406	12.7741	13.3763	13.4623	13.3089	13.6398	12.8782	13.1487	16.6997	16.881	15.792	14.0327	14.82	12.9761	13.2546	13.6066	13.2723	16.138	15.0271	15.4	13.1005	15.9391	13.3449	16.2918	16.3325	16.7673
O75746	SLC25A12	16.1092	15.3028	15.9931	16.6947	16.502	16.7423	15.2798	15.4506	15.4596	16.1982	15.6829	16.1948	16.5252	16.2211	15.7547	15.4799	16.2378	15.8092	16.5673	16.6296	16.1987	16.168	16.506	14.9179	17.1044	16.4369	17.0922	16.3403	16.5039	15.8575	17.2996	17.2557	17.0065	16.0861	15.9136	15.5665	16.5754	16.5801	16.3769	16.0207	15.9581	16.3269
O75764	TCEA3	13.1166	12.8971	12.8261	12.9295	12.9706	14.1082	12.9278	13.1238	13.1731	13.2872	13.1763	12.8972	12.946	12.6728	12.796	13.4123	13.0822	13.5455	12.9355	13.35	13.5803	12.9153	13.3902	12.817	13.0526	13.432	12.8161	14.1391	13.4977	13.5006	13.2384	13.0259	13.4171	15.2765	14.7551	15.3398	12.6776	12.7666	13.1193	12.676	13.0248	12.7547
O75781	PALM	16.0499	16.657	16.9461	17.708	17.3107	17.6124	15.9046	15.7156	15.8718	15.0138	15.1392	15.5968	15.6971	15.4988	15.8718	14.8321	15.1831	15.1311	15.0549	15.0707	15.6611	15.7305	15.5595	16.5117	16.8535	16.8921	17.4668	15.6117	15.2213	16.142	15.7667	15.9395	16.2041	18.3632	18.3351	18.593	15.4288	15.4552	15.3554	15.4586	15.6651	15.548
O75787;O75787-2	ATP6AP2	13.4797	14.1078	13.2722	14.3175	14.1186	14.3328	14.3513	13.4177	13.5035	14.5877	14.2597	14.8721	13.2639	13.3073	13.1258	14.7472	14.8042	14.446	13.6921	13.7191	14.3093	14.441	14.2513	13.4783	14.1898	13.0929	13.1958	13.9906	15.1715	14.0337	13.1841	13.3704	13.8459	14.8734	14.7614	14.5187	14.1282	14.0177	13.6715	15.4289	15.4785	15.3979
O75792	RNASEH2A	15.2056	15.8017	15.5575	14.6403	14.1014	13.3325	16.5202	15.6874	15.8713	16.2416	15.0946	15.1575	15.0927	14.8176	14.7119	16.1877	15.936	15.9725	14.2358	14.3836	15.201	16.2649	14.9987	15.621	15.5567	15.7679	16.0398	13.3528	13.4721	13.3333	14.7245	15.1619	14.9603	14.9903	14.7534	12.499	13.973	14.7589	15.9553	14.241	14.3913	14.585
O75794	CDC123	17.3809	17.1332	16.7399	17.6123	16.1773	16.3948	17.3179	16.6204	17.3845	16.4867	15.5944	16.3895	12.7734	14.7928	15.4101	17.2652	16.5103	17.2217	12.6706	14.5202	16.0893	16.3622	14.1993	15.9649	16.9081	16.446	16.702	13.6833	16.1935	15.6846	15.0138	14.9204	15.8128	17.5322	17.1893	17.762	17.2433	17.1261	16.9983	15.2016	14.7995	15.1618
O75817	POP7	15.0463	13.8382	13.7881	14.8548	14.4524	15.0885	15.5915	13.7042	13.4708	15.3077	15.5468	15.7888	14.6572	14.8196	15.0214	14.9888	14.7011	15.0764	15.4305	14.2721	16.0662	16.123	15.9852	16.2824	12.9323	13.231	12.8583	12.9885	13.3516	14.9539	14.7467	13.5378	15.9213	14.864	13.6286	15.8605	14.5976	14.8992	14.7803	14.3908	14.4361	14.5026
O75818;O75818-2	RPP40	16.4409	16.3779	16.3039	15.5114	15.4285	15.5667	15.5358	15.3019	16.5659	15.2788	15.7254	15.8047	15.252	15.4814	15.3404	15.3218	12.2649	14.9638	14.9623	14.2961	14.3263	15.5386	15.0543	15.4877	15.4779	15.5901	12.2187	15.7811	15.7619	16.2277	14.2685	14.0791	14.3178	16.4834	16.9457	16.377	15.4177	15.7662	13.4828	13.6825	14.1214	13.9478
O75821	EIF3G	17.1277	16.7441	16.3995	17.2173	17.44	17.3563	17.444	17.2701	17.6169	16.8421	16.8007	16.6929	15.8015	17.1049	17.2646	16.7164	16.6602	16.8161	16.8398	16.7643	17.4852	16.6594	16.4675	17.0384	16.7368	17.1064	16.7106	15.2645	17.1505	16.7525	16.527	16.5903	17.1672	16.4347	16.3216	16.7613	15.5177	17.1731	16.9075	16.9612	16.4298	16.5642
O75822	EIF3J	18.2429	18.2172	18.0203	18.3723	18.414	19.0056	18.2169	18.3079	18.405	18.3671	18.309	18.2613	17.8696	18.0986	17.7342	18.4997	18.573	18.7053	18.1194	17.9998	18.4695	17.933	17.9469	17.7856	18.5347	18.6602	18.6955	18.0595	18.3941	18.1438	18.3797	18.4445	18.657	18.7642	18.5585	18.7561	17.7165	17.8937	17.348	17.5538	17.6513	17.3868
O75828	CBR3	13.8053	12.7767	12.6024	13.0049	13.0624	14.2328	12.6853	12.4868	12.7585	13.5014	13.5468	12.8114	16.4929	15.7943	16.4007	13.9112	13.58	13.8641	16.0824	16.0391	15.4945	13.7684	13.8653	13.8627	13.2178	13.4032	12.9285	13.2632	13.8834	14.9383	15.3093	15.1549	14.6727	16.8386	17.0678	15.9049	17.5254	16.827	17.4445	12.9672	15.444	15.1969
O75832	PSMD10	14.7068	15.2369	14.6988	14.4771	15.0984	14.6342	14.7225	14.8121	15.484	14.6389	15.0628	14.5495	12.9456	14.5806	14.7493	14.4262	14.3487	14.5947	14.367	14.3621	14.6461	15.2138	15.2367	15.52	14.3474	15.2457	14.8172	13.0282	13.6116	14.0027	14.1828	13.3242	14.5229	14.8289	14.5508	15.1918	14.6329	14.6655	14.3232	14.6406	14.6306	14.4983
O75843	AP1G2	16.9808	17.0935	16.8315	15.1337	14.9859	14.8145	15.6665	15.5254	15.8199	15.8671	15.622	16.1317	16.4284	16.2262	16.3468	15.7272	15.2883	15.4339	15.9685	15.9417	15.7384	17.04	16.8616	17.0677	15.4013	14.9952	15.6023	16.5219	16.2775	16.4392	16.642	16.642	17.1129	14.7902	14.8357	14.6948	16.5992	16.6096	16.5873	16.7526	16.7325	16.7849
O75844	ZMPSTE24	14.5198	15.1629	15.0654	14.9806	15.4494	15.5305	16.1695	15.7063	15.3167	15.1793	15.3221	15.2985	15.1509	15.3271	14.7257	15.4961	16.0862	15.5405	15.966	15.8496	15.4036	14.1268	15.5105	14.6461	15.3553	14.877	15.3166	14.4044	16.1777	15.4381	16.1265	15.9713	15.6124	15.653	15.7063	15.4373	14.1475	15.1344	14.8435	14.6044	14.2909	14.4549
O75874	IDH1	18.312	18.1303	18.4211	16.0367	16.0333	15.6067	17.1292	17.4381	17.4467	18.3162	18.863	18.7198	17.5534	17.3019	17.6148	17.3108	17.5152	17.5475	20.3106	20.3422	19.4999	18.9226	18.7501	19.4977	19.0316	19.3913	19.5628	18.5002	18.3431	19.2348	18.9182	18.9065	18.685	18.0227	18.0268	17.9485	19.7886	19.2954	20.2525	17.8889	17.9647	18.0349
O75880	SCO1	13.1877	14.7073	13.0878	14.3317	16.1305	15.5807	14.9208	15.193	12.8429	13.223	15.4737	14.929	14.8359	13.4096	13.2174	13.6985	13.0142	13.2052	15.2404	15.1818	14.4339	14.4601	15.417	14.4844	13.2236	13.5751	13.3247	15.9176	15.5495	13.8992	15.0785	15.3589	13.1165	12.9527	12.981	13.4938	15.8666	14.1678	13.1558	15.372	16.5774	15.3633
O75884	RBBP9	13.8267	14.1411	14.1197	13.334	14.9244	14.621	13.8728	13.8264	13.863	13.5513	14.2927	14.222	15.0144	14.5347	15.1561	14.1353	14.7738	14.7617	14.0114	15.0999	14.2441	15.3859	14.498	15.9868	14.748	15.5459	16.3534	14.9244	11.7988	15.8498	16.4421	16.6001	16.4631	13.2706	13.0675	12.7988	14.9893	14.4549	15.0945	15.8445	15.8014	15.7843
O75891;O75891-3	ALDH1L1	13.0948	13.7265	13.5535	13.1249	12.999	12.7408	13.857	13.5612	14.6737	15.317	14.4342	14.0275	15.7204	12.8573	13.1503	15.0109	13.0627	13.1081	14.0439	13.0689	14.0677	15.4141	12.712	15.239	14.509	12.8338	13.3881	14.7889	13.0293	12.8601	13.3517	13.7949	13.3854	13.4056	13.3985	13.5622	12.8611	15.4516	15.4757	14.0046	13.9249	13.8768
O75907	DGAT1	13.0548	12.8865	12.9398	13.5453	13.4172	13.0799	12.9835	13.1291	13.0766	13.2232	12.6429	13.3863	13.1036	13.2673	13.7107	13.33	13.5394	13.3032	13.1771	13.1403	13.0961	13.5297	13.664	14.0285	13.505	13.2991	14.2993	13.3559	14.1436	13.8875	14.7044	14.1077	13.2512	13.1472	12.7296	13.0821	13.1475	13.0498	13.0321	14.4691	15.1345	15.1472
O75909;O75909-4	CCNK	16.7143	16.7155	16.99	16.0333	16.4451	15.8041	17.0754	16.9206	15.4288	16.5138	16.4536	16.6092	15.3314	13.1206	15.5951	16.0045	16.0329	16.1761	16.3416	16.3584	14.445	16.4007	15.9266	16.8671	16.0409	16.2926	16.7013	13.157	13.5745	16.1718	16.2716	15.8384	14.5291	14.6975	14.481	14.8912	15.2995	15.8179	16.4038	16.7453	16.4772	16.6668
O75911	DHRS3	12.9204	13.2649	13.5638	13.0719	13.0941	13.4375	13.2059	13.3231	12.4215	13.1332	13.279	13.0045	12.9295	13.0111	12.893	14.4611	13.6088	14.1061	13.0744	14.8393	13.493	14.6572	14.8311	15.0267	13.0596	13.8973	12.9488	12.8688	13.1304	14.5685	14.9818	13.1863	13.7184	13.2684	13.3664	13.7504	14.5482	13.0766	12.9157	13.053	12.884	13.8467
O75915	ARL6IP5	17.5068	17.7203	17.6718	18.4556	18.4241	18.6623	16.5917	17.2098	17.7035	17.6464	17.6356	18.0687	17.9959	17.1042	16.5133	17.2157	17.308	17.1438	18.7086	18.3267	18.1342	17.6496	17.8297	17.2642	17.0671	16.3033	16.3351	18.3156	18.8406	18.1799	18.6785	18.6395	18.3074	18.3874	18.2612	18.2661	19.534	19.1184	18.6711	18.3727	18.4098	18.3651
O75923;O75923-10;O75923-11;O75923-12;O75923-13;O75923-14;O75923-15;O75923-2;O75923-3;O75923-4;O75923-5;O75923-6;O75923-7;O75923-8;O75923-9	DYSF	12.5866	13.8474	13.7212	13.6214	13.5241	12.7347	12.7095	13.9165	12.8064	12.5965	12.763	13.3641	13.414	12.9052	13.5057	12.7035	13.2008	13.0629	13.8634	12.6672	13.4454	12.8958	12.6771	13.564	16.8174	17.2926	17.8068	13.599	12.5947	12.7461	13.993	12.7116	14.2381	12.6612	12.5941	12.7635	12.9021	12.8902	12.5899	14.0954	13.3866	12.9291
O75934	BCAS2	15.6476	15.5769	15.1256	15.5238	16.3278	15.4575	16.7559	16.5918	16.1946	16.341	15.7355	16.3508	15.3325	16.3448	16.1539	15.9359	16.2245	16.3532	15.3432	16.7801	15.6097	15.6414	15.5038	14.4074	16.392	16.4102	16.0042	16.035	16.0185	15.3764	16.4572	16.5758	15.6871	16.0953	16.384	15.6542	16.4496	16.5789	16.4787	16.0008	15.1731	15.2341
O75935;O75935-3	DCTN3	15.7846	16.5165	16.5463	15.6764	16.1048	15.9369	13.7098	14.0195	15.5296	14.6441	15.529	14.7885	16.4504	16.0457	16.3802	15.1846	14.9844	15.9849	16.4635	16.3606	16.4481	14.3029	14.8183	13.0243	13.4222	15.8951	15.6469	14.9819	15.5007	13.3102	15.2358	15.1869	15.378	15.3517	15.3195	15.2462	15.0582	15.0257	14.8873	13.6843	15.0575	13.7198
O75937	DNAJC8	15.9017	15.9186	15.876	16.4687	16.3347	16.1877	15.7328	15.9676	16.2611	15.2644	15.0969	15.2733	15.5009	15.512	15.4303	15.6523	15.514	15.8501	15.3905	15.478	15.5635	14.9309	15.239	16.0108	15.9088	15.9132	16.3476	15.7489	15.2854	16.0009	15.7271	15.7864	15.698	15.6907	14.7276	16.0174	15.8549	15.3705	15.5775	15.4739	15.3153	15.341
O75940	SMNDC1	16.8134	16.6517	16.4377	16.8587	16.7258	16.7014	16.91	17.0582	16.5555	15.4695	16.1841	16.1131	16.1031	16.3155	16.3145	16.1683	16.2016	16.304	15.784	15.6457	15.8232	16.1675	15.9988	16.4202	16.7696	16.8375	16.6376	16.5099	15.7514	15.914	16.5387	15.796	16.6318	16.2935	16.2051	16.548	15.8921	16.1315	16	16.0357	15.8642	15.9509
O75947	ATP5PD	16.8511	17.0035	17.2614	18.2608	18.4777	18.4593	17.0057	17.0445	17.0279	18.2333	18.1643	18.2535	18.0749	17.4184	17.2176	17.5399	17.583	16.1737	18.602	18.379	17.8063	18.9667	18.8249	18.4204	18.0768	17.8709	17.5106	18.4723	18.3379	17.2456	17.9804	18.251	17.822	17.8805	17.8805	18.0845	17.4771	17.264	17.4143	18.1971	18.6719	18.5022
O75955	FLOT1	14.9379	15.341	15.6857	16.1755	16.0324	15.9879	15.6707	16.2312	16.1222	14.8732	14.8294	15.0632	15.5831	15.3457	15.4136	14.5431	14.6081	14.5965	15.88	16.2474	15.8653	15.1614	14.7604	14.9175	16.626	16.6149	16.7429	16.1637	15.681	16.2136	15.1506	14.7645	14.4006	15.8639	15.2688	15.3495	15.7963	15.878	15.9125	15.4156	15.3361	15.2244
O75962;O75962-2;O75962-4	TRIO	15.8577	16.1803	13.402	13.8411	13.3448	13.9114	15.3345	13.5293	12.9925	12.9286	16.1061	15.6534	13.2321	16.4008	16.1018	13.1145	17.1732	17.3097	15.463	15.6027	13.1432	12.6633	16.5232	13.1261	16.0571	16.6359	13.8081	13.3086	16.8801	13.228	16.7491	16.6938	16.7823	12.7907	12.8685	13.9838	13.3365	16.566	13.3665	16.298	13.1388	12.6756
O75964	ATP5MG	16.3144	14.2591	15.0668	17.4855	17.04	17.437	16.4555	16.9289	14.6709	16.8704	16.6277	17.156	16.412	16.6645	15.8983	16.016	16.3247	14.3501	16.8771	17.0863	16.7247	17.0218	17.5271	16.5742	17.0681	16.791	17.5161	16.8582	17.2332	17.3204	17.0921	16.1066	16.7942	16.2692	17.2675	16.4409	16.238	14.4893	16.161	17.5954	17.8669	17.7439
O75976	CPD	15.0404	15.0407	14.8995	15.462	15.2436	14.8747	15.237	14.8636	15.4441	15.4882	15.9244	15.1947	14.081	13.361	13.5394	14.6177	14.8373	14.3297	16.3384	16.5642	16.1362	14.8867	14.4698	14.6981	14.9482	14.5608	15.5426	15.6702	15.3577	16.4866	14.7983	14.8378	14.8103	14.7105	15.1063	15.2435	16.5473	16.0549	16.4916	16.2766	15.9145	16.2647
O76003	GLRX3	17.5312	17.0897	17.7107	17.0361	17.7255	17.0294	18.3289	18.0995	16.4547	16.44	16.3053	15.9527	16.5507	16.7635	17.5259	18.0998	18.4881	18.2712	16.153	16.0519	16.3789	17.2317	16.3901	17.4377	17.436	17.1436	17.2373	16.5246	16.794	17.6745	17.4724	17.2693	16.6451	17.5076	17.5291	16.5147	16.0972	16.323	16.9678	17.3829	17.6173	17.5705
O76021	RSL1D1	18.4541	18.248	18.6154	18.5791	18.0623	18.0516	18.5628	18.2219	17.9059	18.2791	18.0322	18.1834	18.9586	18.9586	18.4022	18.7824	19.0398	18.7044	18.3309	18.1639	17.7857	17.2489	17.9075	16.9809	17.9448	17.7469	17.8221	17.4457	17.7834	17.5942	18.4117	18.5903	17.8444	18.4078	18.6381	18.0856	17.7038	18.4589	18.2226	16.6563	16.7545	17.0634
O76024	WFS1	13.7894	14.0179	13.9817	13.9125	14.9301	15.2667	13.964	14.0033	15.7577	14.3398	15.3972	15.6644	16.5545	16.5416	16.2415	15.3262	15.2445	15.3196	15.0081	14.0813	14.5001	17.834	18.1496	17.2209	15.952	15.4657	15.7817	12.7422	13.4507	13.3487	16.1376	16.0533	14.8853	14.3093	14.0762	14.6332	12.8915	13.0768	13.1724	17.7656	17.6531	17.7828
O76027	ANXA9	13.006	13.554	13.1975	13.1604	12.6575	12.9283	13.9281	13.5371	15.0992	12.9922	13.0866	12.9628	16.3514	15.8581	16.824	15.2705	15.0566	15.1239	13.4776	13.9071	14.1006	13.227	13.0028	13.0102	13.0261	12.8705	12.9887	13.2266	13.909	13.6648	13.2	13.7028	13.2496	13.8648	14.1249	13.4412	14.9042	13.855	14.7267	13.4061	13.7049	13.9178
O76031	CLPX	16.8	15.9884	16.8078	16.735	16.2965	16.1668	16.8551	16.6193	16.2039	16.5487	16.2359	16.6464	16.4884	16.3104	15.8846	16.1705	16.3955	15.1779	16.7559	16.4048	15.9327	16.8951	16.7331	16.2284	17.0308	15.7974	16.3959	17.0867	16.3305	15.4042	14.3771	15.7068	14.4281	16.8673	16.7363	16.282	17.049	16.8581	16.6436	16.264	16.3954	15.8985
O76041-2	NEBL	13.6244	13.8956	13.757	16.0513	16.3096	15.977	14.0739	14.1471	14.3246	13.6447	13.2237	12.984	15.3982	14.94	15.2448	15.7685	15.5882	15.0455	13.4448	13.2113	13.9314	13.5308	13.0087	13.4403	14.8541	15.4604	15.5193	13.6106	13.3626	13.4591	14.1772	14.3766	14.5136	15.1484	14.3341	14.2179	13.7191	13.6461	13.892	14.2133	14.1551	14.8501
O76054	SEC14L2	13.1358	13.3427	13.4251	14.8462	15.8261	15.2517	13.8059	13.5449	13.5605	15.157	15.9031	15.8569	14.2829	13.1534	12.5046	16.0568	16.2079	16.3644	13.2268	13.7586	13.5759	15.7608	14.9497	16.4668	12.7806	12.9317	12.4622	12.5994	13.4409	13.0749	15.4563	13.5985	13.3464	13.6686	13.6585	14.2746	13.1318	13.1169	13.8199	15.0768	17.4922	16.578
O76062	TM7SF2	12.6029	13.3558	13.3333	13.3946	13.717	12.8543	14.1946	13.555	13.0135	12.6695	12.6113	14.2304	13.4933	13.0659	13.5485	12.7887	13.3881	13.0266	15.4012	15.525	13.1014	12.822	14.4794	13.2194	14.2318	13.243	14.0611	13.5727	14.8563	14.9059	13.2526	12.5943	13.4011	12.7181	12.603	12.8039	13.0684	12.8143	12.5298	14.1149	14.0708	12.8262
O76070	SNCG	13.3076	12.7853	13.725	12.8558	12.9083	13.6029	13.1627	13.8371	13.3403	13.375	13.3032	12.8172	17.8147	14.4508	14.8958	12.8469	12.6792	12.9589	12.4225	13.4922	13.5322	13.1026	13.2171	12.9157	12.7867	13.2209	12.8238	14.135	14.6576	14.6368	13.4705	13.7923	14.0603	13.8042	13.6615	13.9596	12.9152	12.9165	12.7497	12.706	12.5759	13.1635
O76071	CIAO1	15.071	15.3939	15.3367	14.2549	15.3028	14.4271	15.3685	15.0463	12.6691	15.1625	15.2413	15.2564	14.5623	15.2054	15.5595	14.0012	14.7721	14.2607	16.0619	14.6441	14.6404	15.8806	15.5527	16.1641	14.1598	14.2348	13.1472	13.0712	13.1508	13.3559	13.7954	14.1152	14.0394	14.7029	15.5288	13.8993	14.0036	14.8131	15.1086	14.4288	14.1402	14.2523
O76074;O76074-2	PDE5A	12.8374	12.8352	13.1483	13.0781	13.1122	13.2865	13.0329	13.5332	13.2111	13.8841	13.6857	13.6166	12.9125	12.933	13.0729	13.1917	13.0126	13.1684	13.0805	13.2486	13.3188	13.0721	13.1131	12.953	12.8756	13.1302	13.1678	12.9481	13.3027	13.4626	13.2118	14.529	13.2562	13.6908	13.2538	13.5262	12.9325	12.4985	13.0794	13.1468	12.9345	13.2584
O76080	ZFAND5	13.0336	13.032	13.8751	13.1549	13.1756	12.975	13.2339	13.5723	13.3585	13.0099	13.0143	12.8296	12.8684	15.948	13.0718	12.917	12.7062	15.2394	13.1771	13.0129	13.7228	13.3083	12.8814	13.178	13.0172	13.5223	13.0829	13.2884	13.0976	13.7955	13.6792	13.0781	13.6584	13.8751	13.2615	13.2338	13.1638	12.6594	13.0702	13.5655	13.4913	12.9298
O76094	SRP72	16.9302	16.7985	16.673	17.436	17.2685	17.3297	16.659	16.4294	16.6477	17.1391	16.9664	16.7726	16.952	16.9575	17.0819	16.9978	16.8822	16.8182	16.6838	16.8715	16.652	16.533	16.5591	16.2865	16.4	16.7606	16.8186	16.7007	16.8344	16.9327	16.8181	16.9761	16.9426	17.2508	17.4009	17.5749	16.4141	16.5677	16.6197	16.5042	16.5675	16.4909
O76095;O76095-2	JTB	12.9983	13.4236	13.2532	14.3221	12.4679	13.1697	13.4273	13.3735	14.2444	13.695	12.6028	12.6167	13.2532	13.807	12.7923	13.1686	13.2402	13.084	12.8114	12.9207	13.4485	13.8535	13.1313	14.1867	12.7601	12.9651	14.3625	13.4629	13.2564	13.3142	12.8739	12.5661	13.4174	13.9696	13.7012	14.2158	13.8073	13.0048	13.1362	13.5297	13.7613	13.2333
O94760	DDAH1	18.5352	18.1703	18.3081	18.0444	18.0069	17.991	18.2701	18.6602	18.2086	18.1909	18.596	18.1562	18.1724	17.2462	17.8556	17.1215	17.1718	17.4371	18.2842	18.2469	17.963	18.1345	18.4841	18.057	18.4421	18.4421	18.5872	19.8937	19.4734	20.0289	18.8975	18.7949	18.6964	16.1891	14.934	14.9613	18.8787	18.7184	19.3466	19.076	19.378	19.1832
O94763	URI1	13.8102	12.9201	12.9201	13.2002	13.5062	14.3602	14.7908	14.9849	15.164	13.3656	13.8158	13.0689	13.1027	13.33	13.1897	13.9261	13.5465	13.6647	13.7877	13.7509	14.1461	13.6295	13.8641	13.691	14.7128	15.2508	13.252	13.6302	14.1019	14.5416	14.7102	14.4356	14.5579	12.6742	13.4779	14.2691	13.1202	13.3457	13.8189	14.1461	14.3567	14.479
O94769;O94769-2	ECM2	15.8505	14.9649	15.6815	15.7767	15.7272	15.6126	16.4341	16.374	14.7829	15.716	16.0692	16.5532	16.8431	16.4393	16.07	15.9918	16.4619	15.8399	16.2787	15.6397	15.33	15.2106	15.8876	13.7149	16.624	15.6031	16.3481	16.0665	15.8465	16.3506	15.3375	15.969	15.0589	16.1164	16.2546	15.6858	16.9983	16.3853	16.8104	15.8115	15.4633	15.9948
O94776	MTA2	17.4687	17.5826	17.3585	17.3712	16.864	16.9164	17.9659	17.7359	17.8622	17.3667	17.3836	17.6172	16.9274	17.2471	17.1396	17.3319	17.6137	17.4806	16.589	16.6769	17.0424	16.67	16.8946	17.0955	17.1822	16.889	16.7561	17.1006	17.4397	17.3304	17.2904	17.3179	17.4019	17.266	17.1659	17.3828	16.7722	16.9164	16.6746	17.0288	16.8426	17.0445
O94804	STK10	13.3384	12.8392	14.3061	14.9444	14.4199	14.7753	13.0885	13.7895	13.2976	13.329	13.3062	13.1425	12.9846	14.0235	12.4784	14.5837	14.2478	14.4179	13.642	13.8311	13.9185	14.2475	14.1667	14.2918	12.9425	13.5396	12.3506	13.0411	14.7078	14.3195	13.9977	14.1033	13.0271	13.3574	13.303	13.614	13.0247	13.1319	13.2947	14.3535	15.3207	14.5829
O94808	GFPT2	17.5105	17.4768	17.1728	16.2362	16.1776	16.0974	16.3362	17.0111	17.3255	18.0478	18.4844	18.4221	19.1211	18.4499	19.1949	16.8906	17.0361	17.0621	17.5425	17.5999	17.4785	16.9015	16.956	17.4719	18.0157	18.3989	18.1241	17.6417	17.4666	17.8843	18.8957	18.7844	19.0191	17.0729	17.2728	17.2334	16.8503	17.0679	17.2954	16.0777	16.2066	16.1066
O94811	TPPP	12.6811	14.9818	14.8187	12.8647	12.7543	13.7846	13.5206	14.709	13.5601	16.178	15.5999	15.8416	13.8639	12.6249	12.7	13.4477	12.3142	13.3798	14.1339	14.5311	14.851	12.5632	18.1221	12.7547	12.9667	13.4875	12.7375	15.9693	15.7097	16.4266	14.5004	13.0349	14.529	12.7444	14.0497	15.4283	12.6211	12.6132	12.622	13.5654	13.3424	13.0197
O94826	TOMM70	16.8944	16.3903	16.8144	17.0149	16.4913	16.4313	16.8349	16.8865	16.4945	17.9167	17.3097	17.6936	17.6419	17.1858	16.4765	17.4073	17.393	16.8944	18.1821	18.1154	17.3906	16.6932	17.0215	16.3415	16.943	16.2743	15.5898	18.0113	17.7456	17.6796	17.0787	17.1697	16.9208	17.8066	17.7745	17.4362	18.2935	17.9296	17.4401	17.1828	17.3906	17.3795
O94832	MYO1D	16.33	16.1774	16.5425	13.7839	14.5554	12.8475	16.0507	15.7792	15.7447	15.6764	16.2444	16.6489	16.2562	15.4837	16.0793	16.0188	16.1347	16.1529	15.4949	15.8465	15.805	15.8956	16.1803	15.5306	17.2893	17.1383	17.1985	16.3764	15.6125	16.9642	15.8022	16.063	15.4722	16.7017	11.6296	15.1325	16.4395	16.0267	16.4818	16.6245	16.5936	16.7994
O94842;O94842-2;O94842-3	TOX4	14.6171	14.3876	14.6055	14.0433	14.2741	13.7006	14.433	13.9921	13.3248	14.2391	14.3216	13.8404	13.2159	13.9832	14.1214	13.8103	13.8644	13.3961	14.4528	14.4152	13.7239	14.088	14.0173	14.0626	13.8778	14.7204	14.9326	14.1893	13.3989	13.8658	13.586	13.7082	13.2363	14.8488	15.1804	14.138	13.6767	13.8139	13.9812	13.5099	13.8006	13.8231
O94855;O94855-2	SEC24D	15.3386	14.3439	13.152	13.8798	13.5621	13.4088	14.3794	14.2317	14.8984	15.6843	15.9491	15.8927	13.5665	13.4732	13.5051	15.0368	14.5993	14.9769	15.7311	15.8039	15.9845	13.1588	14.6781	13.1993	15.9477	16.2453	14.8062	16.2471	15.6127	15.8552	15.1065	15.3563	15.6025	16.326	16.3391	16.7711	13.4569	13.5106	13.3164	14.2317	15.0271	13.7806
O94874	UFL1	16.4928	16.5341	16.2945	15.6197	15.5427	15.7144	16.0594	15.8134	15.3559	16.8709	16.9068	17.0607	16.647	16.5383	16.7657	16.7832	16.6605	16.8325	15.5885	15.6228	15.289	16.4069	16.4304	15.6377	15.8736	16.1259	15.2918	16.7099	16.4843	16.4149	16.989	17.1615	16.9095	15.5847	15.5558	15.8635	15.8074	15.7965	15.9148	16.4668	16.5215	16.6205
O94875-10;O94875-2;O94875-3;O94875-4;O94875-8	SORBS2	13.5634	12.8669	13.5542	13.0486	13.1398	13.2058	13.6049	13.6247	14.725	12.8728	13.0437	12.9792	13.0144	13.2186	13.025	13.0562	13.1077	12.9814	13.1762	13.055	12.8499	13.1065	13.0549	13.1607	15.7947	16.5329	16.3063	13.2088	13.1623	13.195	12.5879	13.6476	13.9488	13.5869	12.9929	13.2959	13.2041	13.061	12.8607	12.9546	13.2021	13.0559
O94875-11	SORBS2	15.9325	13.1298	13.3883	13.0334	12.7291	13.6296	12.7943	13.3315	13.0176	12.8738	12.8275	12.972	13.1293	12.794	12.5263	13.5762	13.4722	13.2901	13.3936	13.5514	13.4371	12.6604	13.2987	12.9242	16.2499	16.5517	16.633	12.8911	13.1623	13.1442	13.5124	13.2962	13.7009	13.3607	12.7473	14.1413	12.7923	12.6527	12.7974	12.3083	14.3848	14.4411
O94880;O94880-2	PHF14	14.1777	14.26	14.4309	14.0331	14.3208	14.0788	14.6941	14.5194	14.2435	14.5056	14.2985	14.1805	14.4381	14.731	14.528	14.341	14.2549	14.6799	14.4928	14.4039	13.9946	14.2197	14.0896	13.2056	14.447	14.5567	13.7906	14.7	14.4333	14.1494	14.8588	14.9742	14.5545	14.4401	13.0498	13.718	14.6179	14.6732	14.4563	14.4847	14.8428	14.923
O94886	TMEM63A	15.5867	15.6141	16.2489	15.7035	16.5568	16.6795	13.8384	16.0963	15.8918	16.4347	16.4334	15.6209	16.5356	16.4983	16.424	16.6511	16.4358	16.5759	16.5372	16.5836	16.4032	16.0346	16.1038	16.4627	16.2353	16.4042	15.9232	16.3317	15.9142	16.0068	16.318	16.2931	16.3548	16.3372	16.3612	16.3543	16.4093	16.2242	16.0039	16.6996	16.8752	16.6313
O94887	FARP2	13.5852	13.6146	13.64	14.172	13.9228	13.6721	12.8592	12.9193	13.5093	13.9105	14.0963	13.8973	14.2215	14.2925	14.2154	13.2462	13.5436	13.6335	14.0456	14.0643	13.862	13.8124	13.597	14.101	13.3697	12.9169	13.51	14.1119	12.7749	12.7032	14.4072	14.4286	14.778	13.6526	12.5799	13.0015	14.0234	13.3936	14.0112	14.0237	13.4458	14.0526
O94888	UBXN7	15.1878	15.3382	15.6572	15.5228	15.5986	15.5302	15.9109	16.4834	16.1183	15.4604	15.2697	15.177	16.1822	16.2902	16.2954	16.0138	15.8575	16.0609	15.4019	15.4748	15.1896	14.7176	14.4207	14.6232	15.3975	16.0261	16.2037	15.9162	15.5199	16.0066	14.7586	14.6587	14.9565	15.4917	15.0464	14.4599	15.646	15.1398	15.4351	14.1936	15.0779	14.912
O94901;O94901-5;O94901-8;O94901-9	SUN1	16.6827	12.7494	13.0636	15.1403	13.5285	15.2697	15.0082	15.2277	14.8224	15.7296	15.7537	16.0676	14.5025	13.2761	16.5046	13.3107	13.4768	13.4133	15.557	15.4566	15.9153	13.478	13.5379	13.5732	13.3303	13.2501	13.6321	13.2097	15.9758	14.7934	14.1719	13.7793	13.5225	12.0483	12.8221	14.4777	13.5035	13.458	12.8585	15.7608	15.6254	15.47
O94903	PLPBP	15.5841	15.7346	15.7986	15.4965	15.6989	15.7277	15.6106	15.7128	16.2275	16.5011	16.563	16.249	15.2703	14.4941	15.2309	14.6079	14.4897	14.791	15.3855	15.9051	15.8254	16.6041	16.5794	16.6472	15.2931	15.4937	15.7158	15.6918	15.5584	15.7729	16.1296	16.111	16.1419	13.6205	14.4775	13.3098	16.5918	16.5042	16.4105	15.7928	15.9522	14.8071
O94905	ERLIN2	13.3513	13.1504	12.4672	14.8521	15.3608	15.3381	14.4009	15.0569	15.1714	15.0849	15.4675	15.3465	12.8691	14.2225	14.3483	13.2976	12.7658	13.1944	14.6119	14.7985	14.7268	15.5966	15.605	14.0152	14.4902	14.6971	13.3676	13.091	14.5456	15.2106	15.3619	15.1888	15.2662	14.0105	13.6816	14.0546	14.0422	15.2812	15.8688	15.2026	15.1343	15.0179
O94906	PRPF6	16.84	17.0618	16.6943	16.9464	16.8773	17.0146	16.9641	16.7519	17.539	17.1889	17.0887	17.5474	16.2911	16.252	16.1952	16.5543	16.5004	16.578	16.4935	16.5647	16.4202	16.3915	16.59	16.8403	17.5278	17.3662	17.2188	16.9558	17.0588	16.7999	16.7841	17.0251	17.2216	17.3855	17.333	17.5372	17.0656	17.0227	16.8811	16.7257	16.6002	16.7313
O94907	DKK1	13.5623	12.8748	13.3078	16.224	16.5054	15.7535	13.3589	13.7548	13.7512	12.9889	12.9465	12.5806	12.794	12.911	13.207	13.3866	13.0691	13.4421	13.2642	13.541	13.2642	12.9412	13.0986	12.9311	13.9387	15.3336	14.2944	12.7071	13.8132	13.3621	13.2971	12.9927	13.3801	13.1079	13.1764	13.9854	13.1455	12.7468	12.9342	15.1239	13.4063	13.019
O94916;O94916-2;O94916-5	NFAT5	13.194	13.0699	13.343	14.9488	12.941	14.3913	13.0184	14.6472	13.1433	13.0871	13.717	12.8854	14.4649	13.8902	13.4262	13.307	13.1754	13.1627	13.0013	13.5208	13.7007	12.9469	13.4595	12.9447	12.9347	13.215	12.7162	12.7628	13.3647	14.2164	13.081	13.1149	13.1945	13.4247	13.0465	14.1217	12.9023	12.7469	13.215	12.7331	12.5967	13.0143
O94919	ENDOD1	14.1154	15.1546	14.2371	13.4318	13.242	13.4547	16.0375	16.0452	16.1995	16.2524	15.7364	16.511	14.8598	14.7192	14.6316	16.2193	16.8669	16.59	16.3831	16.2309	16.5428	15.683	15.2414	14.9312	15.3084	13.4441	13.2943	13.3312	15.6057	15.3802	15.8379	14.6368	14.3157	12.4207	13.3507	13.9048	17.4584	17.2244	16.8089	16.6221	15.1806	15.0403
O94925	GLS	15.6963	16.2674	16.086	15.8385	14.5854	14.7535	16.234	16.7609	16.8675	15.5586	15.4685	15.7338	14.9504	15.2181	13.9113	16.3598	16.5368	16.3533	15.9112	15.7262	15.8097	16.172	16.2171	15.866	16.8538	16.2939	16.4763	15.5758	15.7542	15.6929	16.5325	16.2776	17.0162	14.1132	14.9533	15.2022	15.1293	15.7118	14.8647	14.2727	14.312	14.2941
O94925-3	GLS	16.3546	16.4052	16.144	16.6475	14.9212	15.4957	16.7477	16.9298	16.8648	15.9144	15.9802	16.156	14.6071	16.0205	14.2222	16.5012	16.6069	16.5502	16.9151	16.5688	17.0316	15.2614	15.4125	14.8577	17.0796	16.7196	16.9384	16.4937	16.4155	15.0602	16.7341	16.5573	17.1822	13.7417	14.3228	14.7914	15.268	16.1128	14.5618	14.5781	15.034	15.2514
O94929;O94929-2;O94929-3	ABLIM3	13.2374	13.2128	13.2784	13.0986	13.214	13.774	13.3069	12.8066	13.4378	13.4442	13.7374	13.4917	14.0865	13.9737	14.6303	13.1609	12.7811	12.8451	12.9351	13.7039	13.2693	12.9506	13.25	13.2256	12.9156	13.1761	13.761	12.9232	13.153	13.6916	13.1778	13.6801	13.1969	13.6731	13.7055	13.8263	13.2554	13.4444	13.3009	13.8723	13.7272	13.3119
O94964;O94964-2	SOGA1	13.2448	13.9346	13.029	13.0076	12.484	13.2231	13.1603	12.8982	13.4539	13.0858	13.0947	12.8222	13.2355	14.3226	12.4446	13.3889	13.0996	12.9526	12.9973	13.09	12.9498	13.5522	13.3741	13.3844	13.0142	13.2903	13.3252	13.3494	13.5462	13.425	13.0085	13.3544	13.0652	14.3015	14.1599	13.2562	13.2266	12.9951	13.2656	12.6499	13.1761	13.3513
O94966;O94966-3;O94966-4;O94966-5;O94966-6;O94966-7	USP19	14.1477	15.1896	13.0326	14.8531	14.4846	14.7486	14.7655	15.1616	13.4771	15.5277	14.2602	15.2318	14.0856	12.9691	14.1161	13.3239	12.8762	13.3707	15.1576	15.0612	13.3545	13.203	13.1966	13.1121	15.0945	14.3191	13.1747	13.041	15.4825	13.5761	12.9299	13.2799	13.0566	15.6226	14.0021	13.4083	15.5081	14.4858	13.2114	15.1027	15.272	14.5363
O94967;O94967-2;O94967-3;O94967-4	WDR47	13.4976	14.1674	12.5769	16.1879	15.9772	16.2504	13.339	13.1737	13.4515	13.3448	13.107	12.9016	13.2134	13.6305	13.6703	13.1616	12.8744	13.6296	12.3095	13.5528	14.0112	12.7654	13.1944	12.8027	13.584	13.5943	12.8757	12.8862	13.5271	14.0011	13.3642	13.3413	13.5485	14.6111	14.2846	14.9819	12.7874	12.8731	13.2681	12.9033	13.452	12.9071
O94973	AP2A2	17.57	17.628	17.4447	17.26	17.321	17.3248	17.211	17.3638	18.0406	16.7517	17.3251	16.8712	17.3288	17.4241	17.644	16.9286	16.7568	16.9676	17.1751	16.8866	17.1811	17.0998	17.1382	16.8776	17.9281	18.0886	17.644	17.6177	17.6254	17.4254	17.0622	16.4628	16.5338	16.9744	16.6737	17.1881	17.3095	17.6564	17.534	17.2796	17.2922	17.3485
O94979;O94979-10;O94979-2;O94979-3;O94979-4;O94979-6;O94979-8;O94979-9	SEC31A	17.532	17.4468	17.5919	17.2493	17.0036	17.0978	17.4259	17.505	17.0282	17.1374	17.1616	17.4608	18.1349	17.7237	17.9999	17.6809	17.6202	17.7272	17.2185	17.1646	17.0002	16.9315	16.7103	17.3294	17.6932	17.6453	17.7432	17.1865	16.9057	17.2411	17.0647	17.0048	16.9925	18.0092	18.1557	17.8225	16.269	16.2494	16.5932	17.5289	17.776	17.5885
O94992	HEXIM1	16.3341	16.2137	15.9309	16.7429	16.3366	16.2069	16.303	16.2483	16.7009	14.7678	14.4682	14.1499	15.9456	16.3345	16.1576	16.1851	15.9652	16.2541	14.5298	13.9965	14.869	14.557	14.3294	14.8798	15.9907	16.2586	16.2249	15.9079	15.7589	16.0993	15.6663	15.6783	16.1582	16.0779	16.4067	16.7293	14.8341	14.9053	14.9356	14.2099	15.2927	15.4271
O95025	SEMA3D	12.927	13.0115	13.7514	12.7405	12.8037	13.1105	13.22	13.583	13.3874	12.9991	13.4821	12.7152	12.8388	12.8146	12.9967	13.1469	12.6288	13.2302	13.457	13.3664	13.8971	12.8961	12.9846	12.8113	13.1599	13.2451	13.0988	12.8886	13.4168	13.9369	13.8038	13.3054	13.9288	13.2893	14.1849	13.9086	13.6668	13.178	13.5849	13.3663	13.2115	13.227
O95049	TJP3	13.562	12.7612	13.5072	13.4395	13.9596	13.0629	12.9723	12.2726	13.9791	13.1538	13.0785	13.3489	13.853	13.7782	13.9891	13.2895	13.8201	13.6445	14.2853	14.2417	13.6982	15.1535	14.5631	15.4737	13.4245	12.8457	13.7641	13.9519	13.3233	14.9937	14.6381	14.5111	13.7107	15.561	15.332	14.8774	15.2416	15.0075	15.44	13.9194	14.3057	14.251
O95067	CCNB2	13.2962	12.9508	13.047	13.0006	13.2883	13.2831	13.3372	13.0597	14.6509	13.4681	13.2001	13.7323	13.052	13.1394	12.9932	12.9112	13.0593	13.035	12.8685	13.1773	13.1717	13.3186	13.043	13.2342	13.7035	13.182	13.0751	13.2408	13.1734	13.2552	13.4837	13.2899	13.0802	13.4082	13.1309	13.3545	13.1785	13.2071	13.088	13.0585	12.9968	13.1242
O95071;O95071-2	UBR5	18.1387	18.4879	18.572	18.2983	18.3064	17.7716	14.7088	14.7446	18.4696	17.7993	18.2007	18.6025	17.7096	18.1558	17.9027	17.1446	17.2294	17.417	18.1825	18.1736	18.4546	18.0041	18.5195	18.5909	18.0968	17.369	17.4228	18.1908	18.6188	12.3488	18.5748	18.6602	18.7439	18.8841	18.742	18.9011	18.2848	18.0179	17.9281	14.3468	14.4636	18.5963
O95084	PRSS23	14.4945	13.7873	14.9345	13.6595	13.5991	13.9977	15.1509	14.6072	12.5414	14.0978	13.2571	13.4241	13.6752	13.1356	13.363	14.159	14.1236	13.4522	13.6929	14.5866	14.8055	13.5267	13.3462	13.7143	16.4317	16.7789	16.361	13.8178	13.4621	13.454	12.6089	12.5149	12.6822	15.4076	15.5573	13.9592	13.3478	12.9053	13.4707	16.1707	15.7435	15.9837
O95104;O95104-3	SCAF4	16.5133	16.3202	16.381	15.7234	16.2265	15.717	16.9733	16.6782	16.4232	15.8209	16.504	15.0685	15.4197	15.6411	15.5241	16.4361	16.4702	16.2243	15.6017	15.3658	15.3732	14.9229	14.8294	14.8071	16.0526	16.6939	16.6466	15.5811	15.4693	15.783	15.8522	16.0104	15.7378	14.3813	14.1113	14.265	15.0045	14.8506	14.8956	15.4673	15.6446	15.7512
O95139	NDUFB6	13.1841	13.0589	13.2122	14.5148	15.8048	15.8654	15.7278	15.7251	13.3314	13.1107	16.3561	16.2267	13.0468	15.8725	15.8545	13.3177	12.8643	13.1708	16.6798	16.5833	16.8185	16.1416	16.2442	13.1591	12.9833	13.254	13.1552	16.0797	13.1664	13.6348	15.9966	13.6856	13.3212	13.3425	16.1295	14.0287	16.1877	15.6493	15.5474	13.7183	14.2387	14.7553
O95140	MFN2	12.924	14.2921	14.1956	15.4665	13.7772	12.9783	14.1948	14.3341	15.2722	13.7226	12.9144	15.8461	14.0443	14.2207	13.2627	13.4993	13.1803	13.4915	13.8633	14.4577	12.1814	13.2384	13.0048	12.9871	13.6588	14.3328	13.2247	13.3078	14.6575	13.6832	12.6112	14.0504	14.3558	12.9717	14.6185	14.5795	13.343	13.8488	13.9503	14.9305	12.6772	14.6939
O95147	DUSP14	13.2307	13.4766	13.2744	13.3019	13.3202	13.1153	13.328	12.8751	15.4557	13.0055	12.9919	13.1872	13.2051	13.1821	13.1876	12.8071	13.0796	13.0051	13.3082	12.9655	13.205	13.4096	12.9204	13.2629	13.2645	13.7351	13.3667	13.1691	12.9748	13.0632	13.8413	12.9049	13.368	12.9689	13.0081	13.292	13.1664	13.2366	13.2006	13.4232	13.2601	13.3285
O95149	SNUPN	13.0579	13.0917	12.8049	13.0289	13.3037	12.7707	13.527	13.2434	14.5375	13.1319	13.239	12.9732	12.9555	12.9308	13.4672	13.4407	12.9193	13.227	13.1004	13.3237	13.5557	15.7396	15.3969	15.9963	13.048	12.8346	13.932	13.4417	13.23	13.4407	12.7425	13.2835	12.8276	13.3754	13.4609	13.6475	13.3722	13.3333	13.0584	13.7909	13.4333	13.565
O95154	AKR7A3	13.099	12.6346	12.5452	13.7442	13.5775	13.0097	12.3988	12.7791	12.5847	14.7114	16.4076	15.8534	13.7919	13.6645	14.2218	13.3531	13.7369	13.2918	16.5107	16.2965	16.1545	16.8636	16.7114	16.5804	13.8233	13.5241	14.8266	16.219	14.7485	16.9944	16.4508	16.3117	15.9884	14.7412	14.7149	14.0444	15.6064	13.3036	14.4288	14.8875	15.2048	15.0728
O95155;O95155-2;O95155-4	UBE4B	13.847	13.882	13.8094	14.4053	13.916	13.6187	13.2345	13.2303	13.1833	13.3665	13.1036	12.8935	14.1188	14.588	14.1087	13.0463	13.2809	12.8602	13.5408	13.5295	13.8898	13.3975	13.494	13.6838	14.2347	14.1561	14.5449	13.2713	13.5377	12.9748	13.309	13.1621	13.4577	14.4651	14.5371	14.4014	14.2122	13.7668	13.9534	13.0665	12.938	13.5733
O95159	ZFPL1	13.9656	13.8366	13.5949	13.7506	14.1833	13.5135	13.0397	14.1067	13.19	14.4105	14.7288	14.6482	16.182	13.7441	15.357	13.6665	13.9339	13.0222	15.5175	15.4251	14.3202	13.3653	13.2431	13.8191	13.5055	13.9422	13.7623	13.3497	13.0235	13.4572	12.9918	13.2525	13.0354	15.5145	15.6852	15.117	14.5309	13.399	14.4722	13.73	13.7614	13.0095
O95163	ELP1	15.5085	14.784	14.2692	15.9637	16.2694	16.1759	15.2106	15.5308	16.094	15.612	15.6377	15.2963	15.7468	16.0979	15.9925	15.7504	15.4744	15.407	15.4848	14.8285	15.994	13.6351	13.7431	14.2308	14.3717	13.9336	14.7417	15.3922	15.6405	14.9941	15.5308	15.0899	15.9827	16.1077	16.0933	16.0731	15.4444	15.6662	15.5444	14.3928	12.9817	14.1801
O95168;O95168-2	NDUFB4	14.8836	14.9465	15.3195	14.7668	15.2318	15.2178	15.1585	15.3236	15.1917	14.4065	15.2226	15.8892	15.9844	14.2826	14.9056	15.1815	15.3444	14.8596	15.614	15.6958	15.2938	15.1387	15.6765	14.4488	14.1262	14.4768	14.5405	15.7739	15.4735	16.0652	13.724	15.1753	14.978	16.0265	15.8563	15.6601	14.8584	14.7155	14.661	14.2241	14.1128	12.8658
O95169;O95169-3	NDUFB8	15.894	15.2004	17.1419	17.4568	17.1717	16.6686	16.979	16.1856	17.1348	17.0101	16.3669	17.5777	17.0089	16.2033	14.8769	16.5901	15.9621	13.115	17.3039	17.3362	16.0534	17.9048	17.8299	17.2226	15.7739	14.9648	16.4873	17.2486	16.5853	17.1609	16.9945	17.1043	17.0101	17.0616	16.5119	17.0629	15.8254	16.2164	14.7291	15.0184	13.0782	14.8858
O95171;O95171-2;O95171-3	SCEL	14.3068	14.7437	13.9433	17.3159	17.1499	16.9596	13.7053	13.9288	17.7541	12.7443	12.7641	17.2487	15.6461	14.856	16.3186	15.3905	15.6246	15.7949	13.8294	17.9722	13.8485	16.5196	16.9724	12.8656	16.6073	12.9736	12.8258	16.8644	14.7458	13.2721	13.9012	18.2487	13.9917	13.7508	13.6999	14.3292	15.1438	15.4575	15.1237	17.79	13.6754	13.7069
O95182	NDUFA7	13.4863	13.5378	13.4049	13.9197	14.1631	14.1422	13.9642	13.9037	13.0678	13.452	13.218	13.7192	13.6002	13.5109	13.6729	13.6201	13.6189	13.4853	14.2045	14.1784	14.221	14.0481	14.3632	13.9572	13.1048	13.8929	14.2912	14.0523	13.5809	14.6272	13.8766	12.9852	13.9387	14.1801	13.9326	14.4253	13.0812	12.7527	12.9702	13.0506	12.8719	13.0319
O95197-3	RTN3	15.6944	16.1372	16.0338	16.3633	16.3463	16.6299	16.3563	16.5749	17.2965	16.6526	16.6369	17.2953	17.1592	16.8343	16.6226	16.6255	16.6663	16.4143	16.6732	17.0203	17.0338	16.8769	16.9746	16.2635	16.5535	15.9671	16.003	16.7757	17.3942	16.7382	16.9811	17.1035	17.0061	16.2406	16.4083	16.6585	16.8612	16.6732	16.59	16.6536	16.6696	16.6173
O95202	LETM1	17.4526	17.2736	17.1878	17.6607	17.8218	17.9206	17.3091	17.3028	17.4959	17.3988	17.5161	17.8238	17.458	17.2088	16.6195	16.3201	16.4812	16.1198	17.6925	17.5588	17.5286	17.6276	17.8238	17.196	17.0538	16.6364	17.09	17.3644	17.2099	17.0817	16.9227	16.901	16.9007	16.5914	16.4547	16.7608	17.1216	17.0196	16.478	17.8398	17.9465	17.8431
O95208;O95208-2	EPN2	12.9231	13.9581	13.6833	13.9268	14.6507	13.1522	12.6625	13.0792	12.8602	14.6116	13.9809	13.3542	15.8814	15.6512	15.8338	12.9558	12.9714	12.8515	14.15	14.0208	13.7479	13.0058	13.0546	13.449	13.8509	13.8869	13.2117	15.3194	13.0138	14.243	13.5616	13.2714	13.6292	12.6724	12.9679	13.3723	13.3026	13.3146	12.9567	14.0842	14.0684	14.2847
O95218;O95218-2	ZRANB2	16.1335	16.2754	15.5523	16.7105	16.4248	16.7461	16.8771	17.084	16.9022	15.9652	15.8508	15.8221	16.8249	16.6877	16.7608	16.8225	16.6393	16.7277	15.5504	15.7916	15.4693	15.7973	15.7416	16.1757	16.3279	16.5526	15.9372	16.7229	16.2869	15.8357	15.6972	15.2533	15.75	16.3243	15.6733	16.6532	16.0732	15.4426	16.0431	14.8729	15.2533	15.3383
O95219	SNX4	13.3876	13.5033	14.0189	13.254	12.8697	13.0989	13.7892	13.7342	12.9524	13.2322	12.6059	12.8409	14.647	13.2207	14.4246	13.0578	13.699	13.6216	13.687	13.5282	13.4638	13.1514	13.1683	12.6298	13.4017	13.3157	12.7954	14.1091	13.4126	13.19	13.9909	14.1433	13.285	12.594	12.3989	12.7607	12.8435	12.6299	13.5064	13.306	13.7997	13.9158
O95232	LUC7L3	16.4717	16.4971	16.5399	16.4353	16.8662	16.9006	16.9212	16.9947	16.9732	16.4811	16.5843	16.3847	15.8862	16.7051	16.7777	16.7548	16.8753	17.0255	16.0842	16.3659	16.2696	16.3408	16.4549	16.3379	16.83	17.0558	17.0951	16.0991	16.6075	16.6672	16.2369	16.3386	16.482	16.5208	16.6437	16.4642	16.0341	16.7207	16.9915	16.1671	16.2752	16.2222
O95235	KIF20A	14.943	13.4598	13.2434	15.5028	13.7022	13.4673	15.2126	13.6332	14.8837	13.4926	12.8372	13.2148	13.1448	13.858	13.5737	13.2606	14.6936	12.9339	13.147	13.3839	14.004	12.6799	12.8523	13.3842	14.4265	13.6728	14.1059	13.5926	14.9449	13.3453	13.0383	12.9261	13.1409	15.1257	15.3591	14.2683	14.283	13.5887	13.1952	13.2029	13.2173	13.2066
O95239	KIF4A	13.4653	14.5186	14.3149	14.8322	13.1908	13.1289	14.637	13.8039	14.5881	15.0355	15.044	14.8176	13.0095	14.5252	13.3531	13.2745	13.9465	14.0972	13.7698	13.8441	14.5568	13.5097	13.762	12.4946	14.3524	13.223	13.9115	14.264	14.7134	13.1783	12.6458	13.6083	13.614	14.578	14.5732	14.4228	14.1977	14.4974	14.2928	13.5575	13.2811	13.7156
O95249	GOSR1	15.4744	15.5876	15.2541	15.3941	14.5359	14.9726	15.5287	15.631	15.2103	15.7265	15.8835	16.1698	16.8409	16.2367	16.2487	15.7647	15.413	15.369	16.0612	15.9374	15.7707	15.5428	15.1802	15.8129	14.709	14.5134	15.2829	15.7551	15.2019	15.1324	15.5773	15.4446	14.7484	15.0426	15.481	14.1391	16.6563	14.92	16.3008	15.567	15.6699	15.7309
O95251;O95251-4	KAT7	14.2145	13.5058	13.9431	13.811	14.0442	12.9414	13.7178	13.9238	14.2025	14.4394	13.9927	14.3038	13.5431	13.7036	13.8043	13.0583	14.1614	13.6294	13.4086	13.5417	13.5103	12.8623	12.8894	14.0093	14.1014	13.1417	13.2119	13.7527	12.5701	12.8929	13.6607	13.8996	14.4333	12.5937	13.7364	12.5795	13.6558	13.3491	12.7727	13.5898	13.1205	13.6307
O95260	ATE1	15.635	13.3634	13.5988	12.6677	14.0401	14.4303	13.1491	13.5659	13.2731	12.6782	15.2178	14.561	13.1309	15.7856	13.7613	13.3545	12.6122	13.665	14.8483	15.2566	15.3617	15.3481	14.2099	14.8742	13.1932	13.3115	15.0003	15.3273	15.6491	13.9343	13.6081	16.0622	13.7066	13.2844	13.7862	16.5119	12.8206	15.8098	15.1947	13.2417	15.3617	13.9208
O95260-2	ATE1	15.9606	14.4413	14.1766	16.3905	15.9644	12.5868	13.9841	14.6128	14.2023	15.3054	12.3644	13.0527	15.9775	16.005	13.307	15.349	12.9603	15.4202	18.282	18.3677	18.7402	16.4487	16.4004	16.5173	15.5581	13.7116	13.8706	16.3259	16.261	12.46	14.0915	13.4793	14.1965	13.5701	13.6905	13.8895	16.2232	13.3312	15.7048	14.5303	14.0718	13.4455
O95274	LYPD3	13.4166	12.8721	12.9199	12.7848	12.9254	14.1107	13.4332	12.5353	13.6757	13.3654	13.5989	12.7417	15.9211	16.091	16.0933	14.8174	14.4418	15.2448	12.6336	13.5966	13.2453	13.1217	13.4191	12.9312	12.6167	12.9108	12.3125	12.4288	13.2606	14.0931	13.0619	13.8697	13.0103	15.4607	15.4555	15.3825	12.9834	12.9702	13.4891	12.471	13.81	13.4541
O95292	VAPB	15.3786	15.8918	16.1344	14.9726	15.4181	15.4963	16.2123	16.1695	15.6685	16.4172	16.2387	16.4737	16.5163	15.8799	15.5173	15.6248	15.8342	15.4116	15.9267	15.6789	15.7261	15.107	15.805	15.4697	17.043	16.4335	17.141	15.7999	16.3555	16.3135	16.7193	16.6956	16.5265	16.3262	16.1783	15.4419	16.207	16.1855	15.9093	16.8708	16.797	16.7359
O95294;O95294-2;O95294-3;O95294-4	RASAL1	12.7399	13.4925	13.3987	14.0169	13.3501	13.9407	12.7264	13.3494	12.7264	14.3855	14.0911	14.0098	13.8762	13.0311	13.2562	15.0129	14.0223	14.5239	13.8057	13.9006	14.1132	12.7139	12.9526	13.5809	13.5385	13.6565	13.5021	13.2992	13.8387	14.423	13.4105	12.7227	13.4959	12.7004	12.9125	14.1078	13.0307	13.5044	13.4719	14.1799	14.2984	14.4155
O95295	SNAPIN	16.0698	16.3442	16.0255	16.5837	16.1168	16.3516	16.1577	15.1201	13.2999	15.622	15.792	14.7663	15.5936	16.0428	15.9568	15.1775	15.2201	15.375	15.336	15.4619	16.3268	16.2608	16.1135	16.8157	15.7138	15.8081	14.8483	15.0862	15.7306	14.9748	15.6355	15.7546	14.6049	15.1785	14.8791	15.1598	15.6328	15.8721	15.8303	15.5767	15.5669	15.7042
O95297;O95297-2	MPZL1	14.0478	14.0005	13.4813	13.272	13.8044	13.9667	14.0397	14.9039	14.8432	13.1272	13.5666	13.3771	13.8977	13.7363	13.1508	13.5011	13.591	13.8044	13.6718	13.7091	13.3463	14.1594	14.1531	13.8455	15.0462	15.0372	15.171	13.1053	13.6137	13.4368	13.5762	14.5059	14.7887	14.9029	14.5315	15.1145	13.7791	14.3894	12.9631	13.0516	12.84	13.0557
O95298	NDUFC2	14.4445	14.94	14.7605	14.8405	15.0417	15.752	15.2399	14.2417	15.38	14.5992	15.6355	15.2568	15.4313	14.7016	14.9683	14.1331	14.1792	14.2947	15.7046	15.849	14.7253	15.9983	15.6135	15.6775	14.503	14.5219	15.6274	14.733	15.3323	15.7717	13.8502	13.9864	14.1006	15.3339	15.1873	15.9456	13.7429	14.452	13.2687	14.5192	13.4331	14.5228
O95299	NDUFA10	15.7794	16.2217	15.7443	16.5309	16.5666	16.4451	16.4006	16.3261	15.9557	15.5378	16.1604	16.4232	16.3376	15.9014	15.8914	14.9278	15.9804	15.3227	16.5263	16.5436	16.5003	16.7859	16.8362	16.4328	16.0416	15.2582	15.745	16.0317	15.3045	16.6595	16.1702	16.2296	15.5378	14.892	16.691	15.9457	15.7121	15.5647	15.6295	15.1811	14.9501	14.4896
O95302	FKBP9	16	15.8148	15.6435	15.8061	15.8035	15.2758	16.5369	15.22	15.7386	17.3265	17.3599	17.3884	13.4464	13.3496	13.6507	16.228	16.4749	16.2805	13.948	16.1598	16.437	16.5789	16.5833	15.7996	15.1602	13.4239	14.246	16.0513	13.3025	15.0958	16.6986	16.1498	15.2754	13.0139	12.9987	13.1773	13.3305	16.1108	15.0091	17.6791	17.6753	16.5829
O95336	PGLS	18.938	18.681	18.591	19.0764	19.7684	19.2305	17.9112	18.3426	19.9989	18.0672	19.5707	18.6869	18.4041	18.8025	19.1439	18.4086	18.4086	18.6287	18.7213	18.3733	19.5076	19.2073	18.6903	19.7157	17.8267	16.2472	18.3606	18.3088	18.4888	18.9204	18.8009	18.6093	19.2767	18.461	18.2689	18.7028	18.6346	18.5953	18.5352	19.4462	19.0396	19.1616
O95340;O95340-2	PAPSS2	16.0843	15.8109	15.718	16.1958	17.614	17.2247	16.3959	16.2518	12.1487	13.4258	15.3259	15.4835	13.5004	14.499	15.1234	15.886	16.4985	16.6844	15.5692	15.6596	15.9953	15.5339	15.3589	15.3171	16.1812	15.5108	13.3569	15.1202	14.7809	13.5204	15.9129	15.841	15.4726	15.2159	15.0407	13.8444	15.3176	13.308	15.4745	15.9129	16.0824	16.0218
O95347	SMC2	15.8558	16.7357	15.5089	17.1736	16.8198	17.0269	15.8718	16.5109	17.5137	16.6769	15.5341	15.3769	15.5739	16.7562	15.8497	16.6402	16.7152	16.5443	15.9613	15.6981	16.7216	15.5956	15.1449	14.9446	15.8173	15.7696	15.5109	16.4955	16.0331	16.0936	15.8344	16.1601	16.5614	16.3924	16.0047	16.7543	16.6244	15.7828	15.8183	15.2575	15.0682	15.303
O95352	ATG7	13.6987	14.6057	13.3025	14.5827	14.5204	14.6765	13.0777	12.995	15.0816	12.9911	14.1784	13.1226	15.4866	14.5001	15.7247	13.8651	14.038	13.2809	13.1036	14.6061	12.8482	13.2305	13.77	13.4955	13.8835	13.771	13.0542	12.9944	12.8006	13.4537	13.448	15.3631	14.9037	15.6917	14.7212	14.9183	15.5245	13.9126	14.5224	13.1185	13.1638	13.2611
O95359;O95359-3	TACC2	19.7558	15.7163	16.6271	14.2778	14.7481	13.8509	17.5269	17.4295	11.6461	14.9105	14.0417	14.2708	14.63	14.2299	20.1333	14.294	14.327	13.9702	17.5874	17.1704	15.5414	14.9047	17.27	14.4514	13.8636	13.4818	15.2798	15.0787	15.1179	15.5374	16.5667	15.3716	11.933	16.7961	17.2153	13.1705	14.9678	14.6189	14.4582	17.1931	17.6424	17.4726
O95361	TRIM16	16.7812	17.6454	17.5374	13.0853	13.4458	13.2727	16.5305	14.2094	14.9116	16.1292	14.0697	16.1592	17.1341	17.4405	17.351	17.0242	17.2256	17.314	13.4724	13.0887	13.9501	13.1807	14.7819	14.9516	13.1121	13.0449	14.1594	16.3832	17.2179	16.3653	16.5599	15.254	16.7949	14.205	13.9261	14.6047	16.0977	16.5247	16.2071	16.3081	16.5253	16.3425
O95365	ZBTB7A	12.9023	13.2771	13.2315	13.0685	13.2047	13.2061	13.1705	13.1304	13.5949	12.5629	14.9284	14.1362	13.3134	13.2741	13.1753	13.0527	13.2575	13.1971	13.144	12.8457	12.9379	14.123	15.2701	14.2011	13.6399	13.0424	13.2747	13.3782	13.432	15.9276	15.1975	15.1504	15.2085	12.6149	13.0952	15.0251	13.2619	13.0485	12.9867	12.9327	13.0659	13.1974
O95372	LYPLA2	15.2849	16.3024	15.9022	14.4961	15.5848	14.711	14.2207	14.3045	14.0446	15.187	15.5688	15.2346	16.3093	15.4771	16.8784	14.2143	15.072	15.0784	14.1921	15.2328	14.1379	16.4302	15.6181	16.9597	13.1452	14.5737	14.5811	14.4247	14.4572	14.7387	14.643	15.7473	14.3981	15.6359	15.6816	14.1955	14.3914	13.1296	15.1813	14.6921	16.8969	16.3715
O95373	IPO7	18.5845	18.9795	18.7228	19.5547	19.7113	19.5735	18.7083	18.4906	18.7893	18.0747	18.0098	17.9461	18.7011	19.1125	18.7615	17.751	17.6673	17.6673	18.4156	18.3763	18.5463	18.0941	17.7974	17.8695	18.308	18.1496	17.7625	18.1549	18.6398	17.791	17.2452	17.2666	17.4585	18.7145	18.6674	18.8752	17.769	18.3926	17.8076	17.6867	17.6824	17.7225
O95379	TNFAIP8	12.7645	13.2907	12.9602	13.1607	13.0352	13.0298	13.4667	14.3327	12.924	13.1323	13.1081	13.0835	14.29	14.6551	14.7141	13.5511	14.2149	13.6956	14.5061	14.6782	14.7731	14.6252	14.8914	14.425	13.2531	13.5875	13.4905	13.1906	13.1443	13.2066	13.5298	12.9419	12.9448	13.0664	13.229	13.1862	12.8866	12.8741	13.7158	13.3624	13.2966	13.4973
O95391	SLU7	13.0033	13.188	13.2029	13.0236	13.0445	13.3398	14.927	15.1479	13.4698	13.9527	14.5275	13.7403	13.3816	12.983	13.784	13.6454	15.4282	14.3662	14.6736	13.1841	13.3163	13.5053	13.5799	13.0407	13.36	14.3441	13.1801	13.641	13.1929	13.5554	13.3052	13.0004	13.4395	13.1811	15.0896	13.2927	13.3392	13.2443	13.4516	13.1283	12.97	13.4948
O95394	PGM3	15.2771	14.293	14.7511	15.0062	15.0373	15.2512	14.6315	15.7466	15.8414	15.2891	15.2736	15.1568	14.6999	14.6069	15.1879	14.3831	14.2526	14.581	15.0018	15.1192	15.1371	14.4914	14.3766	15.1318	15.3101	15.5931	15.7605	15.1995	15.4454	15.7581	14.6149	14.195	14.4299	15.2915	14.8181	15.6603	13.1477	13.0543	14.3215	14.8691	14.8614	14.6157
O95396	MOCS3	14.0323	14.0269	14.017	12.8934	12.9499	13.2938	15.1478	14.4958	15.3448	13.8155	13.5549	13.5295	14.4319	15.5007	14.6123	14.2417	13.1755	13.5447	13.6411	13.6436	13.3088	13.0372	13.816	14.4248	13.3442	15.8541	15.3315	12.9647	13.356	13.1829	13.4709	13.1102	13.728	14.9449	14.9517	14.9993	13.1849	13.0213	14.0366	13.0141	12.8375	13.2776
O95400	CD2BP2	16.8955	16.4731	16.266	16.0597	16.4934	16.3976	16.5944	16.5959	17.0318	16.0293	16.6244	16.5004	15.8947	16.1166	16.5312	15.6518	15.209	15.7197	15.2568	14.8756	15.5432	16.0585	15.8636	16.0506	15.7679	16.1274	15.4285	15.8828	15.9233	14.8866	15.7694	16.1064	16.0099	15.5233	15.599	15.718	15.6991	16.1509	15.9339	15.9237	15.5152	15.7021
O95406	CNIH1	16.0377	16.0768	15.9235	15.5405	15.4835	15.977	15.6093	12.8873	14.142	15.7051	13.6131	13.5581	13.6121	13.3685	15.8608	13.7228	14.7999	13.8068	14.482	14.6432	13.256	16.8188	16.6617	15.7019	13.7153	14.1787	14.2108	13.4557	13.7192	15.0833	15.4258	15.5098	15.5093	15.3264	15.7626	15.2265	13.3608	13.1699	13.3047	14.7484	15.0022	13.0613
O95425;O95425-3;O95425-4	SVIL	14.124	14.0897	12.7764	13.2382	13.1193	13.381	14.0151	14.3744	14.7413	13.5816	13.4045	13.1029	14.9207	14.426	14.6734	13.3285	12.6782	13.2873	13.55	13.162	13.7404	13.4069	13.2715	13.0862	12.7739	13.3484	13.1663	13.3891	13.9997	13.7692	13.4413	14.0732	13.9276	12.9045	13.0588	13.1281	14.4812	14.3731	14.3763	14.7439	14.7147	14.5472
O95429;O95429-2	BAG4	12.7522	13.4687	14.0257	15.1995	13.1888	13.9629	15.8198	13.7827	12.9173	15.0093	13.0708	12.9445	14.855	12.7625	12.5355	13.5969	13.0643	13.1871	13.5614	13.8511	13.8261	15.3689	14.8642	15.4207	13.1031	13.547	12.4955	14.8204	13.1018	13.1697	13.9648	13.1308	14.3666	13.302	13.7766	14.5751	15.0192	14.7674	13.0011	12.648	12.8587	12.6887
O95433	AHSA1	19.791	20.0599	19.8864	19.5904	19.6433	19.6121	19.4819	19.2651	19.0524	19.5745	19.4581	19.5165	19.3576	19.5112	19.3889	20.1291	19.9874	20.0125	19.8229	19.6917	20.0327	20.7536	20.3205	20.6392	19.1899	18.8544	18.8683	19.6121	19.7209	19.5965	20.1621	19.9849	20.2544	19.8576	19.842	19.8971	19.9565	19.9638	19.6963	19.3312	19.7077	19.331
O95453;O95453-2;O95453-3	PARN	15.9042	14.0797	16.0893	16.2531	16.2476	16.4529	16.1266	14.6591	16.35	14.6125	16.1977	16.292	14.6863	16.2842	16.2446	15.8933	15.7509	15.9336	16.0758	16.0453	15.8804	16.2903	16.2233	16.4405	15.9989	16.2518	13.1251	15.8851	14.659	13.6032	16.4451	14.9435	16.552	14.8077	14.3122	15.5261	15.824	16.0915	15.9762	16.1087	15.7984	14.4563
O95456	PSMG1	16.8563	16.331	16.1843	16.3886	16.7079	16.901	16.5114	16.4005	16.4361	16.006	15.593	14.4995	14.7631	15.9116	15.0622	15.6401	15.5746	15.5951	15.5616	15.7335	16.0297	15.461	15.5025	15.589	14.7853	14.6536	14.6983	16.2421	16.3519	14.9249	15.2703	15.3979	14.9766	16.7857	16.6902	16.8386	16.1583	16.0209	15.774	13.7303	13.669	13.6781
O95470	SGPL1	16.6047	17.4975	17.2883	16.2134	16.0807	16.4185	17.4336	17.5057	17.881	15.8134	15.8883	16.3023	17.8561	16.9155	16.3302	18.4454	18.7603	18.4674	15.9276	15.4861	15.5465	15.9501	16.5812	14.6121	16.6862	15.8558	16.7545	16.4029	16.9853	16.6556	14.923	15.0297	14.9335	14.6677	14.553	13.4722	16.1272	15.9536	15.5064	17.9528	17.8061	17.8638
O95471;O95471-2	CLDN7	12.8945	13.9899	13.8436	14.3532	13.5273	13.4213	13.2064	14.2414	12.4787	12.8175	14.6638	13.7073	15.4725	14.1264	14.8095	13.2555	13.2665	14.0149	13.3095	13.507	13.2412	12.7696	13.2197	13.5414	13.8678	13.9843	14.1314	13.2582	15.2639	13.2983	14.4155	14.5175	14.6213	15.5407	15.1758	15.2198	12.6257	12.6329	12.9817	13.02	12.5957	12.4742
O95478	NSA2	17.7679	17.5138	16.9443	17.9249	17.0773	16.8195	17.3266	16.4515	17.2716	16.6525	17.3142	17.4653	16.4065	17.1785	16.9489	17.437	17.5032	17.6455	17.0321	17.0029	17.1283	14.5121	16.9754	16.4279	16.3033	15.5509	15.8102	15.8716	16.759	15.6422	15.9724	13.9326	16.3016	16.7194	17.1048	17.2418	17.085	17.2867	17.1483	16.0102	15.6336	16.0022
O95479;O95479-2	H6PD	13.1937	12.9377	12.8513	12.9471	12.9138	14.0109	13.1263	12.826	13.6461	13.217	13.4101	13.1632	13.1636	12.8656	12.8955	13.618	13.1114	13.3746	12.7592	13.3016	13.319	12.8695	13.458	12.9215	12.978	13.0295	14.6792	12.6577	16.2661	14.6066	14.9054	15.3806	14.6399	13.5463	13.4801	13.804	12.8649	12.8589	13.1966	12.6379	13.0494	13.146
O95486	SEC24A	15.6401	15.3958	15.2457	13.4997	13.519	12.7936	15.4412	15.4546	13.6411	15.7204	15.6685	15.9405	15.5783	15.6107	15.9462	13.3647	15.0842	13.4288	13.3002	14.8371	15.229	15.0358	14.8643	15.5335	16.056	16.0147	16.2215	15.8232	15.6186	13.3575	15.4085	15.0731	14.4185	16.8023	16.9144	16.7649	15.4812	15.3968	15.6558	15.6265	15.6559	15.7604
O95487;O95487-2;O95487-3	SEC24B	16.4626	15.6849	15.7639	15.9338	16.5355	15.9232	17.0447	16.6654	14.7271	15.5033	16.2898	16.0509	16.0198	16.5858	17.0456	16.5147	16.5136	16.5378	16.8098	16.5498	15.9808	16.4067	16.2017	16.426	15.1683	16.295	13.3448	15.5654	15.2371	15.0095	16.4715	15.3996	15.1897	14.8669	14.7016	14.3632	15.054	15.43	14.6208	16.4228	15.2919	15.5286
O95490;O95490-2;O95490-3;O95490-4;O95490-5;O95490-6;O95490-7	ADGRL2	12.9794	13.5263	13.2927	15.0485	14.3396	15.0611	13.2934	13.4948	14.9577	12.6188	12.6719	13.2768	13.4491	13.6056	13.3756	12.6098	13.2743	12.6499	13.3948	12.734	12.6829	13.9605	12.675	13.6629	13.1635	13.6132	13.7972	13.5931	12.7384	12.6762	13.3589	12.9388	13.3922	12.8974	12.661	12.7359	13.4443	13.3758	13.056	13.5945	13.6533	13.1036
O95563	MPC2	14.2245	13.8428	13.8636	14.623	13.8054	13.8388	13.9039	13.772	13.8563	14.3028	15.0162	14.9371	13.4904	14.2708	13.8625	13.4449	14.1043	14.0734	15.4087	15.359	14.9868	14.3192	14.1263	14.006	14.5203	13.9893	14.8858	14.5852	15.5245	15.2013	14.6616	14.9269	13.8296	15.2388	15.3394	14.8746	14.3173	14.848	14.991	14.6363	14.5349	14.6505
O95571	ETHE1	18.2068	17.7294	17.6351	17.333	17.861	17.8261	16.9134	16.9822	16.8076	17.1297	17.798	17.843	18.0954	18.0241	18.5718	17.6685	18.0978	17.706	17.4879	17.4714	17.1495	18.6949	19.0442	18.4716	16.4082	15.0617	17.1814	19.2406	19.1422	19.9061	20.1857	20.0574	19.4797	15.2031	16.023	15.2632	18.2466	17.3451	17.7498	18.9908	19.0139	18.8154
O95573	ACSL3	16.9084	17.0026	17.1499	16.5767	16.863	17.0423	16.1162	16.5238	16.4916	17.4353	17.4536	17.6133	18.6622	17.8646	17.5138	16.9737	17.3321	16.9867	17.5862	17.4536	17.4541	16.5332	17.0852	14.8298	17.6502	16.9578	17.5465	17.1193	17.6695	17.4111	17.4347	17.4503	17.0698	16.7191	16.7511	16.6635	17.38	17.1459	16.9097	17.9313	17.7475	17.988
O95602	POLR1A	16.4075	16.3931	15.9279	15.8763	16.0323	16.2966	14.6466	14.7514	17.7867	16.1937	13.7961	14.0536	13.0113	13.9314	14.2865	13.7746	15.2396	15.8021	15.0623	16.342	16.6209	14.9496	15.2748	15.5728	17.667	17.6198	17.6607	13.0205	15.513	15.3971	14.2755	15.7904	15.9468	15.9963	15.0598	16.5036	15.0004	15.6128	14.9275	13.5197	13.4456	13.4736
O95613;O95613-2	PCNT	13.1519	12.994	12.8783	13.5178	13.2445	13.6204	13.3194	12.5669	14.1605	13.2984	12.8105	13.1951	13.2843	13.8064	12.4486	13.0496	12.9537	12.7772	12.737	13.125	13.1888	13.6417	13.128	13.544	12.8202	12.7001	13.5082	14.1197	13.0307	13.2792	13.3704	13.7149	12.7599	13.923	13.042	13.3069	13.3399	12.9928	13.9218	13.2808	13.3967	13.4898
O95630	STAMBP	13.0291	13.4946	15.0343	15.2134	15.2057	15.2967	15.3923	15.3917	14.2749	13.6517	13.3129	13.148	15.8639	15.6652	15.8967	15.3723	15.1943	13.8786	13.6368	15.102	15.2601	14.9736	14.5933	15.2424	15.5526	15.7464	15.8818	15.4667	15.0119	15.5865	16.3942	16.1082	16.5388	14.0792	13.7801	14.2013	15.329	15.1574	15.4271	15.2429	13.761	13.6566
O95639;O95639-2;O95639-3	CPSF4	15.1754	14.9705	15.1922	14.2213	15.5057	15.1314	15.4209	14.9398	13.7644	14.417	15.1623	14.3953	13.9108	14.5768	15.4977	15.1439	15.2602	14.9715	15.5104	15.0939	14.907	15.0062	14.7549	15.5977	14.6349	15.3983	15.7008	13.1984	14.0562	15.5092	15.062	15.4667	14.8071	13.8193	13.6957	13.7488	13.6099	14.3856	14.9945	13.8461	14.7276	14.8865
O95671;O95671-2	ASMTL	13.8061	14.1259	14.384	15.0611	15.428	15.164	13.267	13.5985	13.372	13.8536	14.4762	13.9572	14.8929	14.4762	14.5674	14.6261	14.6042	14.6271	13.7434	13.4542	13.4476	14.4463	14.228	14.4299	13.5356	13.0515	13.1947	15.7379	15.3934	15.9987	14.4627	14.3996	13.9977	12.9155	13.3641	13.5837	13.1299	13.0167	12.8759	14.8959	15.5633	15.4523
O95684;O95684-2	FGFR1OP	15.1906	14.5369	14.3843	15.0316	14.5069	14.6138	14.8271	15.6316	16.1654	15.1114	14.7051	14.1388	14.4544	15.5024	14.9175	14.1806	13.7231	14.1146	14.3843	14.1798	14.0209	13.2227	13.2479	13.5351	13.9524	14.1576	13.0701	14.0614	14.2055	13.0643	13.5911	13.7521	14.4906	13.8354	13.575	13.4208	14.4528	15.0229	14.2044	13.5767	13.864	13.9096
O95696;O95696-2	BRD1	13.4835	12.5932	14.3602	13.278	13.1774	12.9672	14.2892	13.9673	13.1437	13.4624	13.2	13.645	14.0319	13.5053	13.6619	13.5268	13.6092	13.7211	13.2619	13.2345	13.0967	13.0184	12.9458	12.6611	13.5495	12.716	12.9312	14.1683	14.2078	14.8823	13.673	14.249	13.013	13.6627	13.362	12.9017	12.9153	13.1689	13.5488	13.2492	13.4452	13.5324
O95707	POP4	13.2631	13.6208	13.3458	13.1976	13.3427	12.857	13.2557	12.9744	13.6565	13.2388	12.7276	13.1459	12.9622	13.3847	13.3829	12.9554	13.3842	12.865	12.7985	13.393	12.7109	13.2673	12.7456	13.3404	12.9974	13.0165	13.7391	13.6641	13.0524	12.7434	12.8721	13.2243	12.8291	13.5283	13.8983	12.7292	13.4076	13.1783	13.1669	13.2576	13.3332	13.3274
O95714	HERC2	12.5153	13.0709	12.8666	14.1332	12.3907	12.9998	13.0348	12.7544	12.3851	12.4295	12.7935	12.9387	12.8874	12.5417	12.5968	13.2466	13.7632	12.3201	12.823	13.1841	12.7523	12.8537	13.1603	13.0655	13.5911	12.7397	12.9163	13.2359	12.6882	13.3237	12.9722	13.2736	12.7356	13.6551	13.4602	13.3712	12.6803	13.271	12.3907	13.0043	12.5115	12.7473
O95715	CXCL14	12.7007	13.6967	14.2764	13.0963	12.9837	13.0359	12.3963	13.6513	12.4251	12.7749	13.1689	13.1021	12.9876	12.8455	12.89	12.9106	12.8606	12.9256	13.7858	13.4109	13.4053	12.7787	13.0761	13.2362	17.9544	16.1094	16.7289	13.1995	12.9237	13.2049	14.3389	13.2477	14.8213	13.288	13.7688	13.6164	13.1804	12.8347	12.6516	13.2353	12.7028	12.763
O95716	RAB3D	14.4219	14.8043	14.9817	13.5001	15.7945	15.6959	13.0136	13.1027	14.5239	13.8308	13.4608	13.4609	16.7694	16.5049	16.1735	13.6648	14.0689	13.5428	15.8562	15.9873	16.0232	13.9001	13.3727	13.9695	13.5682	13.5178	13.9083	16.0246	16.0647	16.2553	16.2849	16.3617	16.2535	17.1764	17.1232	17.2787	16.7132	16.4322	16.2935	15.1284	15.1011	14.1849
O95721	SNAP29	14.7091	15.414	14.9312	14.7172	14.5637	14.2251	14.5074	14.2358	14.5272	14.9381	14.424	14.2678	16.2404	16.5313	16.3088	14.7573	14.7657	14.8103	14.1802	13.9441	14.8771	13.662	14.1479	14.0158	15.2556	15.2748	15.5177	15.3077	15.1226	15.2748	14.535	13.6416	15.1189	15.8092	15.1477	15.8136	14.5779	14.996	14.4903	13.9552	14.8824	14.5254
O95747	OXSR1	16.3025	16.8002	16.5276	16.1964	16.6998	16.7723	16.5489	16.4614	17.1004	16.508	16.7001	16.5482	17.1566	17.3006	17.4341	15.9578	15.9966	16.1493	16.7013	16.8648	17.1304	16.1525	16.3467	16.35	16.3374	16.5394	16.2108	16.9449	17.0657	17.0037	16.4329	16.4908	16.4807	15.6787	15.8085	16.1543	17.5124	17.5787	17.5141	16.9998	16.7491	16.9646
O95749	GGPS1	14.109	14.1586	14.2275	14.129	14.3524	13.5895	15.0159	15.0617	13.2691	13.4638	13.2981	13.0975	15.3595	13.2831	15.4166	14.639	15.1017	15.371	15.3916	15.4881	15.3716	15.5122	15.4138	15.979	16.4245	17.1702	17.0919	12.9878	13.3051	13.4828	14.6428	13.5125	12.7987	16.9891	17.0267	16.8734	13.8269	14.0811	14.2654	12.9552	13.2715	13.3124
O95757	HSPA4L	15.9708	15.2759	15.0973	17.5184	18.1541	17.9768	15.7045	15.9526	15.5314	17.4118	13.5701	13.7887	18.3935	16.1118	16.1647	16.3453	16.3266	16.4317	17.3688	17.3378	17.2991	16.9258	16.5984	17.0487	13.1061	18.4042	18.4623	13.2313	17.5738	14.1461	17.4781	17.3262	17.771	14.2588	14.0137	14.1909	14.5469	15.1195	14.8285	17.8106	17.6946	17.7831
O95758;O95758-1;O95758-4;O95758-5;O95758-6	PTBP3	16.8985	16.7865	16.8783	14.4854	15.8571	15.8692	16.3496	14.9279	16.365	16.5772	16.5698	16.5472	18.0481	17.6626	17.9711	16.6905	16.6685	16.6905	17.027	16.6966	16.9916	16.7711	16.6077	17.0837	15.7839	15.678	15.6343	17.0072	16.7756	17.1687	17.1654	16.9813	17.3211	16.521	15.7667	16.2848	16.7434	16.4137	16.6229	17.1001	16.8543	16.8389
O95777	LSM8	17.3493	17.356	17.5211	17.0812	17.3605	17.4333	17.8725	17.9541	17.7156	17.4213	17.4786	17.1728	17.1845	17.0053	17.0129	16.8606	16.7758	16.8404	17.127	17.1088	17.12	17.1651	16.9215	17.0878	17.2283	17.6803	17.6051	17.3034	17.0583	17.7108	17.025	17.1691	17.0051	17.207	16.9925	17.2096	17.8326	17.4254	17.6337	17.0565	17.0863	17.1266
O95782;O95782-2	AP2A1	17.5903	17.5429	17.8987	16.7331	16.6451	16.6322	17.8285	17.4554	16.8988	16.7237	16.9059	16.7234	17.4308	17.1943	17.6404	17.5812	17.3704	17.3877	17.1542	17.0853	16.7852	16.6966	16.6547	15.906	17.4505	17.4291	17.553	17.4719	17.2734	17.6166	17.3309	17.2708	16.686	17.4637	17.4999	16.8259	17.6576	17.435	17.6184	17.1965	17.28	17.2703
O95786	DDX58	13.5932	15.0802	15.2665	13.7765	12.7957	12.7701	13.0248	12.6749	14.2133	13.823	13.3006	13.0373	15.1908	15.2739	15.5919	12.9726	13.2975	13.7227	13.3875	13.1796	13.3429	13.3282	13.1881	13.0589	12.9955	12.9082	13.0246	13.789	12.7664	13.0975	13.4193	13.2021	13.5448	13.2477	13.5135	14.0757	15.2745	14.9758	15.2484	13.0469	13.0319	13.4006
O95793;O95793-2	STAU1	16.9045	16.914	16.5594	16.9031	16.2215	16.0839	17.1734	17.0104	17.6297	16.6609	16.2719	16.2697	16.1375	16.7154	16.2207	16.1945	15.8895	16.1342	15.7019	15.7414	16.3203	16.2599	16.1342	16.5404	17.398	17.3424	16.9462	16.9045	16.9821	16.537	16.4367	16.3811	16.8317	16.4137	16.2381	16.1949	16.5755	16.6848	16.1647	16.7658	16.5199	16.5768
O95801	TTC4	12.9378	13.2876	13.1573	15.0312	14.7909	14.9682	15.0967	14.9182	13.6404	14.5068	13.2383	12.6029	13.0806	13.1285	14.079	14.4024	12.5993	14.28	13.3455	13.6122	13.7761	12.9826	13.0981	14.2893	14.2452	13.1454	13.2516	13.0897	13.2306	13.7817	13.3142	13.1205	13.4647	14.0185	13.8261	15.3839	13.2332	14.2196	13.9889	13.4854	13.207	13.1232
O95810	CAVIN2	13.0985	12.9031	12.8117	17.8158	17.5204	17.3015	12.9465	12.9087	13.174	13.0871	13.2474	13.1483	13.0616	13.165	13.636	13.1333	13.0006	15.0876	12.8807	13.566	15.938	13.2247	12.8253	13.4426	13.2431	13.1952	14.1519	13.5259	13.0648	13.5462	14.2453	15.5209	12.9322	15.925	12.9785	15.7022	13.1684	13.1488	13.1348	13.343	13.211	12.9509
O95816	BAG2	16.3046	15.4164	15.4561	16.6181	16.9244	16.915	17.4413	17.3538	16.7531	13.2713	13.4143	15.1632	17.1275	17.0139	16.674	15.2105	15.4209	15.7931	16.3066	16.7717	16.88	16.6556	16.4259	16.2794	17.4528	17.5543	18.0886	17.1787	17.0308	17.3893	16.4912	16.1085	16.7255	17.4309	17.539	17.626	16.9761	17.0891	16.8928	14.9555	14.7326	15.3925
O95817	BAG3	16.6809	17.0126	16.7632	17.1032	16.2544	16.3105	16.5668	16.9402	17.4548	15.8493	12.6493	15.7896	16.6512	17.1414	16.3807	16.835	16.3237	16.6796	14.519	15.856	16.605	15.8247	12.6862	15.6907	16.4042	16.2558	16.0077	16.6619	16.8112	16.0412	14.6605	14.1743	16.5075	16.9582	17.098	17.382	15.8053	16.5557	15.4517	14.5346	14.1892	14.2962
O95819;O95819-2;O95819-3;O95819-4;O95819-5;O95819-6	MAP4K4	14.6202	14.1214	14.9485	13.7744	14.4221	13.4569	13.9728	13.9463	12.8396	13.3266	13.1289	12.793	13.1754	13.6977	13.1879	13.4638	13.0138	13.2504	13.4305	14.2081	13.9123	13.234	13.9088	13.0027	15.0318	13.5376	13.723	14.7908	14.1594	13.6068	13.8174	12.7698	13.6457	13.9504	13.7197	12.8116	13.3233	13.2742	13.2443	12.8049	14.1361	14.1859
O95822;O95822-2	MLYCD	13.1634	13.6419	13.6194	13.6676	13.6572	12.8047	12.8395	13.0581	13.7373	13.2871	13.8866	13.878	13.4371	13.5658	13.4089	12.6681	13.4038	12.5327	13.4932	12.8791	12.6666	13.8674	13.3392	13.721	13.3974	13.718	13.8866	13.5912	12.5928	12.7533	13.6914	13.4811	13.8717	12.8746	12.7682	12.9708	13.5244	13.4851	13.7338	13.6162	13.4501	12.8316
O95825	CRYZL1	18.0599	17.1011	17.4817	17.5265	17.6666	17.2064	18.1448	18.1006	18.0887	18.3555	18.4718	18.3166	14.0043	18.4119	15.7682	17.9567	18.661	17.9401	18.452	18.4163	17.0059	16.9199	18.1793	15.5065	18.5096	18.357	18.9541	18.5407	18.3113	18.4988	18.258	18.7592	17.8616	17.2407	17.4342	16.6961	14.8331	14.73	18.181	17.8309	17.3464	17.7186
O95831;O95831-3	AIFM1	17.1024	17.0846	17.3468	17.6816	17.9676	18.1174	16.9352	17.0409	17.1542	18.2404	18.1879	18.1754	17.2892	16.8852	16.5992	17.5717	17.7847	17.3823	18.8654	18.6838	18.287	19.0664	19.3253	18.0102	17.3767	16.995	17.7685	18.699	18.5302	18.8334	17.8827	17.8528	17.5084	18.6331	18.9269	18.733	18.4171	18.1901	18.0678	17.8404	18.0624	17.9722
O95833	CLIC3	14.2655	14.7407	14.6058	13.2753	13.4388	12.6238	13.6034	14.9241	15.253	12.5069	12.4634	13.0548	18.2223	17.5292	19.2684	16.9222	17.0592	16.9579	14.8606	13.6319	13.927	12.7878	12.3871	13.1555	13.3222	13.0071	13.0699	15.1192	14.1549	15.5562	14.0809	13.6342	15.2162	13.7186	13.3467	13.7686	13.0278	12.7845	13.1348	14.4493	14.5518	13.9325
O95834;O95834-2;O95834-3	EML2	16.8604	16.3426	16.2888	12.8883	14.9976	13.0721	15.0332	16.2923	14.3758	13.9307	14.454	12.6944	15.2351	14.9339	16.258	15.8205	15.6117	15.9386	14.609	15.1272	15.0793	15.4512	16.602	16.808	12.9593	13.0365	13.1897	14.7888	14.4145	15.4551	12.3512	12.9065	12.4085	16.6127	16.841	15.9782	16.9988	16.4294	16.9669	15.3535	16.2311	15.9249
O95857	TSPAN13	15.8423	15.4956	15.7304	15.2442	15.328	15.1262	15.5552	15.7692	14.514	17.0776	16.4613	16.2012	13.8823	14.6304	13.6735	16.5455	16.5437	16.0208	16.2847	16.4978	15.9725	15.0844	14.7738	13.779	15.4387	15.4131	15.4194	17.0134	16.8609	16.7222	13.7232	15.5612	14.1352	16.9079	17.0502	16.4225	16.5254	16.37	16.2481	16.5789	16.8111	16.8965
O95858	TSPAN15	13.4382	13.0426	13.6558	12.782	13.5001	13.9026	13.5383	14.2101	12.923	13.4118	15.0876	13.4574	12.8001	13.394	13.5099	13.3439	13.0346	13.3026	14.9642	15.0226	14.4528	16.1415	16.4281	14.8392	13.3206	13.2333	13.0901	15.8584	15.2655	15.587	15.136	14.9337	14.8509	13.1861	12.7769	12.71	15.4856	15.2128	14.6896	15.5716	15.9954	15.5738
O95861	BPNT1	17.2107	16.9409	17.0535	14.1007	16.7934	16.5048	17.0031	17.1129	16.6407	16.557	16.8933	16.8321	17.2762	16.5876	17.5061	17.4188	17.619	17.5241	17.3882	17.8391	17.359	17.8584	17.7193	17.8135	16.8181	17.0138	17.4234	17.0371	16.7264	17.7625	17.2202	17.07	16.8287	17.8917	17.8917	17.9648	17.3612	16.7029	17.3263	16.7302	17.0622	16.8207
O95864	FADS2	13.5963	14.15	14.1327	13.1356	13.205	13.5273	13.1524	13.1914	14.9055	13.6248	13.2623	14.4081	13.1099	13.3208	13.3878	14.8418	13.5983	13.4415	12.7922	13.8827	14.3522	13.9303	13.3506	14.8159	15.1148	13.5703	16.1198	14.5448	13.3161	13.5143	12.8697	13.5977	14.0338	14.9342	14.9668	14.7994	13.2188	13.3663	13.7724	14.344	13.3463	14.4999
O95865	DDAH2	17.2535	17.9179	17.9258	16.358	16.9561	16.8514	18.2112	18.6222	18.1338	16.4443	16.8593	16.497	18.0646	17.2369	18.3594	15.157	15.1918	14.9669	15.5414	16.6878	15.1645	15.8043	13.5731	16.3395	17.14	17.8247	17.7534	18.4261	17.7137	18.806	15.7162	14.9379	15.1551	14.5008	14.7816	14.4763	17.3445	16.6003	17.291	17.8343	17.8818	17.7143
O95867	LY6G6C	12.8285	14.1685	14.0348	12.9462	12.8362	13.8606	12.4908	13.5975	12.6931	12.9029	13.0934	12.4351	16.4127	15.7377	15.7636	13.5292	12.4608	13.2895	13.3892	13.7359	13.9651	12.6461	13.374	12.8348	13.0542	13.6814	12.8078	12.5429	13.9285	14.1478	13.684	12.4749	13.6783	11.9325	13.434	14.4249	12.6969	12.6981	12.7824	12.9287	12.86	12.4908
O95870	ABHD16A	13.4778	14.8135	14.6023	12.8586	12.9481	14.6884	13.2413	14.7347	15.7548	15.5535	15.4356	15.4662	16.4048	16.0703	15.2622	13.2072	13.2883	13.1706	13.5917	13.8043	12.534	14.4975	14.6291	15.401	14.537	13.0547	13.7208	15.2882	16.5271	14.7895	16.2986	16.0884	16.3477	15.1467	15.5321	15.7178	15.2099	15.1403	15.4613	14.6527	14.7699	13.3562
O95881	TXNDC12	16.6988	16.4354	16.4416	16.4633	16.6332	16.3878	16.6513	16.5534	16.2956	16.4972	16.6449	16.7765	16.2702	16.0142	16.1403	16.5179	16.8279	16.7095	16.2628	16.4591	16.496	17.1314	17.0702	16.6645	16.9404	16.6643	16.9865	17.187	16.8517	17.4751	16.8737	16.8664	16.306	17.4442	17.3815	17.491	16.4049	15.7416	16.2788	17.2477	17.3023	17.0867
O95983;O95983-2	MBD3	16.1865	15.8706	15.9378	15.8973	15.7134	15.5476	15.723	16.8271	17.0222	15.5624	15.3236	14.5186	13.8428	15.3965	15.4046	14.0465	16.0322	15.8982	15.4611	14.4896	14.8956	13.8519	15.0915	15.8244	16.2116	16	15.8457	15.2836	15.2436	13.2001	14.388	14.6221	14.825	16.1533	15.1621	16.28	15.1161	15.4257	15.3784	14.9824	14.3781	13.907
O95989	NUDT3	16.5618	17.3294	14.9033	17.0953	17.098	16.152	14.848	15.143	17.7449	14.6913	16.5402	15.9113	14.8089	16.6279	16.833	15.5661	15.7743	15.7395	15.4422	15.2696	16.3234	16.9464	15.0943	17.0933	15.8756	14.6866	14.7492	16.2296	15.8899	16.119	15.9906	15.2645	16.6008	15.3259	15.1241	15.4124	15.0804	16.7845	16.0641	15.1915	15.3048	15.3273
O95994	AGR2	13.5473	14.1547	12.4883	13.3824	13.59	13.6408	12.2027	12.2111	12.4759	21.3804	21.9092	21.5155	13.4688	13.4899	15.1551	16.8104	16.9836	17.1755	18.4033	18.1271	17.6536	20.8054	20.3856	20.4816	13.7988	13.6066	13.9306	19.3581	19.6609	19.3074	20.3988	20.2848	19.7506	18.1753	19.1273	18.2	18.7942	18.9711	19.3611	20.1708	20.8895	20.1903
O95999	BCL10	13.0396	13.2506	13.9567	13.3176	13.0562	13.0474	14.0224	14.225	12.9917	12.9663	12.8076	13.4805	13.7643	13.2778	13.7436	12.9353	13.8015	13.7635	12.9465	13.6523	13.0551	13.1663	13.9009	13.5119	13.2629	14.2511	14.4242	13.446	12.9033	12.5505	14.3092	14.1635	14.2953	13.2195	12.412	12.6702	13.2834	13.101	13.0621	14.0779	13.4033	13.6935
O96000	NDUFB10	15.6886	15.8106	15.8563	16.3786	16.3285	16.283	16.359	16.3527	16.3165	16.5757	16.6448	16.8945	15.8607	16.2491	15.8665	15.6897	15.9123	15.3937	16.9689	17.0215	16.7218	16.7274	16.8705	16.2259	15.9478	14.9538	15.9085	16.2852	16.4924	16.7381	15.6436	16.3443	14.94	15.8632	15.7786	15.9248	16.0724	15.9987	16.0821	16.3626	16.1848	16.1717
O96005;O96005-3;O96005-4	CLPTM1	16.2025	16.1996	15.4795	16.0297	15.4698	15.6036	16.5955	15.5584	16.6681	16.1537	15.5495	16.1458	13.9963	14.9912	14.7475	14.9675	15.2803	15.4223	13.7687	14.7603	15.2251	15.5796	15.2837	13.8184	15.4213	14.649	14.4679	15.8247	17.4017	16.3974	14.6623	15.177	16.188	15.9257	15.7075	15.882	14.4151	15.7462	15.2284	16.4089	15.7567	16.3256
O96008	TOMM40	18.2837	18.0632	17.9065	18.1972	18.5202	17.9869	18.8254	18.6551	18.7917	18.4856	18.835	18.5226	17.3874	17.7377	17.4461	17.5459	18.1436	16.1104	18.0987	18.0009	18.165	17.9283	18.1762	17.8826	17.928	17.7681	17.9643	17.7782	18.5098	18.4099	17.8099	18.2252	18.0691	17.6044	17.7829	17.9905	17.8843	18.2603	18.0902	17.479	17.5893	17.8204
O96011;O96011-2	PEX11B	15.5825	15.3632	15.7815	14.7407	12.8933	13.866	12.6742	13.2937	12.584	13.0274	12.8924	13.6075	14.3869	12.7353	12.7829	13.8079	13.2882	13.2706	14.6223	15.1866	12.929	16.2161	16.3575	15.1885	14.0607	14.4971	15.1661	13.2373	13.2222	14.7636	16.4788	14.8227	14.8213	13.3107	13.9925	13.3504	12.9482	14.7435	14.7341	14.1845	16.2989	16.2252
O96013	PAK4	15.005	14.8855	14.8818	14.4886	14.6541	14.4381	14.7939	14.9646	15.1803	13.8807	14.6912	14.5762	14.5304	14.5757	14.4111	14.1928	14.249	14.1553	13.6462	13.6701	13.9461	13.7532	14.0394	14.1655	14.3814	14.6671	14.4777	14.9719	15.1907	14.4904	14.0768	14.4329	14.3337	14.2414	14.1135	14.5659	14.8732	14.9616	14.7878	14.3743	14.6122	14.251
O96014	WNT11	12.9883	13.2462	12.6056	12.7912	13.3815	13.1041	13.645	13.2924	14.3873	13.155	13.2785	13.0494	13.1005	13.3185	13.2815	16.0216	15.9453	16.2936	13.3231	13.0714	13.0763	13.4387	12.9815	13.4032	12.723	12.8192	13.5822	13.132	13.1921	13.0902	12.8025	13.149	12.7183	13.8144	13.5683	13.2844	13.1112	13.2646	13.0117	13.6054	13.3049	13.7333
O96017;O96017-9	CHEK2	13.457	13.5228	13.0415	14.7684	14.7891	14.7313	12.9869	13.3018	15.7526	13.4334	14.1444	12.7627	14.347	14.5179	14.0546	13.2432	12.8504	13.218	13.0343	14.497	13.5643	13.1629	13.0708	14.5426	13.0621	13.442	13.1166	14.6122	13.9092	13.7555	13.5115	13.1512	13.5882	13.5193	13.2918	13.7029	14.0133	12.9793	13.0127	14.1058	14.1755	12.8681
O96019	ACTL6A	16.8657	17.0343	16.9197	16.0095	16.2431	15.8963	17.0602	17.3398	15.8872	17.2799	16.6575	16.8189	17.1784	17.1353	17.0366	17.4676	17.3242	17.3388	16.7027	16.5509	17.0426	16.73	16.3338	16.6812	16.8887	16.8836	16.7154	17.1691	16.6107	16.914	16.8261	16.7399	17.1463	16.7866	16.4771	16.4802	17.3814	16.8762	17.1187	16.7761	16.3333	16.6058
O96033	MOCS2	13.2746	12.5598	14.85	12.5081	13.0915	14.0792	14.9923	15.1705	14.702	14.0471	13.2268	12.5589	15.0625	13.8343	13.0818	13.7685	14.6435	14.7323	14.6169	13.0904	14.7744	13.3079	13.0906	14.6613	14.4031	12.5723	15.1889	15.1591	14.0748	13.3524	12.4947	13.4464	12.6053	13.6235	13.2404	14.0753	15.0753	13.1263	14.6673	14.3735	14.8645	13.5321
P00156	MT-CYB	16.2538	16.4529	16.4378	17.1225	17.4906	18.0535	16.1057	16.3188	16.5241	17.3965	17.4784	17.7104	16.4608	17.0678	16.939	16.3339	16.8922	16.5088	17.6446	17.5934	17.0499	18.0275	18.5438	17.0924	15.6215	16.23	16.7213	16.9577	17.7286	17.8966	16.543	16.7471	16.1636	17.5333	17.7345	18.0142	15.8687	16.9992	16.7506	17.2191	17.5596	17.3451
P00167;P00167-2	CYB5A	13.6007	12.663	13.0787	14.041	14.0189	13.797	14.4682	14.2584	13.294	14.7768	15.1105	14.4087	13.3209	13.5972	13.5234	13.8164	14.3248	14.1087	15.9697	15.9708	13.9688	15.096	15.4201	15.131	20.1358	19.5586	19.8076	15.2323	15.2243	15.7847	16.5372	16.4332	16.8524	13.1562	13.617	13.1735	15.0307	14.7276	14.7614	16.4488	16.2397	16.1167
P00326	ADH1C	13.4325	12.7876	12.9457	13.2877	13.4395	13.2853	13.0905	12.8022	13.5238	15.2339	13.5739	13.1451	13.0863	13.5244	13.6539	13.3899	13.1036	13.1451	16.3113	16.3861	16.0112	13.7722	13.4249	13.9258	13.0265	12.9613	14.0879	13.806	13.3876	14.1312	14.5089	13.549	12.6164	13.0575	12.9946	12.8498	13.5017	13.392	14.3225	13.6476	13.0956	14.1603
P00338	LDHA	21.5598	20.9772	21.1946	20.9048	21.1373	20.9951	21.5249	21.3846	21.1096	19.696	19.7216	19.1102	21.2525	21.1111	20.931	20.7903	20.7903	20.7589	21.4295	21.2458	20.9181	20.7043	20.7139	20.8013	21.6444	21.4255	21.4257	21.4998	21.351	21.086	21.2462	21.3016	21.1096	21.8829	21.7455	21.6818	20.7348	21.0101	20.8943	20.2339	20.4059	20.1622
P00352	ALDH1A1	13.5245	12.517	12.4114	22.1629	22.6352	22.5578	11.9617	12.2095	12.0497	15.9502	17.0759	15.9215	13.9805	13.7232	13.6828	19.2739	19.2532	19.2532	22.1434	21.6192	21.1656	13.2766	13.3059	13.7708	14.0797	13.8975	14.1583	16.3746	15.9669	15.7711	17.2448	16.9973	17.3424	17.3772	18.2517	17.9667	21.5728	20.8473	21.0971	17.4883	17.1144	17.4907
P00367	GLUD1	17.5249	18.3204	18.3883	18.5008	18.6475	18.6626	18.5217	18.7481	18.4576	17.1621	17.8241	18.2406	18.7165	18.2374	18.3414	18.696	19.0876	18.6674	15.0377	15.3083	15.3677	18.9897	19.1377	18.8706	18.4712	17.9373	18.3484	19.7036	19.2439	19.8443	19.7126	19.5413	19.4887	18.1268	18.1153	18.081	18.9322	18.0573	18.3721	19.5695	19.6168	19.5411
P00374	DHFR	14.6845	15.7065	15.0557	16.1876	13.3091	13.5491	16.8	14.7931	15.7142	15.6634	13.0883	14.9895	14.828	16.2623	15.4608	16.3532	16.4739	13.2911	12.6004	16.147	16.3382	15.4525	15.8276	15.431	14.3033	13.529	13.1787	13.3469	13.3916	13.7133	12.7133	15.0831	14.8099	15.7849	16.6567	16.2427	17.1055	17.0678	17.1281	14.5051	12.5148	14.8269
P00387;P00387-2;P00387-3	CYB5R3	14.8091	15.6885	15.5946	15.6927	17.0483	17.2047	15.7615	16.0737	16.7104	16.5199	16.8919	16.9521	15.3638	14.9525	14.3102	15.5971	17.1179	15.568	15.7497	15.5888	15.746	14.2058	16.5229	16.2038	16.1562	15.4829	17.2504	15.9229	17.5315	17.4409	16.398	16.5312	16.4399	16.109	16.2299	16.2872	13.7464	16.5639	16.3459	17.9599	17.6904	17.7208
P00390;P00390-2	GSR	18.6013	17.7237	17.9685	18.5608	18.3925	18.4556	17.8356	17.9006	16.8732	19.4258	18.814	18.6483	18.787	18.5289	18.6593	17.7593	17.4243	17.2745	17.7299	18.1139	18.1871	18.8002	19.035	18.5079	17.6544	17.7664	18.288	19.2144	18.5661	19.2034	18.5788	18.4077	18.0111	19.7508	19.8697	19.4305	20.3548	20.1705	20.3109	18.3158	18.7277	18.6076
P00395	MT-CO1	13.3524	13.3521	13.4233	12.6758	14.3672	13.7696	13.5892	13.8506	14.2428	14.1081	14.4678	13.057	13.1011	14.6147	14.9689	13.64	14.7023	13.0089	14.8894	15.0112	13.518	13.721	15.6912	13.3422	13.3347	13.1537	13.6905	13.5892	14.4059	13.5367	14.02	14.3497	13.6069	13.8162	13.5846	12.4715	13.678	14.3027	14.5383	14.4945	14.6735	14.5848
P00403	MT-CO2	18.2063	18.3167	18.65	18.2673	18.5837	18.263	18.3808	18.2779	17.797	18.3722	18.633	18.728	19.2912	18.3017	18.6185	18.5403	19.2056	17.9948	19.449	19.3712	18.9507	19.4252	19.4371	18.4219	17.5948	17.0511	18.2028	19.0372	18.5334	19.5275	19.449	19.3401	18.7474	17.5986	17.6278	17.3429	18.6987	18.2902	18.5354	19.0853	19.3236	19.2253
P00414	MT-CO3	14.9902	15.1318	15.177	14.7211	14.7805	15.1285	14.7301	14.8969	15.5394	15.4373	15.0386	15.3	15.6268	15.0958	14.7114	14.6507	14.7216	14.5544	15.0887	15.2655	14.5787	15.2426	15.7799	14.9719	14.9063	14.5241	14.7643	16.1797	15.3341	15.3162	14.9041	15.2709	15.3835	15.0997	14.1949	15.0997	12.8077	14.6644	14.5833	14.2274	14.1445	14.4275
P00441	SOD1	16.0799	15.4677	16.1313	16.0073	17.0356	17.0369	16.4633	16.6078	14.7834	16.0385	16.7824	16.1761	16.7928	16.1742	17.0096	16.2982	15.7507	16.645	17.1283	16.8898	15.9453	15.4031	15.7395	14.9282	15.5387	16.9925	16.5462	16.7384	16.2971	16.6644	16.6676	16.5084	16.751	16.5135	16.7667	16.6749	16.2348	16.3382	16.974	16.4021	16.9231	16.5776
P00480	OTC	13.1119	12.8419	12.8003	13.0499	12.906	13.17	13.1426	13.0351	13.7669	13.2102	13.2916	12.9885	13.037	13.378	13.1112	13.4599	13.1374	13.1877	15.0501	14.9932	14.9062	13.2994	13.1234	12.9019	13.2004	13.461	13.1992	13.423	13.7892	13.3838	13.0354	13.1554	13.0436	13.052	12.9895	12.9556	13.3554	13.3453	13.05	12.8883	13.1097	13.1623
P00491	PNP	18.2045	17.4997	17.712	16.3798	16.8193	17.1815	17.2324	17.0651	16.6171	17.4569	17.9438	17.8549	17.5809	17.3243	17.9512	17.7741	17.529	17.796	17.9453	18.0983	18.2656	19.2545	18.835	19.3711	16.9057	16.8842	16.8726	17.5684	17.7762	18.1296	19.164	19.0201	18.404	17.5623	17.5707	17.2464	17.1726	17.2485	17.6686	17.2108	17.5803	17.3748
P00492	HPRT1	18.5218	19.0283	19.0671	19.2581	19.2305	19.3978	19.3195	19.0234	19.2489	18.7511	18.8669	19.132	18.2508	18.4079	18.1243	18.5167	18.5218	18.6557	18.8298	18.7597	19.1439	19.7152	19.4189	19.668	17.5808	17.1953	17.3634	19.3005	19.2252	19.173	18.84	19.0283	19.3735	18.2218	18.3054	18.2542	18.773	19.0669	19.0518	17.913	17.8877	18.3603
P00505	GOT2	16.556	14.0486	15.5905	16.6641	17.3531	17.1841	17.6275	17.6697	14.6674	17.1844	17.5544	17.358	12.9971	15.7033	15.6274	16.6766	17.3472	16.6451	17.6303	17.6465	15.2004	16.6919	17.38	16.3269	16.4836	16.9027	17.1775	13.3244	16.3134	16.7133	17.0487	17.9834	16.175	15.1323	15.9909	15.3552	13.4958	16.8399	15.9689	16.7858	18.2275	17.5731
P00533	EGFR	13.7764	14.8971	14.0348	14.0631	13.312	12.8242	14.8142	15.0275	15.5017	13.8756	13.6163	13.8804	15.7918	14.9802	15.2585	14.6287	14.5958	14.4788	13.3317	12.6959	12.9205	15.306	15.4993	14.8142	13.4139	13.1147	14.0044	14.2613	14.3468	14.1674	15.1555	15.6118	15.4037	14.3421	13.9324	14.8899	13.8331	14.4383	13.6254	14.9625	14.8205	14.7594
P00558	PGK1	20.5677	20.8801	21.1818	19.9799	20.6875	20.4297	20.6908	20.4576	20.0183	21.2144	21.6056	21.4555	21.0267	20.5999	21.2667	21.0797	21.1277	21.0945	21.4666	21.6461	21.3125	20.7202	20.6307	20.5419	20.72	20.7758	21.2501	20.8536	20.4123	21.2828	20.8576	20.7466	20.3327	20.779	20.8801	20.5318	21.3199	20.9323	21.2828	21.0119	21.056	20.9911
P00568	AK1	16.8934	16.8238	17.0517	16.8476	16.3957	16.6593	16.828	17.0593	16.0692	17.9489	17.8466	17.8947	17.0904	17.1772	17.7515	18.246	18.2022	18.1952	17.8825	17.9944	17.6427	17.9051	17.8785	17.9674	15.379	15.0893	16.9206	18.0141	17.6935	18.5382	18.2699	18.1015	17.9835	18.1595	18.0926	17.9948	18.8751	18.4126	19.0657	17.1024	17.1633	17.1071
P00813	ADA	13.0989	13.7309	13.9399	14.5988	14.5229	14.8646	13.6084	13.9764	13.1148	13.0273	12.5836	13.4679	13.2009	13.0953	13.2979	12.613	13.3296	12.8969	13.225	12.2614	12.3678	13.0509	12.8621	13.2433	15.1285	15.3695	14.8164	13.3979	12.647	12.3231	13.6322	13.5513	13.384	14.5165	14.0181	14.447	12.8899	12.7824	12.7218	13.837	14.447	14.335
P00846	MT-ATP6	16.4859	16.0143	16.2206	16.6876	16.8345	17.4434	16.7771	16.5134	12.3189	17.1049	16.8337	17.4364	16.0472	16.1357	16.1934	16.4766	16.738	16.3181	17.4897	17.3327	16.5756	17.1538	17.6354	15.7299	16.8731	16.7107	17.4886	16.9144	16.9886	17.015	17.2515	17.0948	16.215	17.118	17.1774	16.1796	15.6223	15.7284	15.4993	17.1531	17.3968	17.3012
P00918	CA2	13.1537	12.942	12.9716	15.6485	16.0995	15.9421	13.1252	13.6665	14.425	18.6587	19.1625	19.1113	13.0969	13.2169	13.2591	14.9511	14.161	14.7248	16.1098	16.0548	16.0967	13.7095	13.2939	13.2011	13.0274	12.8811	13.4072	15.7234	14.8686	15.4324	12.9911	13.1049	12.9906	13.17	13.1649	13.1017	15.6665	14.9475	15.9334	17.7772	17.8483	17.8533
P00966	ASS1	12.9313	13.7784	13.87	12.3897	13.0393	13.649	14.3609	13.9606	15.2387	16.4991	16.8383	17.3095	18.134	17.6363	18.7661	16.1424	16.2975	16.386	13.8137	14.1668	14.1792	12.9854	12.8518	12.8402	12.4299	12.4874	12.7177	15.3669	15.2349	16.6914	14.8257	14.7921	15.0129	21.8269	21.7516	21.8444	17.8984	17.3824	18.1831	14.0188	14.3838	14.3014
P00973	OAS1	13.1362	16.1444	16.0978	12.582	13.0215	13.0918	13.6212	12.7669	14.6379	15.3583	15.4914	15.947	12.7124	15.3118	16.3357	17.0023	16.6498	17.2971	16.4106	15.7386	15.9193	16.4006	15.7155	16.2455	12.6076	12.6719	12.9371	13.3279	15.4214	13.5782	12.7722	13.7459	12.8537	14.238	14.1537	13.1169	16.8346	16.8063	17.1258	15.9505	16.4722	15.9953
P00995	SPINK1	13.7201	12.65	12.79	12.821	12.5779	13.4738	13.0125	12.4456	13.1147	13.3924	13.7493	12.786	12.8248	13.0652	12.564	13.392	12.7112	13.3101	16.8296	16.9256	17.2124	14.4118	13.592	13.0051	12.6489	13.1462	12.4833	13.0454	13.6165	14.3459	12.8744	13.3016	12.8462	13.3114	13.1868	13.1197	17.0279	12.4715	17.2395	12.491	12.924	13.0163
P01023	A2M	13.3554	13.8318	14.1385	14.683	14.7392	14.1988	14.7704	14.0169	14.6936	13.6842	15.0248	14.6775	13.2505	13.9118	13.8905	13.9145	14.3086	14.299	13.717	13.7409	14.0574	15.9219	14.35	14.4522	14.4515	13.4506	14.6769	14.0311	14.6218	14.8551	14.1106	13.4633	14.419	13.5228	13.8684	13.8852	12.6222	13.9393	14.0881	13.4028	13.1616	16.5858
P01024	C3	14.504	15.2545	14.9197	14.9399	15.5268	15.4429	15.4588	15.7766	16.7032	14.6024	15.9853	16.2089	14.3898	14.1159	14.9917	15.0457	15.2978	15.7083	14.0719	14.0508	14.6975	17.142	15.3272	15.7211	15.4815	14.249	15.91	14.8362	15.2265	15.8194	14.7413	14.9985	15.5973	14.7847	14.9935	15.1603	15.4329	15.4483	15.7013	15.6044	15.2321	16.5135
P01033	TIMP1	14.6232	15.1353	14.6978	13.5147	13.3752	13.0601	12.7473	13.0752	12.9276	14.5439	14.2749	14.4282	13.6746	13.7009	13.8067	16.4043	16.0141	16.3464	14.5121	14.6812	14.9459	14.0671	13.8955	14.3899	13.6194	13.1495	14.3513	14.8273	13.1468	16.1918	15.4793	15.2118	15.8264	12.5664	12.7383	12.4973	13.4159	13.7225	13.4066	14.9777	15.0419	14.8226
P01034	CST3	16.2423	14.6323	15.4714	14.0775	13.4175	13.1537	14.8671	15.4275	15.0883	15.2554	14.4597	15.5114	14.1709	14.4842	14.336	14.7571	14.6416	14.7922	15.1662	15.5935	15.4801	16.4728	14.5124	15.9938	16.9691	16.3132	16.9745	15.1069	14.6934	15.1779	15.5687	15.4521	15.8249	12.3432	12.3717	12.4043	14.5823	14.3451	14.308	15.7689	15.7278	15.4615
P01037	CST1	19.0351	16.0742	16.2738	13.4154	13.2115	13.9161	15.7329	15.2534	15.0395	13.6166	13.8965	13.3755	13.3452	13.1523	14.1101	13.928	13.1478	13.9389	15.9156	16.5306	16.0087	13.8354	13.5668	13.1328	15.1483	15.2924	13.6033	13.2354	14.2587	14.3444	12.375	12.5598	12.4088	12.7225	12.6392	12.753	13.1545	14.7599	13.5591	14.2664	14.8149	14.2317
P01111	NRAS	15.3872	16.1003	15.1467	15.6886	15.8769	15.3915	14.8595	16.2873	15.0248	15.6257	14.5057	14.0316	15.8157	14.9876	14.9316	13.93	14.4928	13.2757	14.0142	14.1296	13.9399	14.0238	14.0701	12.7409	16.2806	16.4552	15.9233	13.6027	14.2801	14.979	14.1197	14.3952	14.2013	15.4044	16.2345	15.1596	13.4713	14.505	14.3826	13.6595	13.7103	13.7847
P01112	HRAS	16.1679	16.4873	16.7227	16.1316	16.1342	16.1716	16.655	16.7307	15.8806	16.0417	15.8064	15.936	16.5058	16.1306	15.9433	16.0114	16.286	16.0336	16.5705	16.3458	16.4325	15.6684	15.823	15.5622	16.5681	16.4907	16.6298	16.453	15.9954	16.4089	16.3395	16.2654	16.2018	16.19	14.2693	16.3687	16.0276	16.1078	14.2892	16.1698	16.6802	16.638
P01116	KRAS	17.7899	17.4231	17.4446	17.4572	17.326	17.4791	17.9962	18.1477	16.6249	17.2161	17.4724	17.2417	17.6749	14.7235	17.4113	17.2797	17.302	17.1956	17.7493	17.8232	17.4354	16.9205	17.1169	16.7664	18.2233	18.1166	18.2119	18.0147	17.662	18.1442	16.9256	17.182	16.4573	16.7588	16.4222	16.3047	14.1645	14.1911	13.9474	16.6539	17.0352	16.876
P01116-2	KRAS	16.0173	14.2779	13.6016	15.5897	13.1775	12.1895	14.5665	18.0063	15.429	16.1718	16.0512	15.8006	12.7032	15.4212	14.9718	15.6344	15.5193	15.4059	17.8515	17.7668	17.5888	12.8051	15.7274	12.9504	16.2071	16.2267	16.8647	16.3785	16.2281	17.1785	13.7482	14.2764	13.7212	14.2199	13.7482	13.9874	15.3393	15.2588	14.9865	17.4659	14.5345	14.6229
P01275	GCG	13.2952	12.752	12.6426	15.9404	15.0137	14.3008	13.6248	12.7623	14.8783	13.3428	13.4701	12.7158	12.7579	12.7362	12.6974	13.3404	12.6598	13.3712	12.6232	13.474	13.6599	13.2534	13.3033	12.7633	12.732	13.5537	12.6949	12.7564	13.5172	13.9254	13.6322	13.6187	12.6911	13.6715	13.6199	13.8711	12.7394	12.674	13.3108	12.6559	12.7831	13.68
P01892	HLA-A	18.8454	19.2383	18.9667	17.7593	17.2473	17.0219	17.2916	17.1224	16.6641	19.5728	19.3358	19.83	13.8449	13.6917	13.7171	18.7781	18.8454	18.7118	18.8739	19.1496	18.8249	18.1006	17.6377	17.4713	15.1659	14.8903	13.7866	18.441	18.2934	18.5137	17.333	17.3993	17.4785	15.5979	16.1753	16.1377	18.8516	19.0729	18.668	18.1892	18.5565	18.2606
P01903	HLA-DRA	13.2389	13.0283	12.9129	13.494	13.6793	13.4065	13.0784	12.9084	13.4134	13.1282	12.9048	13.4357	14.0085	13.4444	13.2589	12.5297	13.347	12.8112	14.5079	14.5296	13.8098	13.4398	12.7278	13.7093	12.9614	12.9877	13.4335	14.0509	13.0812	12.8467	12.8905	13.215	12.9699	13.2507	12.8916	12.67	13.4248	13.3809	13.1993	13.0824	13.0149	13.0928
P02461;P02461-2	COL3A1	12.9475	12.223	13.0061	16.7577	15.1146	13.2666	13.4724	13.6087	14.0093	13.1121	13.1585	12.5174	12.528	13.2113	12.9255	12.9715	12.8465	12.9435	13.5226	13.3753	13.094	13.2351	13.0935	13.3322	12.5203	12.9326	12.9853	13.3065	13.936	13.2952	13.0437	14.1764	13.0733	14.379	13.4778	13.68	13.1912	13.1777	12.9454	13.0395	13.2914	13.5009
P02545	LMNA	20.8825	21.023	20.7675	18.8029	18.5434	18.3683	20.3186	20.7675	20.0081	20.9575	20.505	20.5137	20.3466	20.1615	20.6024	20.9818	20.4872	20.4429	19.8297	19.8618	20.0263	20.1409	20.1277	20.505	19.1966	19.441	19.3803	20.6228	20.4009	20.7929	20.7101	20.4884	20.4881	20.0836	20.1199	19.7174	20.2773	20.4429	20.2934	21.023	20.968	20.9155
P02545-2	LMNA	17.2515	17.0788	16.7237	15.7875	15.5841	15.0555	16.9473	17.2364	18.2289	17.2517	17.1654	16.7136	16.3745	16.1468	16.5947	17.283	16.9543	17.2022	16.1598	15.8546	16.4392	17.5516	17.2102	17.9851	16.2177	16.5528	15.9273	17.5597	17.4133	17.1096	17.5163	17.6368	18.1938	17.0001	16.6279	16.9933	17.4926	17.5189	17.4657	17.6044	17.534	17.3944
P02649	APOE	13.4676	16.6176	14.9869	16.1035	15.4094	15.4928	15.5585	15.3892	15.586	15.9611	15.0276	15.4347	13.4502	15.0276	13.4869	15.0306	14.0705	15.3056	14.5852	14.3945	12.3433	15.6126	14.7245	13.451	17.6661	17.6643	17.8114	15.0206	15.4749	13.307	14.5666	14.9167	16.5789	13.2992	16.38	15.358	14.9445	15.4057	13.4356	15.4099	15.3652	15.5137
P02656	APOC3	12.6615	14.1957	14.0598	13.0942	12.9783	14.0536	12.8636	13.9366	12.8532	12.7368	12.8984	15.1234	13.8353	15.6683	12.9068	13.6694	15.9453	14.8656	13.7689	14.016	14.4273	15.7398	13.4894	12.9766	16.1614	13.3406	12.9691	14.9271	12.3206	12.2666	14.0863	12.8325	14.2363	12.667	13.2978	14.8776	14.1518	14.9969	12.6075	13.296	12.7043	12.8375
P02671;P02671-2	FGA	13.2006	12.9568	13.2319	13.2504	12.9514	14.2946	12.8137	12.9878	12.8516	13.1936	13.2787	13.0169	13.0845	12.6572	12.8003	13.1807	12.7944	13.6288	12.9767	13.1577	13.3349	12.8767	13.3402	13.326	13.1216	13.6941	12.8233	13.219	13.1648	13.8856	13.2641	13.1185	13.3541	14.6201	14.1998	14.0147	12.6618	12.8583	13.2529	12.8119	12.6971	12.8137
P02679;P02679-2	FGG	13.909	14.5723	15.2501	14.1	13.959	13.0051	13.0128	12.7428	13.2478	13.7332	13.2143	13.4484	13.2473	13.7513	13.5862	17.813	17.4028	17.583	14.5275	14.6068	13.585	13.2708	12.928	14.0455	12.871	13.2061	14.0986	13.982	14.1147	13.0744	12.8079	13.2302	12.8969	16.924	17.1107	17.0669	13.7393	13.6543	13.3049	13.3765	13.1638	13.0128
P02751;P02751-1;P02751-17;P02751-3	FN1	14.0776	14.3665	14.2304	17.8675	17.7026	17.6237	14.036	14.3805	14.1331	12.6747	14.4258	12.9301	12.7748	12.5695	13.7512	15.9477	14.9559	12.7311	14.4047	14.474	14.3624	15.5049	14.9809	14.8383	18.6582	18.6302	18.1743	13.1349	13.6176	13.3313	14.3773	14.0444	14.4983	17.3052	13.5172	15.0726	12.4728	14.307	14.3723	13.6071	17.0367	14.0456
P02753	RBP4	12.4218	13.302	13.0858	13.7783	13.9264	12.9483	14.0252	14.3141	13.1165	12.9011	12.7195	13.476	13.7931	13.2809	13.75	12.8224	13.368	12.8947	13.0654	12.6109	12.8991	14.3093	12.5876	13.5103	13.7724	13.136	14.3669	13.4364	12.7962	12.7206	13.0202	12.5264	13.1013	12.5951	12.7092	12.8568	13.261	13.7724	13.7547	14.489	14.6509	14.4067
P02786	TFRC	16.3217	16.6484	16.4241	16.9418	17.5708	17.1646	16.0538	15.7576	16.417	18.3173	17.403	17.4409	17.1649	17.354	16.6514	17.0078	16.7343	16.7705	17.797	18.0189	18.3957	15.545	15.4204	15.2713	16.7457	16.2798	16.3997	17.2717	17.9089	16.1827	16.4018	17.0435	17.2926	17.5377	17.5905	17.9336	18.4736	18.6536	18.3303	16.1332	15.9381	16.0619
P02792	FTL	15.855	13.9029	13.5702	14.6271	16.179	14.4958	14.5185	13.5612	17.3294	15.411	15.2911	15.0583	15.6688	15.109	15.5787	15.9247	16.1369	16.2167	13.5595	13.6431	13.6618	15.1621	12.6729	13.0598	14.659	16.4796	13.2501	15.5433	15.869	12.7779	13.5251	13.7031	13.4717	14.3416	17.1012	13.7985	12.9934	12.9507	14.9598	17.0811	13.9382	14.0333
P02794	FTH1	12.6987	13.7723	13.5486	13.8995	13.6439	13.449	12.8668	13.854	13.0595	13.3283	12.7063	13.1385	13.0255	12.8953	14.0239	13.8744	13.8492	14.1724	13.4368	13.292	13.5008	12.4718	12.9465	12.8673	13.5094	13.3595	13.3576	14.2095	12.7135	13.0456	13.5295	12.5426	13.677	12.608	12.7759	13.8421	12.8947	13.0529	12.5211	13.5575	12.933	12.7147
P02795	MT2A	15.579	15.7731	13.8664	16.0724	15.1022	15.3625	15.8096	15.3147	18.0893	15.3936	13.1186	15.1365	13.9476	16.6551	13.6124	15.4292	15.8323	15.5983	13.8913	14.1332	14.35	14.9646	14.4945	12.9421	15.7951	13.0842	12.5794	12.585	12.7241	13.4214	14.0622	14.0101	14.0305	13.8884	14.161	14.8215	12.631	13.1784	13.0517	13.2417	13.5583	13.7479
P03886	MT-ND1	14.7838	15.1894	15.4023	15.3643	15.7565	15.9144	15.3186	15.0428	14.204	14.8997	15.4783	15.0756	15.2877	14.6531	14.685	14.6906	14.5854	14.6071	15.8158	15.3197	15.3745	15.7654	15.9381	14.9202	14.7211	14.6693	13.4211	15.3912	14.6557	15.4142	14.7936	15.0333	14.7724	15.7728	15.5724	15.6674	15.2476	14.8091	14.6999	14.2717	14.582	14.8345
P03891	MT-ND2	13.1822	14.1084	14.3728	15.1782	15.8687	15.7379	14.7242	15.1288	15.0406	13.1091	16.0508	15.2741	13.6309	14.8543	15.2319	13.6743	13.4902	14.0922	15.9073	16.2215	15.4383	16.1709	16.3346	15.7206	14.2188	13.9763	13.0831	13.4735	14.5587	13.7467	14.3037	14.754	14.1316	14.8231	15.2435	15.4665	13.1595	13.1378	13.2501	13.6073	14.1268	13.9277
P03897	MT-ND3	17.1287	17.0328	17.176	18.0006	18.2397	18.1248	17.4757	18.0553	18.5018	17.5978	18.2456	18.1277	14.1182	17.4521	17.4501	17.152	17.9097	17.1965	18.495	18.4983	18.2572	18.35	18.7708	18.1723	17.4721	17.0694	17.3589	17.1473	17.6463	18.0276	16.8856	16.8983	16.9697	17.6432	17.7222	17.8002	16.6329	17.3452	17.1347	16.7032	17.1802	16.8911
P03905	MT-ND4	14.1493	13.9253	14.4963	14.0775	14.3774	14.4364	14.0154	13.9891	14.3554	14.3255	14.3952	14.5906	13.6763	14.5826	14.3495	13.7299	14.2329	13.6241	14.7072	14.9539	14.2301	13.5038	14.6292	13.5042	14.1259	13.405	15.1002	14.6036	14.716	15.1853	14.2472	14.3796	13.2578	15.1153	15.1208	13.2143	13.7293	14.0509	13.8678	13.2206	13.6284	14.1543
P03915	MT-ND5	14.2293	15.4907	14.5084	15.8423	15.2545	15.5384	14.3989	14.4213	15.4568	15.9627	16.3152	16.9329	15.6707	14.5773	14.0616	14.3659	14.0307	14.398	15.6971	15.7491	15.6239	16.6365	16.6858	15.8423	14.5916	14.4325	15.1701	15.7618	15.1686	16.3944	15.8366	16.0778	14.756	15.9375	15.9899	15.8944	14.4241	14.3064	13.9845	13.5897	13.6785	13.9262
P03923	MT-ND6	16.2437	13.9072	14.8601	17.2871	17.2291	17.2483	17.3265	17.4436	17.6305	16.458	16.9838	17.2544	16.2493	16.3351	16.2361	16.3265	16.7341	16.6459	17.5185	17.5348	17.566	17.1812	17.6109	16.9351	16.6353	16.3138	11.9658	16.5186	16.6538	17.4595	17.2625	17.1139	16.9205	14.5258	17.5005	17.4696	15.7183	16.2401	16.2906	14.2734	14.2855	14.0633
P03928	MT-ATP8	16.6543	14.0661	15.6998	17.356	17.4386	17.4402	13.5587	15.5078	14.5211	15.4788	15.4219	17.0544	15.2911	14.8839	14.5982	14.9974	14.7137	14.8064	17.0148	16.9138	16.6565	17.6504	17.7909	16.0031	16.3128	15.2775	15.2047	16.914	17.2069	17.0481	16.9528	16.9447	17.0818	15.1004	14.7146	14.6223	14.8936	14.7608	14.6968	16.5848	16.583	16.4054
P03956	MMP1	13.5371	12.6951	12.8246	13.4139	13.1751	13.0205	13.135	13.0356	13.3983	13.4666	13.3526	13.1708	13.2518	13.3537	13.1692	12.8802	12.7644	12.9776	14.6844	14.5324	14.8062	13.4466	13.002	13.415	12.5946	12.9253	13.2973	13.7495	13.1144	14.1887	12.8437	13.3377	12.8711	13.3581	13.1103	12.9099	13.3325	13.2182	13.2328	13.0203	13.0803	13.2071
P04004	VTN	14.4868	14.796	16.867	13.105	15.9096	13.6059	13.1706	13.8125	13.2993	15.7392	13.3662	15.4148	13.0053	13.0804	13.2578	15.5274	12.8136	13.1982	13.077	13.3955	13.4091	13.2673	13.2079	13.1137	14.5873	14.2825	15.1129	13.6102	13.0435	13.6452	13.3316	13.331	13.3831	13.3125	13.5376	13.7914	12.8919	13.1728	13.2489	13.4597	15.1991	13.2535
P04035;P04035-2;P04035-3	HMGCR	13.1403	13.8866	13.555	13.285	13.1115	12.9215	12.728	13.1504	12.9474	13.0405	12.9778	13.1115	13.3193	15.1883	13.0533	12.8751	13.1418	13.1069	13.591	12.8684	13.8793	13.0248	12.9042	13.1353	13.1466	13.3465	13.1393	13.5128	14.765	13.0863	13.2898	12.9367	14.1298	12.7999	13.1422	12.921	12.9908	14.3719	13.0824	13.105	13.0117	12.7265
P04040	CAT	16.9446	16.2111	16.4061	15.612	15.7285	15.4405	15.7094	15.5883	15.88	16.5552	16.4152	16.2221	16.7761	16.5899	17.1537	16.4887	16.0946	16.2483	16.6217	16.6214	16.3963	17.6342	17.672	17.0956	16.2192	16.5772	17.1604	17.6407	17.2821	18.1175	18.2433	17.9477	17.9738	16.4949	16.2298	16.4496	17.8941	17.3124	17.9882	17.6473	17.6722	17.8918
P04049	RAF1	12.8165	15.3292	13.2267	13.1776	13.053	13.3964	13.0409	13.1859	13.2713	14.5536	13.0798	13.2839	13.4039	13.1253	13.0616	13.3896	13.2257	13.1622	13.2177	13.1843	13.1789	14.5169	13.4079	13.1788	13.1876	13.6323	13.1527	12.9997	13.1333	15.294	13.3015	12.9364	13.3266	13.0034	13.0254	13.3885	13.125	12.8972	12.7561	15.2975	13.1552	14.8203
P04062;P04062-2;P04062-4	GBA	16.791	16.9303	17.0801	15.6059	16.0165	15.5679	16.8229	16.6045	16.1778	16.0358	16.2303	16.4957	15.5078	15.5707	16.3783	16.6182	16.8	16.8174	14.3992	15.6541	15.8129	15.5423	15.3479	15.6349	16.4946	17.2636	17.586	13.1135	14.8876	15.5377	13.8038	13.676	13.8922	15.5327	15.8715	15.4021	14.7446	14.6216	15.2191	17.0444	17.2971	17.0379
P04066	FUCA1	15.4509	15.7286	15.7722	13.2255	14.2578	14.3061	14.0025	15.0628	14.3915	16.3666	16.7068	16.6081	16.5725	16.2788	16.8011	14.7034	14.5952	15.2512	15.8919	15.8118	15.7255	18.3492	18.134	18.7087	16.0045	16.3709	16.1723	17.2815	16.6044	17.3897	17.3405	17.2776	17.3104	15.0232	14.7842	15.7255	15.9689	15.2782	15.8902	18.2804	18.3129	18.116
P04075	ALDOA	21.4313	21.7038	21.3636	20.6974	20.8	20.6314	21.2874	21.024	21.236	21.2431	20.9641	20.5714	21.6794	21.896	21.7364	21.0888	20.8378	20.8897	20.6975	20.9647	21.0514	21.3907	21.0308	21.2977	20.4352	20.3997	20.0811	20.8741	21.0591	20.5714	21.2629	21.5336	21.5033	21.4664	21.2363	21.4664	21.7681	21.9767	21.8328	20.6975	20.6044	20.7214
P04080	CSTB	17.9491	18.0427	18.0145	17.351	17.8635	17.4153	17.3367	17.4956	16.6932	17.3832	17.772	17.2711	19.3527	19.8909	20.8627	18.4914	18.6552	18.5838	19.3976	19.7541	19.3976	18.3133	18.6777	18.6669	17.0497	17.2334	17.3614	18.5721	18.9998	19.5806	18.2339	18.0942	17.8449	17.7178	17.5318	17.2115	17.6389	18.3179	18.7008	18.8388	19.2345	18.9435
P04083	ANXA1	16.183	19.4664	18.8542	22.9374	22.4475	22.661	16.2782	17.0283	17.1464	19.451	18.9692	19.5788	21.0827	20.8714	21.5941	21.64	21.5939	21.64	17.9081	17.8246	18.4265	19.3568	18.8441	19.4425	19.3381	19.2795	19.1669	18.8633	19.4348	19.2068	21.4748	21.3779	21.5054	20.7905	20.9086	21.229	19.3432	19.838	19.7558	20.2837	20.4459	20.3685
P04114	APOB	13.6403	12.5936	11.8071	13.4883	15.7553	13.369	12.7625	14.7786	15.675	13.6368	15.4068	13.4268	13.3948	13.8417	13.5511	13.6227	13.4363	16.6108	13.1868	15.0169	15.5994	15.9648	15.1544	14.1002	13.4486	13.5075	13.6543	13.9243	14.0893	14.0718	15.0685	15.1537	16.2077	15.882	15.5672	15.7228	13.8225	13.6033	13.5886	15.3345	15.0269	15.2698
P04150;P04150-10;P04150-2;P04150-3;P04150-6;P04150-8;P04150-9	NR3C1	13.0757	13.1934	13.2748	13.0172	13.1396	13.4151	12.7888	13.558	12.8553	13.0162	13.3508	13.0833	13.2084	12.6326	12.7701	13.5409	13.356	14.2536	13.2585	13.2544	13.62	12.7633	13.1412	13.1395	13.301	13.3841	12.7847	13.2162	13.1028	13.2989	13.5046	13.3046	13.6366	14.8939	15.2257	15.0985	12.6393	12.8191	12.6515	12.7859	12.5707	12.9182
P04156	PRNP	14.22	14.3215	13.7195	13.5358	13.9246	12.8792	13.1324	15.0367	13.9103	12.7427	13.4427	13.3896	15.2414	15.0165	14.7213	13.9659	14.0293	14.1017	13.3815	13.8488	12.9657	12.9792	13.6247	13.5313	14.4894	14.7792	15.1867	13.3359	12.6921	12.9907	15.0304	15.0205	15.5602	12.9456	13.0579	13.2053	13.3717	13.2414	13.1196	13.545	13.5643	13.1543
P04179;P04179-4	SOD2	12.9334	13.3988	13.5162	13.1528	13.2955	13.8212	12.5935	13.1908	12.6506	12.9555	13.1991	15.1447	13.2151	12.7246	12.9482	13.2915	15.6859	13.8767	16.266	14.7862	14.4042	13.8419	14.4099	13.2328	13.4464	13.5122	14.793	13.1913	13.256	13.1786	13.2984	12.6452	13.3475	12.5849	13.7778	13.2628	12.723	12.8712	15.478	13.8698	15.8658	14.8231
P04181	OAT	18.7414	17.2001	17.5002	18.2067	17.5224	17.4281	17.4208	17.2931	17.5704	17.6201	17.6566	18.0928	16.9964	17.3961	14.3399	17.9486	18.2615	17.8904	20.9228	20.7711	20.3708	15.9083	15.4365	16.0005	18.679	18.158	17.9489	18.527	18.0443	18.1444	18.8253	18.4733	18.7401	17.2312	17.042	17.1202	17.0243	16.2124	16.8418	16.7908	16.9574	16.9485
P04183	TK1	17.1634	17.0666	16.7421	16.8091	13.9088	13.6464	18.1242	16.7083	17.1524	18.4721	17.176	17.902	16.6644	17.5726	16.398	17.4451	17.4134	16.8241	14.141	15.1373	16.6332	13.679	13.4934	13.8517	15.4927	13.6596	14.0552	17.6433	17.7428	16.8736	15.0621	15.7989	15.7891	16.1324	16.6604	16.7421	17.2582	17.0616	16.58	15.5992	14.876	15.7891
P04216	THY1	13.1948	13.3763	13.188	15.21	14.9107	14.8576	13.3627	13.7057	12.8007	13.0498	13.3776	13.0999	13.1615	12.915	13.0131	13.1232	13.1976	13.2001	13.1935	13.3735	13.5307	12.855	13.1985	13.0516	13.2569	13.5103	13.0974	12.9966	13.1208	13.7322	13.7121	12.7778	13.2062	12.9606	13.6334	13.9673	12.9131	13.1153	13.1371	13.0991	12.7226	13.3906
P04233;P04233-2	CD74	13.306	12.6198	13.1533	12.9519	12.9675	14.2618	13.0153	13.041	13.0866	13.2653	13.5485	12.6903	12.7021	12.9392	12.6169	13.425	12.5569	13.3558	14.837	14.5617	14.1157	13.0043	13.5674	12.9728	12.9248	13.4292	12.5691	12.915	13.7497	14.3982	12.9831	12.9817	12.9508	13.4568	13.2118	13.2872	12.9408	13.3585	13.3243	12.5555	12.9147	12.8698
P04259	KRT6B	13.1284	13.3019	12.4332	13.1625	13.3003	12.6023	13.8156	12.9776	15.1251	13.0591	12.5011	13.0689	13.9659	13.3416	13.452	12.5393	13.3648	17.0667	13.0581	12.5475	12.7851	13.6656	12.4842	13.3125	12.9712	12.5603	13.9205	13.8166	12.8682	12.458	12.5597	13.4363	12.5188	13.3393	12.4332	12.6025	13.3273	13.2836	13.197	13.7488	13.599	13.8874
P04264	KRT1	18.5532	19.389	19.3784	14.1937	13.2234	13.4599	17.6784	17.2292	12.5033	18.2452	18.83	19.0242	18.9741	19.6444	19.316	20.7301	20.345	20.9387	17.62	18.0257	17.7627	19.3321	19.52	19.1259	18.2061	19.066	20.3452	18.5318	19.4332	20.6999	19.0493	21.9464	18.5578	18.8406	18.9267	18.3622	17.4121	19.1148	19.4629	18.527	19.5477	18.5687
P04275	VWF	13.0915	14.2042	12.8988	12.8629	13.0862	12.9671	13.1701	13.0019	14.3926	13.1859	13.2654	12.9439	13.0321	13.2696	14.2424	13.1337	13.0304	13.3552	12.926	12.8593	13.2766	13.55	13.1728	12.9688	13.0891	12.9462	14.2375	13.4246	13.2583	13.1494	12.8692	13.13	12.9144	13.179	13.9729	13.1154	12.8986	12.9852	13.034	13.3982	13.0126	13.2398
P04406	GAPDH	23.6737	22.9584	23.2977	22.6673	23.1312	23.0385	23.7406	23.2977	22.778	24.1077	23.2214	23.2212	23.9684	23.9684	23.5354	23.5352	23.2212	23.3234	23.7407	23.7406	23.2977	22.5123	22.2653	22.5587	23.6737	23.1312	23.5354	23.2212	22.8855	23.3234	23.5434	23.5434	23.2976	23.5434	23.7407	23.7407	23.2212	23.5352	23.1312	23.2977	23.1234	23.2976
P04406-2	GAPDH	15.3485	16.3777	15.3473	15.635	15.5198	15.8258	13.2862	13.5775	16.8098	15.7854	15.4426	15.5519	16.5937	16.6215	15.2707	15.4586	13.5558	15.4733	14.4282	14.5944	15.9413	14.0632	14.6169	13.3435	16.2437	16.0003	15.9914	15.7567	16.1166	15.1445	15.4057	15.9437	16.751	16.0226	15.0599	16.9645	15.4648	15.9176	14.8293	15.358	13.302	13.4153
P04424	ASL	15.4506	13.3808	13.0868	13.1231	15.2575	15.4367	13.0635	13.1806	12.5899	15.8371	16.2099	16.1117	13.419	12.7078	12.9652	13.8221	13.467	13.8368	15.1817	15.3452	13.5477	16.6871	16.8421	17.4993	13.3535	13.9643	13.011	12.9037	13.5485	14.1061	17.4346	17.3188	17.2991	13.318	15.3447	15.4459	16.8831	16.1716	16.7916	16.5111	16.5291	16.4659
P04439;P04439-2;P30443;P30455	HLA-A	13.8293	12.6213	12.5725	13.4291	13.5838	13.3887	12.6557	12.5114	13.2362	13.459	13.397	13.6117	13.7512	13.6264	13.5316	13.2976	13.4452	13.184	16.6533	16.7108	16.6552	15.2	14.8765	15.2399	13.2258	13.2454	13.6957	17.1466	16.7737	16.7336	15.1654	15.1251	15.2118	14.6166	14.968	14.9297	16.8515	16.6244	16.2997	15.6718	15.8379	15.5599
P04626;P04626-4;P04626-5	ERBB2	13.7883	13.2665	16.5816	13.3405	13.3616	13.1889	16.3539	15.949	13.5249	15.0144	12.9817	14.1708	16.1246	13.3864	13.2892	18.2909	18.4296	18.0202	15.6136	15.8424	12.6423	14.858	13.1249	15.0766	15.6963	12.9959	13.4477	13.3776	13.2289	13.2619	13.4723	13.5353	13.2622	14.048	14.9678	12.7788	14.3738	13.2575	13.1367	13.3657	14.615	13.5721
P04632	CAPNS1	19.2158	19.352	19.2605	17.278	17.8495	17.7863	18.62	18.6855	17.6895	18.1757	18.6039	18.3935	18.6099	18.0678	18.9494	18.7295	18.6939	18.5646	18.4248	18.445	18.3622	19.101	18.5826	19.1297	18.4422	18.3121	18.3985	18.4676	17.92	19.039	19.4403	19.118	18.9804	18.1606	18.0475	18.0254	18.9921	18.7584	19.3112	19.3572	19.4655	19.5791
P04637;P04637-4	TP53	13.0712	13.379	13.4401	13.1346	12.9789	13.086	13.2239	13.2175	13.2956	12.9778	13.0466	13.0326	15.8505	15.7504	16.0424	14.989	14.9757	14.9563	16.6844	16.7629	16.5964	13.1635	13.0819	13.2281	12.9965	13.0441	13.0015	16.7995	15.2398	16.2507	13.6392	13.5616	13.6543	13.4803	13.3865	13.4516	14.7983	13.8604	15.541	13.2416	13.3311	13.3085
P04732	MT1E	13.0489	12.7608	13.625	12.7214	12.6277	13.3757	13.3136	13.1249	13.8437	17.0174	13.3994	16.0203	12.7651	12.5194	12.8634	13.4703	12.6944	13.5931	12.8107	13.5221	14.3705	13.2317	13.2055	12.6408	15.7648	13.145	12.9165	12.5584	13.664	13.7978	13.4692	13.4851	13.706	13.7399	13.8189	14.6242	12.5113	12.8396	12.9935	12.9024	13.4555	13.3154
P04792	HSPB1	18.1512	19.2058	19.0619	17.8985	16.8843	17.1571	18.6155	18.9668	18.5202	19.7548	19.3816	19.0058	20.3535	20.0141	20.1158	20.8765	20.8156	20.7621	19.4163	19.2894	19.7877	13.1064	12.8364	12.9646	17.7181	17.1523	17.0157	20.266	19.9665	19.3814	22.0048	21.6468	21.8158	15.5288	16.1713	15.9576	21.6324	21.5446	21.283	14.1307	14.1868	14.2755
P04818	TYMS	17.6521	17.9125	17.983	17.9609	17.3923	16.9421	17.5999	15.8708	17.5633	16.773	13.3015	15.1109	13.0318	14.6404	13.3938	16.6149	16.2517	16.0834	12.9947	13.6684	14.8284	16.489	15.6277	15.4558	16.4071	14.1557	13.7542	14.1172	15.2445	13.6344	14.2411	14.9041	16.6387	15.7844	16.1582	16.7255	16.3004	16.8155	16.4165	15.3996	14.3646	15.4813
P04843	RPN1	19.3812	19.4198	19.6103	19.675	19.8488	20.2494	19.3442	19.4329	19.6101	20.7043	20.6927	20.9886	19.5546	19.3251	18.9274	19.4317	19.6056	19.3511	20.601	20.6007	20.2997	20.2496	20.5874	19.5259	19.4556	19.0354	19.3675	19.7387	20.7041	20.3054	19.8726	20.1061	19.7898	20.5324	20.4677	20.5324	20.5247	20.4224	19.8765	20.8676	20.8125	20.7254
P04844	RPN2	18.0372	18.3832	18.2856	18.3043	18.4458	18.8327	18.2002	17.9456	18.3676	18.7576	18.2346	18.7171	18.4037	17.7243	17.388	17.6232	18.0086	17.8046	18.6173	18.432	18.5524	18.687	19.1395	18.4253	18.8526	17.9357	18.455	18.0922	19.0328	18.8416	18.567	18.5607	18.9913	18.8031	18.4844	18.9008	18.6621	18.5247	18.2951	19.4314	19.2397	19.7909
P04899;P04899-4	GNAI2	16.1694	15.963	16.0066	16.0224	16.0682	15.6938	16.0245	16.7341	16.2838	15.4487	15.3515	15.5346	16.3624	15.9637	16.3093	15.7082	15.8712	15.5676	15.8868	16.1444	15.6689	16.3065	16.0781	16.6858	15.905	15.8171	15.5971	16.2838	15.8732	16.4752	16.0967	15.8513	16.1581	15.8256	15.9662	15.764	15.8607	15.8049	15.7635	16.4075	16.309	16.1397
P04920;P04920-2;P04920-3	SLC4A2	13.672	15.1698	12.9338	15.591	15.9433	16.2273	13.8991	12.904	14.2684	15.8159	15.998	15.6421	12.817	12.9932	13.1557	13.432	12.7177	13.0667	12.8707	13.4294	13.663	14.4423	13.8111	13.0714	13.6336	13.314	13.377	16.1101	16.0666	16.2072	12.9086	14.0197	12.9488	14.1556	15.7518	15.9596	14.1053	14.9198	13.2249	13.7253	13.6422	14.0155
P05023;P05023-4	ATP1A1	19.4293	19.1119	19.319	18.644	18.8847	18.8025	19.5318	19.4521	19.1623	19.0747	19.1711	19.7525	18.7432	18.7684	18.3079	18.8975	19.1293	18.8178	19.2044	19.1707	19.1262	19.0166	19.1332	18.8617	19.3439	19.0912	19.6446	19.2048	19.2445	20.0776	20.3566	20.2725	20.2954	18.9382	18.8968	18.6665	19.3299	19.3121	19.1074	19.1946	19.2464	19.1751
P05026;P05026-2	ATP1B1	18.2674	17.2622	17.3624	14.0835	13.6635	14.2751	17.3057	17.1135	17.0725	18.5523	18.4022	18.6692	16.2791	16.2358	16.1877	17.5961	17.8894	17.5569	17.3405	17.3864	17.0509	18.1331	18.1307	17.5422	17.3456	17.1881	17.579	17.9281	18.2976	18.7407	20.0249	20.343	19.9724	17.1173	17.0509	16.928	17.734	17.8861	17.8532	17.9453	17.905	18.0001
P05062	ALDOB	13.018	12.8251	13.0652	13.1031	12.652	13.7177	12.9249	13.0224	12.5964	13.3835	13.3771	12.9902	13.0434	12.7807	12.6795	13.4674	13.1538	13.6385	13.0832	13.0933	13.1906	12.7584	13.6716	12.9643	13.2484	14.1563	12.6475	12.9678	13.5857	13.6469	15.2347	15.1804	15.5353	12.9389	12.9926	13.163	12.7791	12.6448	12.9511	12.5814	12.7065	12.9276
P05067;P05067-11;P05067-7;P05067-8;P05067-9	APP	13.9947	15.5461	15.308	13.432	13.1141	13.5063	15.4013	16.1195	14.9023	13.4225	13.8716	14.2135	13.209	15.8141	13.3571	15.9215	15.961	16.0634	15.7801	15.9543	15.9209	16.4973	15.9853	16.1621	15.9887	15.6368	13.5911	14.854	15.1556	13.5913	12.9166	13.0741	14.2407	12.9517	12.9412	13.0352	14.1274	15.3125	14.2255	15.7647	16.4171	16.0921
P05090	APOD	14.2906	12.9827	13.0799	15.7048	15.5425	15.5983	13.4278	12.6156	13.5904	15.042	15.0033	14.8517	12.676	12.905	12.8556	14.8442	14.277	15.1586	16.0078	16.2245	16.1523	16.5492	16.5448	15.8006	12.5485	12.951	12.9154	14.886	15.1551	14.0066	15.0881	13.4756	15.6396	13.8404	13.6148	14.1304	12.9111	12.8918	13.991	13.141	13.8612	13.4379
P05091	ALDH2	17.023	16.9719	17.1982	20.7802	21.2616	20.9436	15.7216	16.2633	16.7204	17.2357	17.3882	17.1613	16.6754	16.5988	16.8313	18.9146	18.8684	18.805	21.3099	21.2659	20.6552	17.2771	17.2809	17.3447	17.7934	18.044	18.0934	18.7984	18.893	19.4412	17.9289	17.6972	18.1659	16.8248	18.1271	17.4926	19.8228	20.022	20.3007	18.3777	18.1118	18.1915
P05109	S100A8	12.7989	13.9848	13.878	13.3505	13.1797	12.7285	13.1174	14.0807	13.4672	12.8109	12.8066	13.2053	13.198	13.0235	13.859	12.8764	13.142	12.9398	13.7319	12.8531	13.4829	12.9774	12.7134	13.1855	13.4148	13.1387	13.9083	13.256	12.8397	12.8417	13.7348	12.6325	13.9849	12.8333	13.089	13.1484	13.0251	13.2134	13.1497	14.1714	13.2513	13.1126
P05114	HMGN1	16.2786	13.2888	13.3616	16.0947	14.6603	16.2967	15.7853	13.513	16.5412	13.4925	13.9736	13.763	15.8787	14.1422	15.985	13.9306	13.4837	13.6675	16.0457	15.8433	15.8693	16.9748	16.3919	16.5651	16.4871	14.3549	13.9069	13.2015	14.4095	13.9435	16.7341	16.6926	16.6759	13.0885	13.1949	13.6257	13.0705	13.5136	13.3424	13.3825	15.4871	15.7139
P05120	SERPINB2	16.7124	18.1953	16.2348	13.9011	13.1893	14.6628	14.9064	13.3814	17.0417	12.8748	12.6058	13.2389	13.8023	13.0646	15.6009	16.8756	16.3926	17.2054	13.661	13.194	13.1899	13.0494	12.7689	13.1966	13.2376	13.0118	13.1083	15.5907	17.2933	15.9272	13.29	13.6116	13.3633	13.6954	12.9637	13.3212	13.1323	13.037	14.4952	13.4854	13.6896	13.4208
P05121;P05121-2	SERPINE1	12.9868	13.6254	13.3142	13.0346	13.231	14.3183	13.1351	13.4514	13.4131	13.0241	13.0664	12.8911	12.8608	13.4712	13.1932	13.393	12.9779	13.2879	13.1017	13.4382	13.6782	12.8231	13.0319	13.0132	13.2762	13.3373	13.0513	12.7755	13.4497	14.9101	13.459	12.9507	13.4785	12.9518	13.0823	14.2861	13.4675	13.1997	13.0578	13.4743	13.3444	12.9459
P05141	SLC25A5	19.5136	19.8122	20.0954	19.3734	19.2783	19.2378	18.79	19.0045	18.9952	20.1291	19.5088	19.8855	19.3548	19.0273	18.1682	19.7009	19.754	19.1447	19.979	19.9306	19.5792	19.7666	20.1111	19.0773	18.4509	17.8329	18.3071	20.8459	20.7231	20.3353	19.0735	19.0303	19.1761	20.2345	20.214	20.0314	19.6952	19.611	18.9589	17.8367	17.6063	17.8022
P05161	ISG15	17.7713	18.1085	18.2658	14.278	13.5579	13.9509	17.8435	18.019	17.3313	15.0753	15.4979	15.1909	16.4296	16.0197	16.7918	16.9697	17.1873	17.402	13.6335	13.6139	13.491	14.1137	13.4927	15.9876	13.9646	13.9756	14.2368	17.2855	16.7966	17.7782	14.7613	15.1539	15.0469	13.681	15.2661	14.4439	15.6032	15.4602	16.569	14.4621	14.8875	13.8632
P05165;P05165-2	PCCA	13.6913	13.6334	13.6826	13.3129	13.72	14.2618	13.0759	13.2323	13.2442	12.8781	13.811	13.5535	13.8086	12.6003	12.8555	13.285	13.4066	13.34	16.0502	15.9187	16.2862	14.5788	15.0144	14.3171	14.4794	14.7229	15.5741	15.5959	14.6665	15.7187	13.674	13.6204	13.7038	13.7672	13.9522	13.613	15.1445	14.3897	14.7993	14.492	14.6422	14.6022
P05166	PCCB	13.3215	14.2648	13.2598	12.9645	14.6642	14.3808	13.2969	13.4799	13.4973	13.3443	14.2549	14.0999	13.2235	13.402	13.1958	14.2754	14.6419	14.5765	16.6912	16.4777	16.0415	15.5187	15.4051	15.2109	14.9603	15.3183	15.8666	15.8291	15.1745	15.6508	14.158	14.1221	13.4664	14.074	14.6988	14.6126	15.3811	15.1821	15.3359	14.6769	15.3242	14.6588
P05186	ALPL	12.8106	13.7251	13.675	13.3707	12.929	13.19	12.9054	13.2914	14.5575	12.9185	13.1032	13.2524	13.4007	13.3517	12.8671	13.1324	12.9549	13.0665	13.5093	13.0661	13.3574	13.1963	13.0931	12.8632	18.607	18.3195	18.5208	13.0661	13.2827	13.0443	13.8874	13.3275	13.961	13.1889	13.4469	13.6942	13.079	13.208	13.19	12.9461	13.596	13.4235
P05198	EIF2S1	17.801	17.8061	17.5508	17.737	17.8326	17.6225	17.4667	17.6763	18.3709	17.7064	17.7413	17.5069	16.9278	17.6227	17.7686	17.5853	17.3999	17.4967	17.6147	17.5874	17.7088	17.5856	17.5447	18.0062	17.2443	17.7863	17.0976	16.9105	17.7024	17.2385	17.251	17.341	17.5613	17.4838	17.6966	17.7952	17.2172	18.0787	17.7968	17.1679	16.9224	16.8954
P05204	HMGN2	16.9308	16.3847	16.4253	16.2135	16.5473	16.6068	16.7995	17.0892	17.5839	17.1607	16.7767	17.1046	16.3155	16.4755	16.181	15.4447	15.525	15.6973	16.4222	16.6089	16.1745	16.3197	16.6228	16.137	16.4352	16.2398	16.0116	16.3784	17.0997	16.7393	16.1419	16.1694	16.7462	16.2161	15.5804	16.3926	16.1962	16.5993	16.5739	15.4776	15.6162	15.7548
P05362	ICAM1	15.9677	15.3459	15.3379	13.3917	13.3715	13.6386	15.6861	16.5712	15.2899	13.4334	13.6402	13.3575	16.0919	15.3509	16.3668	13.5394	13.4063	13.6608	15.7904	15.4978	15.4793	13.6659	13.5378	13.4586	13.2917	13.675	13.3185	13.5854	13.7664	13.7087	11.6326	12.1205	11.6136	14.7145	14.5808	14.3441	13.4656	13.1985	13.3535	16.1161	16.3651	16.175
P05386	RPLP1	19.9158	20.4186	20.3335	19.848	20.4325	20.6874	19.9448	19.6759	19.142	19.6119	20.0864	19.651	19.5656	19.8728	19.9526	19.7317	19.942	19.8478	20.0092	19.9878	19.8375	19.8793	19.9158	19.4493	19.6965	19.7061	19.9526	19.463	19.8725	19.9361	19.6149	19.8922	19.2769	20.063	20.0414	19.9558	19.4045	19.7498	19.533	19.2177	19.8375	19.6346
P05387	RPLP2	21.6946	21.5903	21.6994	21.7297	22.1432	22.055	22.2183	21.6104	21.125	21.6637	21.606	21.2955	20.9843	21.3601	21.5676	21.4491	21.3807	21.3599	21.6332	21.633	21.7306	21.7297	21.5049	21.6322	21.4491	22.0093	21.5318	20.8472	21.4234	21.2955	21.1952	21.1113	21.2536	21.2678	21.5903	20.9094	20.7485	21.3807	21.2344	21.0803	21.0314	21.2862
P05388	RPLP0	20.8559	20.9347	20.9927	20.8087	21.0673	20.9983	20.7699	20.3851	20.9096	20.7973	20.8435	20.6712	20.6285	20.8087	20.7831	20.6499	20.6928	20.9008	20.2958	20.2955	20.5866	20.6605	20.7467	20.45	20.4499	20.6928	20.6408	20.4938	20.7368	20.5965	19.8384	19.9283	19.9694	20.7375	20.6128	20.7703	20.4155	20.6406	20.587	19.4886	19.283	19.6788
P05412	JUN	14.1736	13.6367	13.1292	13.294	13.237	13.0155	14.7335	14.4319	14.9392	13.1269	13.7765	13.1138	13.0326	13.1523	13.335	13.092	13.2187	13.0526	13.5188	12.8497	12.9675	13.18	14.2631	13.2315	13.2951	13.197	13.6256	13.2499	13.1746	13.1115	12.91	12.6968	12.9183	13.1929	12.8068	12.9411	13.1524	13.1332	13.3271	13.812	13.2247	13.808
P05413	FABP3	12.9893	12.9148	13.2404	12.8246	12.7256	13.6394	12.7094	13.0259	12.839	13.2884	13.7145	12.8896	13.2473	12.8826	14.1049	13.2261	14.116	14.2766	13.3266	15.9956	13.4709	13.182	13.3855	12.8826	18.9002	18.9625	18.9436	12.7702	13.2857	14.0574	13.5189	13.2694	13.7739	13.3367	16.5325	13.8666	12.8819	13.1641	14.0015	16.7822	12.7257	12.963
P05423	POLR3D	14.7805	13.7753	13.6643	15.3382	14.9768	15.2358	13.9627	13.9603	15.3951	15.1063	13.2013	13.3044	13.5198	13.445	14.2049	13.2334	13.2899	13.2521	13.6174	13.2706	13.693	13.2242	13.3832	13.1109	13.6373	15.1078	14.3941	13.3256	13.2445	13.7137	13.6189	13.8123	13.9707	14.1341	13.7901	14.2058	13.4368	13.4137	13.4754	13.2924	13.3249	13.4228
P05451	REG1A	13.0557	13.2473	13.2052	13.8615	13.2029	13.858	12.8437	13.1969	12.8772	13.2663	13.2579	13.6135	13.8304	13.051	12.9724	13.5135	12.9088	13.4039	15.3055	15.631	13.9451	13.1937	13.2679	13.0821	13.3506	13.7591	13.0498	12.8781	13.7	13.6358	13.2293	12.9922	13.2877	12.9862	13.08	13.3351	13.0505	13.079	12.8864	12.9291	12.8973	12.8835
P05455	SSB	19.1519	19.2481	19.4674	19.4411	19.3165	19.4668	19.8452	19.7577	19.5652	18.8002	18.8763	18.7241	19.7771	19.4266	19.5279	19.842	19.5613	19.549	19.1605	18.9203	19.1331	18.7777	18.6577	19.0209	19.7394	20.0882	20.1597	19.2526	18.9542	19.113	18.1905	18.4183	18.272	18.7871	18.6564	18.8428	18.7474	18.8882	18.9584	18.7612	19.11	19.1865
P05549;P05549-5;P05549-6	TFAP2A	13.1412	13.1727	12.9282	12.2103	13.4242	13.3072	13.0345	13.0248	13.1242	13.18	13.7075	12.7359	13.1341	12.5882	16.2202	13.1905	13.0378	13.3851	13.0011	17.1813	13.0752	13.3188	13.1481	13.4284	13.3367	13.1824	13.7804	13.1564	13.79	13.3302	12.9628	12.9245	12.9326	13.6656	13.5569	13.825	13.2878	13.2757	13.1387	13.1171	12.9395	13.0076
P05556	ITGB1	15.9483	16.7173	16.1525	16.058	16.1148	16.0131	15.7602	16.0588	16.3299	15.7768	15.8265	15.7191	15.682	15.2879	14.1165	15.6706	15.6509	15.708	14.8778	14.8258	15.2553	16.5906	16.5859	16.5401	16.0372	15.8304	16.1995	16.6544	16.4642	16.684	16.0151	16.2367	16.2082	17.7099	17.7802	18.0306	15.6182	15.792	15.3345	16.3408	16.1594	16.2807
P05783	KRT18	19.5286	19.7401	19.544	13.4251	13.5127	14.0786	18.5909	19.1368	18.3594	20.4919	19.9785	19.7663	20.2819	20.6867	20.1128	20.8946	20.7743	20.4152	18.5847	18.1504	18.4639	20.0296	20.6561	21.1254	20.6561	20.6561	20.6085	20.8693	20.7997	20.2726	20.5737	20.5737	21.2583	19.3116	19.524	18.7524	20.5586	20.6083	20.3946	20.5122	22.1711	21.0971
P06132	UROD	15.6394	15.1146	16.0981	15.0244	15.5816	15.6225	15.2655	15.6454	15.354	14.4521	15.2391	14.538	15.0244	14.6835	15.6895	15.4678	16.0086	16.0513	14.5152	14.6597	14.2483	14.7009	14.4116	14.854	15.0955	15.4254	15.3761	15.2061	14.4644	15.6832	14.6926	14.7946	14.5341	15.3661	15.4609	14.7691	14.9852	14.0172	15.3514	16.0203	16.1985	16.3238
P06280	GLA	14.9501	14.4798	15.2072	14.9508	15.2135	15.2545	15.4096	13.8572	15.9438	15.4957	15.0203	15.9002	14.8913	14.8067	13.473	15.8581	15.4985	15.8711	15.254	13.8305	15.1326	16.7084	16.4483	16.6211	15.359	15.7756	16.1477	14.9806	14.2855	13.4842	15.3299	15.7085	14.7085	16.6482	16.4537	16.6699	16.5973	16.3801	16.2365	15.8491	16.306	15.8417
P06396-2	GSN	14.9606	16.3148	16.4718	14.8327	15.0926	15.0027	14.7073	15.0457	13.9581	15.1467	15.0786	15.3389	17.4342	16.6487	18.0545	17.1905	17.2032	17.4132	15.2988	15.5774	15.8899	16.0166	15.6116	16.5735	16.183	16.1653	15.3921	14.5773	14.7759	15.2632	14.6589	14.5658	14.0168	14.9145	15.391	15.5061	14.6013	14.0032	14.9372	17.8259	17.8896	17.7572
P06400	RB1	15.6804	15.3466	15.2034	16.6801	15.9245	15.9485	15.2281	13.7694	15.738	15.7437	15.5813	15.2587	12.9806	15.1247	14.3284	15.5831	15.5369	15.5897	13.8678	13.72	14.0583	15.1798	15.4357	15.1157	15.3406	15.0403	15.2793	14.8941	15.4135	12.715	15.6917	15.968	16.2533	15.4474	15.0263	13.0983	12.9738	12.7866	12.8999	14.2903	14.198	13.113
P06454;P06454-2	PTMA	21.9435	21.9155	21.8373	21.7153	21.221	21.3845	22.0645	21.6836	22.9883	22.4071	22.0159	21.7407	22.1535	22.3465	21.7153	22.2895	22.2394	22.4835	21.8373	21.8686	22.0647	22.2897	22.4069	22.5688	22.2394	22.4835	22.2897	22.1533	22.3463	21.9051	22.3395	22.4226	23.1081	21.549	21.5112	21.6174	21.221	21.6427	21.0061	21.3765	21.6836	21.7203
P06493	CDK1	17.0788	17.1811	17.2767	17.2568	16.1255	15.4447	17.7248	17.1537	17.5245	16.9024	16.3555	16.5641	16.7131	17.536	16.5654	17.491	17.5909	17.286	16.0185	16.509	16.782	14.9825	15.5795	14.3776	17.6894	16.7238	16.1374	16.5279	16.9559	16.3466	15.1652	15.7063	15.7699	17.129	17.2767	17.458	14.7479	16.0126	15.3301	16.6619	16.3461	16.3782
P06576	ATP5F1B	19.5647	19.3386	19.4887	20.5274	20.2118	20.5353	19.1404	19.1339	19.1896	20.1673	20.2215	20.5178	19.7112	19.2946	18.9895	19.3978	19.4964	19.1477	20.281	20.2398	20.4013	20.7699	20.7453	20.1532	20.0262	19.7947	20.2935	20.3582	20.204	20.3496	20.3481	20.3729	20.3073	20.0429	20.1291	20.0643	19.6504	19.237	18.9787	20.5213	20.5076	20.5742
P06702	S100A9	12.8431	13.5483	13.9277	12.8294	13.0047	13.2737	12.7902	13.6619	13.033	13.0577	13.4016	12.8759	13.012	13.1637	13.8227	13.1894	12.8237	13.1779	13.6262	13.4079	13.7291	12.9211	13.1298	13.0165	13.1257	13.3258	13.1725	12.8595	13.1533	13.3024	13.8625	13.0902	14.1796	13.3402	13.905	13.9553	12.8983	12.8224	12.8438	13.4128	12.9333	12.8666
P06703	S100A6	22.9115	22.0368	21.8855	14.6588	14.6021	14.033	20.0564	20.7333	21.641	22.4318	22.4844	22.3057	18.9779	18.6167	19.0841	21.6972	21.3512	21.395	19.3832	19.0605	20.0919	23.6487	23.6486	23.9804	18.1099	18.8384	17.9662	22.8433	22.9115	22.8433	22.0368	21.0534	21.4509	20.2021	19.0893	20.0145	21.7358	21.8656	21.9524	23.4178	23.6839	23.1929
P06730;P06730-2;P06730-3	EIF4E	16.7582	16.2438	16.4127	16.2427	16.733	16.6575	17.1868	17.1592	16.5191	16.5524	16.7333	16.7733	17.519	16.8143	17.3626	17.1296	17.2813	17.0772	17.0609	16.7858	16.5915	17.06	16.5089	16.9441	15.8493	15.6945	16.2773	16.967	16.4871	17.1226	16.308	16.1349	16.2038	15.4721	15.4702	14.8643	16.2829	15.6139	16.5006	16.562	16.8553	16.8451
P06733	ENO1	21.6715	21.4981	21.398	21.4811	22.0158	21.8253	21.6538	21.6042	21.5275	21.6126	21.5556	21.6475	22.2383	22.6015	22.5157	20.955	20.9417	21.022	21.8512	22.173	22.1733	21.4421	21.3643	21.6126	20.7908	20.9417	20.8054	21.0361	21.526	21.7604	21.8512	22.1123	21.9478	22.5066	22.357	22.6432	21.3085	22.2381	22.446	21.0257	20.9676	21.0254
P06733-2	ENO1	13.9788	14.4962	14.9866	14.7037	14.1857	14.5306	13.5625	14.8969	13.8144	13.5482	12.2875	12.8637	14.7832	15.4392	14.9424	12.8799	13.2167	12.9505	14.6115	14.9031	14.6568	12.6099	13.3141	14.0776	15.02	14.9971	14.5516	14.0266	14.1383	11.9035	14.8734	13.787	15.3001	13.9921	12.3899	14.6349	12.6819	14.0585	12.476	13.2025	13.7479	13.5474
P06737;P06737-2	PYGL	15.6385	15.7784	15.3104	17.7595	17.2959	17.6921	15.2734	15.7596	16.4079	17.4777	17.8323	19.1917	15.9852	15.0929	16.0185	16.9388	17.1652	17.3423	16.0366	16.125	16.4558	13.0638	13.5531	13.0046	17.2116	17.1953	17.1854	13.0382	15.7571	16.5955	16.9906	11.5493	17.1024	18.7195	18.8722	18.5836	15.9283	12.9545	13.9027	16.0015	15.9538	15.841
P06744	GPI	21.0834	19.8728	19.8504	19.3852	19.6542	19.5793	19.8011	19.7773	19.8603	20.5836	20.8148	20.1905	20.2963	20.2272	20.2272	20.6751	20.322	20.3309	19.9605	19.9709	19.9008	19.8761	20.1218	19.123	19.4533	19.4533	18.9993	21.3859	21.0834	21.0975	20.6937	20.7489	20.7487	22.9937	23.4882	23.4882	21.1252	21.11	20.9862	20.9217	20.8881	20.8879
P06748;P06748-2	NPM1	20.2423	19.717	19.7385	20.0646	20.2076	20.1621	20.0939	20.0848	21.0556	20.0754	19.9795	19.6517	19.3924	20.1445	19.7352	20.216	20.1269	20.1359	19.5541	19.188	19.6137	19.4594	19.6565	19.5972	20.7111	20.8068	20.4555	19.5914	19.9794	19.6565	20.0848	19.629	20.4451	19.6684	18.6515	19.4377	18.646	19.6208	19.3547	20.1281	19.5106	19.3414
P06753	TPM3	19.4433	19.3217	19.2143	19.5297	19.0048	19.0004	19.1817	19.1387	19.6864	18.67	18.4429	18.2688	18.2277	18.9237	18.7393	18.9353	18.7032	18.6669	18.4192	18.3544	18.7168	18.4992	18.3672	18.6823	19.0906	19.184	19.2455	18.8331	19.4071	19.4021	19.0038	19.1857	19.1385	18.2206	18.1261	18.4955	18.4699	19.2658	19.1991	18.7351	18.8415	18.8962
P06753-2	TPM3	19.0971	19.1078	19.0878	18.5394	18.5657	18.3292	18.5051	18.6264	18.8123	18.2107	17.9116	17.6563	18.5507	18.4538	18.4821	18.2396	18.0941	18.1654	17.7473	17.6934	18.1858	18.0718	18.0252	18.2245	18.7795	18.8434	18.4602	19.0314	18.7442	18.6712	18.2513	18.2269	18.423	18.1825	17.958	18.3332	18.7671	18.9863	18.7914	18.2247	18.067	18.0772
P06756;P06756-2;P06756-3	ITGAV	14.2639	14.1469	15.3533	16.7825	16.4617	16.5	14.5422	16.0172	15.1355	14.457	14.2887	13.2887	15.9589	15.2536	14.8706	15.2477	15.1877	14.6421	13.8681	15.1135	15.0546	15.385	15.5472	13.0042	16.6548	15.9778	16.7813	15.493	13.4647	14.4537	13.8928	14.1946	12.9647	15.1548	15.2925	14.0677	15.9488	15.1612	15.3597	16.7549	16.8912	16.3516
P06865	HEXA	17.3768	17.2542	17.1551	16.8852	17.1446	17.151	15.1589	16.2093	15.7744	17.064	17.2309	17.361	13.323	15.1847	15.1017	16.7498	17.1525	17.1006	16.6253	16.6765	15.6807	18.5323	18.4713	18.6293	16.4896	17.3456	17.4329	17.4015	16.4322	17.6217	17.6532	17.7152	17.6449	14.1205	15.7551	15.5209	17.2717	17.048	17.4234	18.554	18.762	18.5428
P06899;P23527;P33778;Q16778	H2BC11;H2BC17;H2BC3;H2BC21	21.0548	21.1744	21.1744	21.4259	21.6534	21.6534	21.112	21.2033	21.112	21.2743	21.2378	21.6818	21.2582	20.9973	20.9298	20.7203	21.2376	21.3229	21.6912	21.584	21.1123	21.055	21.6295	19.7201	21.1052	21.7416	21.3489	21.6818	20.1753	21.0787	20.9507	21.0547	21.2686	20.7952	20.3977	20.1492	21.2024	20.5224	21.0092	20.9286	20.7199	21.112
P07093;P07093-2;P07093-3	SERPINE2	13.0591	13.2954	12.3843	13.247	13.3972	12.6143	13.6146	13.0725	14.597	13.6733	12.4922	13.1179	13.1904	13.4426	13.3874	12.6856	13.3442	12.5852	11.7724	12.7792	12.8156	12.6074	13.8419	13.5853	13.0102	12.4199	13.8503	13.5282	12.7702	12.4739	12.6814	13.2796	12.6323	13.2191	12.7029	12.9511	13.4398	13.2595	13.1428	13.5066	13.5793	13.6824
P07099	EPHX1	13.3109	14.8167	14.1351	13.5177	16.2073	15.7833	15.8618	15.831	12.5613	16.3018	16.6875	16.6589	14.2525	13.9688	14.2632	16.9657	17.7245	16.7808	16.161	15.9434	15.0035	16.4652	17.1447	15.1525	14.8947	14.7671	15.3391	15.5409	15.4873	16.1999	14.3943	14.7273	14.4094	18.2644	18.8653	18.2131	18.003	17.6249	17.9308	16.6874	17.4107	17.0821
P07108	DBI	15.5162	15.1779	15.214	15.032	15.022	14.8833	13.9888	14.4545	13.4723	15.2523	15.1695	14.709	15.3617	15.4411	15.6767	15.9965	15.822	15.9301	16.1106	16.2734	15.9708	14.942	15.3523	15.1687	15.7832	15.5067	15.6069	16.3181	15.9493	15.8903	15.9537	15.8896	15.7735	15.2007	14.6766	15.3545	15.7779	15.9692	16.1706	15.2453	15.5325	15.0725
P07148	FABP1	12.9327	13.2162	13.5871	12.9962	13.3766	13.0926	13.1144	13.6317	13.5533	13.0024	13.1515	12.9491	12.9502	13.1879	13.2254	13.0673	12.9414	12.9286	13.3512	13.2015	13.1546	16.4344	16.7128	16.4161	13.0963	13.1216	13.1291	13.1368	13.3729	13.2651	13.407	13.195	13.6482	13.4411	13.5548	13.4194	14.2639	13.1583	13.8598	13.237	13.6205	13.1224
P07195	LDHB	20.4387	19.5699	19.5236	19.9134	20.0409	19.8606	21.2651	21.0913	21.2907	17.1119	15.1836	14.6255	18.2554	15.9166	18.6187	19.8784	19.7384	19.6726	20.3557	20.1372	19.5946	18.6636	18.6816	18.7685	21.894	21.8538	21.2563	19.3016	18.8888	18.5582	18.242	18.352	18.1981	19.6506	19.4579	19.4579	18.7415	18.9637	18.997	17.8225	18.0698	18.3686
P07199	CENPB	12.9061	13.6353	13.0375	12.9984	13.029	12.8298	13.0565	13.313	13.1894	14.1027	14.0157	13.9709	13.6252	13.4568	13.6111	13.3328	12.9974	13.1745	13.6797	13.1612	13.871	13.0806	13.2409	13.0299	13.4017	13.1466	13.9774	13.3214	13.318	14.1991	13.0864	12.8744	13.1039	13.902	13.8438	14.0618	13.2759	13.3765	13.1408	13.3993	12.8165	13.0598
P07203	GPX1	17.4821	16.6972	16.8587	13.467	13.9155	12.9962	16.8112	17.2919	15.6012	17.5461	17.4417	17.7372	16.4842	16.0449	17.1471	15.974	16.6317	16.1294	17.0011	16.9789	16.5394	17.0532	16.75	17.0832	16.0708	15.8636	15.9387	13.7424	13.3704	16.5348	16.9595	15.9106	16.4641	12.6028	12.6714	12.4222	13.489	15.9972	13.6305	16.943	16.9647	17.1014
P07237	P4HB	19.2773	18.1384	18.1384	18.3753	18.4699	18.3409	17.6715	17.8617	18.1107	20.0538	19.6249	19.4657	18.114	18.0771	17.8168	18.6375	18.3724	18.36	18.5415	18.5693	18.3444	18.4475	18.5625	18.149	18.6549	18.4545	18.1428	19.0229	19.1879	18.6663	19.255	19.0298	19.3388	18.9916	18.8419	19.0983	18.8	18.7567	18.4472	19.8458	19.9879	19.4063
P07305	H1-0	17.2342	17.3137	17.6412	17.4633	17.6736	18.3157	18.1375	18.3154	18.09	18.3602	19.1455	20.2381	19.4018	18.3807	18.5705	17.1599	17.6047	17.1599	18.5133	18.2756	17.7282	17.8435	18.9189	18.4236	17.6067	18.1076	17.9105	16.5978	17.3651	17.908	19.8157	19.7833	18.7886	15.3535	15.2615	15.4608	16.0738	15.445	15.7595	18.1011	17.9071	18.058
P07311	ACYP1	13.4649	13.8638	13.9513	14.4852	15.1318	14.906	13.7488	14.3154	13.4816	14.1155	14.2351	13.7733	14.13	14.0947	14.4348	13.7846	14.743	14.1898	13.9824	13.7618	13.9655	15.1975	14.6701	15.1053	13.1068	13.595	14.535	14.15	13.3818	14.9506	14.1177	14.038	14.1767	15.2482	16.2653	14.9464	14.1136	13.5264	14.2756	13.37	14.2094	13.905
P07339	CTSD	16.6968	16.3801	16.7914	15.7296	15.7739	15.431	15.9586	16.1649	15.4692	15.843	15.9973	16.0533	17.1112	17.3094	18.4662	18.2005	18.1589	18.0582	18.1757	18.1501	17.7079	18.2387	17.8982	18.3726	16.6726	17.574	18.0565	17.9481	17.8859	18.6639	16.0573	15.7221	16.1341	14.5804	14.8179	14.4549	16.1357	16.5591	16.6475	20.028	20.229	19.8563
P07355;P07355-2	ANXA2	23.0309	23.7329	23.7329	22.1787	22.3414	22.4985	23.5784	23.5786	23.5784	22.0517	22.095	22.4159	23.8549	24.4096	23.9725	23.5062	23.0309	23.1307	21.6943	21.9722	22.4424	23.0311	23.6046	23.5064	23.8548	23.8548	23.6047	22.7316	23.0309	22.7316	22.9866	22.8744	22.7833	22.1077	22.2214	22.5119	21.8535	22.6599	22.0515	22.3811	23.318	22.9863
P07384	CAPN1	18.9184	18.8881	18.9452	16.9176	17.4587	17.6816	18.038	17.7694	17.8183	18.7538	18.5063	18.5085	19.0923	19.2481	19.3017	18.8946	18.5617	18.652	18.1389	18.3006	18.3243	18.0463	18.2175	17.984	17.8992	17.854	18.0486	18.5734	18.5495	18.7201	19.501	19.507	19.1352	17.4551	17.4149	17.3984	18.6971	18.7168	18.9465	19.2316	19.3057	19.2024
P07437	TUBB	22.7296	22.7127	22.6287	22.0677	22.2588	22.2588	22.78	22.5607	22.5604	22.3191	22.3832	22.0675	22.6328	22.4643	22.259	21.5744	21.5744	21.5136	22.4125	22.3048	22.7802	22.3832	22.3189	22.1149	22.554	22.8077	22.6328	22.2588	22.2057	22.3189	21.7124	21.7444	21.7442	22.4125	22.357	22.7127	22.7296	22.383	22.464	21.8893	21.8893	21.8579
P07476	IVL	13.1262	13.3452	13.0569	13.0977	13.1249	13.0083	14.1782	13.3828	15.9245	13.1862	12.9821	12.8618	16.7715	16.5195	17.3604	17.9642	17.9169	18.3278	13.0946	13.3282	13.6566	13.1907	12.8206	12.9184	12.6978	12.6831	12.8737	13.0158	13.0808	13.0492	13.2857	14.0832	13.2624	13.9321	13.5524	13.6848	13.2536	13.1763	13.0684	13.24	13.757	14.0681
P07602	PSAP	19.149	19.0941	19.1846	20.386	19.4802	19.438	19.1266	19.5603	19.9353	18.6174	18.8141	19.6969	19.3354	19.1395	19.5582	20.6443	20.8388	20.8388	19.3312	19.6985	19.4759	19.3094	19.4046	19.7723	19.7555	20.3744	20.4622	20.7736	19.8418	20.5216	18.4797	18.4706	18.9345	19.2277	19.5134	19.5667	19.054	18.793	19.2821	21.2131	21.3174	21.279
P07686	HEXB	17.6354	17.5523	17.6488	18.7654	19.2269	19.3066	17.4087	16.838	16.0638	17.4759	17.9891	18.3821	15.9939	16.293	17.2747	17.0496	17.9997	17.9678	17.1051	17.5237	16.9874	18.4806	18.2751	18.5332	16.7601	17.4039	17.7717	17.5172	17.6354	18.643	18.0979	18.327	17.8114	16.4774	16.7939	16.524	17.2137	17.0847	17.9997	19.1167	19.9923	19.2521
P07711	CTSL	12.9351	13.4261	13.2993	13.1702	13.6546	12.6769	13.5039	13.2147	13.6744	13.194	12.9967	13.0575	15.9506	15.4913	15.9061	15.0976	15.0193	15.1257	13.2608	12.8649	13.0351	13.2988	12.402	13.3495	15.0137	16.4859	15.7166	13.4467	12.7622	13.1214	13.4084	13.4677	13.3789	18.0442	17.8638	18.047	13.3577	13.2831	14.2346	13.6771	13.7066	13.6155
P07737	PFN1	23.2815	23.0588	23.0588	22.5905	23.185	22.8262	22.9047	23.2479	22.3329	22.3609	22.5905	22.1913	22.408	22.1915	22.5184	22.0826	22.0465	22.1913	22.7394	22.9047	22.5938	22.9899	22.74	23.1852	21.7753	21.5832	22.0104	23.2815	23.4002	23.5408	22.7394	23.0588	22.7391	22.0846	21.9572	22.1959	22.74	23.0811	22.8955	22.4437	23.0588	22.4434
P07738	BPGM	13.2813	12.9162	12.7402	14.0631	13.7361	13.1857	13.409	12.5929	13.8051	13.3553	13.7774	12.8592	12.8889	13.7711	14.3691	13.0578	12.4837	12.984	12.7027	13.1089	13.0388	13.8633	13.5334	13.0538	14.1558	14.2103	15.463	13.0786	13.1703	13.2531	12.8799	13.5562	12.8221	13.5093	13.614	13.2158	13.0981	13.6549	13.2197	14.07	14.959	14.1602
P07741	APRT	18.1358	17.6675	17.9319	18.0635	18.2118	18.2118	17.9782	17.9246	17.199	18.7395	18.8495	19.1042	17.7731	17.0421	17.5542	19.0217	19.3158	19.134	19.8684	19.7505	19.3999	18.1904	17.7995	18.3333	17.7917	17.2642	17.4544	18.4872	17.6649	18.4511	19.0386	18.8231	18.7286	18.6544	18.6544	18.2289	18.4098	17.4896	18.482	18.1276	18.4444	18.6934
P07814	EPRS1	18.1733	18.1082	17.791	18.3206	18.6097	18.5547	18.0827	18.6098	18.7849	17.8178	18.2023	18.202	18.6301	18.5941	18.7766	18.1	18.1209	18.1944	18.5149	18.4369	18.501	18.1239	18.3263	18.3615	17.9774	18.5209	17.9192	18.3584	18.1392	18.202	17.8368	17.7842	18.1188	18.8111	18.5548	18.9317	18.4672	18.1339	18.5016	18.0673	17.7806	17.883
P07858	CTSB	17.2322	17.2072	17.0852	16.8164	16.8009	16.7259	16.9319	17.0524	16.9596	17.2667	17.5865	17.4261	17.6613	17.3144	18.0181	19.1039	19.2215	19.1896	18.8631	18.995	18.9376	19.743	19.3318	19.8469	18.0606	18.709	18.8287	17.5237	17.269	17.8831	17.9753	17.8936	17.9212	16.2077	16.4125	16.3493	17.681	17.6686	18.1853	19.3021	19.4607	19.3539
P07900;P07900-2	HSP90AA1	22.1561	21.6421	21.1417	21.2441	21.227	21.1086	21.5528	21.8619	21.7085	21.7115	21.0634	20.9773	20.4821	20.9775	20.4731	20.6945	20.3291	20.4524	21.0455	20.8245	21.1191	21.5118	21.4883	21.2633	21.1233	20.9773	20.7167	20.3853	20.7974	20.1665	21.1808	20.8973	21.4518	20.202	20.1335	20.5464	21.0042	21.5795	20.8229	21.026	21.026	20.7779
P07902	GALT	13.7047	13.9192	13.663	12.9906	12.9608	12.9621	13.3276	14.4121	13.5531	12.4629	13.1881	13.1135	15.6829	14.9192	16.4276	12.8931	13.0248	13.0911	14.1451	13.2946	13.7656	12.92	12.8601	12.9624	13.6192	13.0962	13.197	14.3086	13.1937	12.9668	13.6902	12.4351	13.7829	12.4062	13.8482	13.4916	15.6389	14.734	15.5621	13.7044	13.807	13.3276
P07910	HNRNPC	21.1344	21.0054	21.0882	21.1859	21.1344	21.3151	20.8013	20.9201	21.311	20.3976	20.463	20.1856	20.6297	20.761	20.6637	20.5943	20.5311	20.4341	21.1973	21.1078	20.9572	20.987	21.0879	21.3153	21.0292	21.671	21.8579	20.9301	20.8114	20.8816	21.108	21.0456	21.4078	20.8015	20.5385	21.0054	20.6523	20.5847	20.5847	20.2988	20.0881	20.0638
P07910-2	HNRNPC	17.5892	17.4265	17.4421	17.953	18.021	17.8937	17.3047	17.5156	18.1881	17.1151	17.3374	16.8449	17.7147	17.3319	17.1286	17.4683	16.8904	16.8961	17.5419	17.2785	17.3473	17.9329	17.5892	17.63	17.3424	18.1426	17.4447	17.5911	17.4173	16.8172	17.203	17.2763	17.5657	17.0255	16.8053	17.2202	17.5741	17.2662	16.9791	16.7374	16.9171	16.6958
P07919	UQCRH	16.0811	15.756	15.5935	16.8109	16.9542	16.8082	16.2714	16.0243	16.1769	17.054	16.8304	16.8674	17.5579	17.0474	16.9351	16.7471	16.6133	16.2727	17.7168	18.0248	17.767	17.672	17.6732	17.2878	14.8909	15.2235	14.8025	17.8968	17.694	17.4411	16.2094	16.3166	16.1978	17.1846	17.0709	17.4191	17.0013	16.5577	16.5961	17.7623	17.8809	17.6399
P07942	LAMB1	17.3624	14.8072	16.4118	13.3732	15.3666	14.1217	17.1654	17.5934	17.4207	14.4604	14.9894	12.9733	15.7337	16.6054	14.9025	13.6162	13.3802	13.5484	15.4747	15.488	16.1911	12.9848	13.5155	13.5057	17.9907	17.2655	17.1882	14.8095	15.9006	13.9186	14.0147	14.0338	12.1086	15.6015	15.3158	14.7953	14.8037	16.3599	14.8251	17.1083	17.0768	16.9184
P07947	YES1	15.0832	14.834	15.1394	15.2952	15.9368	15.7324	14.5474	15.5907	15.6335	13.1236	14.3598	13.3548	13.3656	13.2801	13.4647	14.5955	13.52	13.6657	13.3567	13.2696	13.4972	13.5767	15.2453	13.9892	14.0985	14.1881	14.4667	13.7196	13.542	13.6896	13.4901	13.6449	13.5815	14.0523	14.0643	14.1327	13.4129	13.2483	13.0576	13.7956	13.5981	14.2532
P07948	LYN	15.8844	12.3943	15.8082	13.4968	13.4165	12.9799	15.7056	12.3905	13.711	15.2001	15.6218	15.3748	14.256	16.3685	15.9108	12.853	13.1659	12.5671	15.9546	16.0854	13.728	16.2345	16.5559	15.995	12.803	12.803	13.4912	16.0188	13.2774	14.8408	16.2624	16.2652	16.431	13.2712	12.7636	12.4549	15.672	16.4336	15.9967	15.2026	15.6865	13.0925
P07951	TPM2	19.3695	18.8416	18.5667	17.8434	16.6654	16.8507	18.8772	19.1095	19.0808	17.7251	17.6182	17.1645	17.6239	18.3521	18.4258	18.4937	18.2971	18.4845	17.491	17.4879	17.9119	17.0676	17.2815	17.5045	17.9441	18.8838	18.8785	18.0861	18.6125	18.572	17.4086	17.4612	17.3638	16.7448	16.8957	17.1909	17.3092	18.5753	18.3379	18.8283	18.8283	18.6943
P07951-2	TPM2	13.2297	12.5455	12.9277	12.9802	13.0907	12.4482	13.8882	12.8544	15.3926	13.1632	13.0487	12.4421	12.468	13.1521	13.0825	12.3992	12.8726	12.4086	12.9375	11.791	12.4418	13.3338	12.9456	13.9915	12.5422	12.697	13.2115	13.9724	14.039	14.2236	12.7562	14.0579	12.8931	14.3238	13.5102	12.2673	13.6142	13.1227	13.2949	13.5806	14.0111	13.9998
P07954;P07954-2	FH	18.3621	18.5089	18.1839	17.3664	18.0548	17.9843	18.2557	18.0072	17.637	17.3693	17.5936	17.5237	17.87	17.6671	17.7217	17.9236	18.1422	17.7778	18.9169	18.691	18.5198	18.5535	18.3412	18.2412	17.9823	17.8468	17.87	18.2926	18.0403	18.3119	18.064	18.2767	17.9059	18.012	18.0436	17.9355	18.2038	18.1401	18.3734	18.3019	18.2292	18.1741
P07996	THBS1	12.928	13.7733	14.0372	13.6242	13.7513	12.8907	13.6006	14.1992	14.0846	12.9696	12.6885	13.3193	13.1968	13.3326	13.4501	14.6467	13.4048	15.244	13.582	12.9472	13.3103	13.288	12.6459	13.546	16.0216	15.1244	13.9599	13.1259	12.6604	12.7313	13.6063	13.499	13.7806	13.7108	13.7072	13.4606	15.6456	13.1445	15.6294	14.4471	13.7341	13.3066
P08047;P08047-3	SP1	13.3008	13.4677	13.0621	15.0351	12.7846	14.8718	14.1296	13.8135	14.7886	14.969	13.7081	13.6712	14.2193	13.6927	14.212	13.5314	13.3081	13.6542	14.7409	14.7112	13.3874	13.9976	14.7301	14.6778	12.986	12.6988	12.9409	13.5431	14.8402	13.6681	12.739	13.4264	13.2238	14.2837	13.9028	14.6146	13.8968	13.4413	13.5442	13.2846	13.5957	13.712
P08069	IGF1R	12.9906	13.7183	13.3645	13.3093	13.0746	13.8688	13.3141	13.6215	13.721	12.9791	13.0852	13.5347	13.6534	13.6153	12.9311	13.6517	13.1052	13.4766	13.2191	13.6744	14.0573	12.8777	13.2585	12.7176	15.167	14.7654	16.1203	12.448	13.6587	13.1144	13.4506	12.9354	13.4701	13.0651	13.3305	14.6823	12.6373	12.888	13.0341	13.0249	13.2549	12.9688
P08133	ANXA6	13.0333	13.2831	13.8556	17.5446	17.6053	17.7208	13.6726	13.3725	13.874	13.1842	13.2296	12.5098	12.5674	13.1417	12.9204	13.1	13.4491	13.6754	16.7958	16.3452	16.2663	16.2094	16.5745	16.4476	20.043	20.7243	20.2314	15.4101	14.9082	15.2026	13.814	14.0896	13.9137	19.6429	19.6739	19.5673	13.1602	13.1687	13.5022	13.4534	13.6812	13.8497
P08134	RHOC	15.621	16.608	16.4579	15.94	15.4478	15.6564	15.2756	15.5986	15.6436	14.7047	14.7456	14.9351	16.4913	16.211	16.0455	16.6237	16.605	16.7077	14.7324	14.628	15.3226	15.1911	15.3436	14.8362	15.291	14.7994	15.3088	16.1819	16.0699	16.1047	15.3197	15.4607	15.3298	16.0343	15.946	16.1817	16.0105	15.7908	15.7215	14.6552	14.8975	14.8261
P08174;P08174-2;P08174-3;P08174-4;P08174-5;P08174-6;P08174-7	CD55	16.7019	17.4583	17.5573	13.6945	13.6096	14.0437	17.8613	19.0835	16.9896	13.6282	13.4638	13.6562	14.7074	14.1485	16.5569	16.107	14.2128	14.38	14.6799	14.6136	15.9234	13.5177	13.7109	13.6044	19.0951	20.1309	19.7284	13.3996	13.5182	13.4455	12.2994	12.3318	12.5631	16.9554	16.8623	14.7895	13.5137	13.4941	13.3792	15.2722	14.8377	14.6259
P08195;P08195-3;P08195-4	SLC3A2	18.6757	18.8544	18.7664	19.085	19.3966	19.6109	19.0308	19.4363	19.0308	19.0635	19.0727	19.0303	18.3474	18.0037	18.205	18.8459	18.8782	18.8285	19.3141	19.1879	18.9211	17.4521	18.0682	16.8329	20.3881	20.5663	20.6781	17.7571	17.5924	17.8964	18.1979	18.3925	18.0681	20.6635	20.6149	20.7821	18.9169	19.0889	18.8007	17.5432	17.2269	17.4101
P08236;P08236-2;P08236-3	GUSB	13.4957	13.7321	13.8779	13.5034	13.6696	12.97	13.7091	13.3199	12.6631	14.0199	13.394	14.0259	13.7357	15.3234	15.5017	12.9016	13.4816	12.9088	15.2863	13.3759	15.93	15.5363	15.4486	15.6512	13.773	15.8538	15.9649	14.33	14.4783	14.545	14.9422	15.2863	15.4309	14.5094	14.2432	14.2862	13.5387	13.1008	15.7181	15.5119	15.8285	15.7568
P08237;P08237-3	PFKM	14.8829	15.5291	15.4366	15.8031	15.8069	15.7855	15.0313	16.4552	17.3834	15.8504	15.2548	15.6752	16.8421	16.7017	16.3668	16.5396	16.6318	16.6858	15.8982	16.456	16.0921	16.5641	16.392	16.6346	16.8795	16.8058	16.8871	16.6539	15.7158	15.5073	16.4362	16.6508	16.5297	15.6263	15.3946	15.9054	15.9675	15.6218	15.4526	15.8149	15.8849	15.9628
P08238	HSP90AB1	24.3283	23.8657	23.4451	24.5421	24.3283	24.3283	24.0645	23.7245	24.2243	24.3284	23.2804	23.5448	23.2804	23.9948	23.0759	24.1107	23.5448	23.7477	23.4451	23.2471	24.0647	23.0759	22.9825	23.0759	24.1107	23.8503	23.6509	23.6507	23.9947	23.2802	23.8657	23.4451	24.0645	24.2244	24.0647	24.5242	23.5448	24.899	23.2802	22.9449	23.2474	23.2471
P08240	SRPRA	15.879	16.0329	16.6643	17.0889	17.0332	17.1962	17.2541	16.9943	16.7834	16.6591	16.8438	17.162	16.3966	16.1794	15.7297	16.2475	16.4962	16.1283	16.8116	16.79	16.4815	16.2411	16.412	16.0482	16.2033	15.5086	16.1178	15.1569	16.4318	16.4818	15.3124	15.5661	15.4077	16.3098	16.0062	15.4375	15.1569	15.3584	15.3183	16.6168	16.8433	17.1933
P08243;P08243-2	ASNS	19.273	20.3276	19.9727	18.9392	19.4368	19.5358	19.5244	20.119	19.9308	19.3408	19.685	19.6764	19.3355	19.3408	19.2732	19.6764	19.557	19.7147	19.782	19.951	19.5849	18.7985	19.5647	18.1603	13.246	18.7038	18.0126	12.8447	12.6639	12.7397	13.6352	14.3026	14.245	19.6105	19.7906	19.1551	19.2985	18.7425	19.6599	14.383	14.5981	14.5206
P08263	GSTA1	12.9258	12.7775	13.1294	12.9682	13.4473	13.1566	12.7948	13.0713	13.0118	13.365	13.2234	12.9825	13.1832	13.3057	13.1691	13.0942	13.0781	13.0735	15.9873	16.0752	14.6663	12.8991	13.1062	13.4679	13.1706	13.0764	13.27	13.3028	12.9627	13.2096	14.4248	14.1092	13.2851	13.0566	12.9766	12.9224	16.9165	15.8579	16.719	12.926	13.0783	12.9671
P08397;P08397-2	HMBS	15.1237	14.4622	15.5574	13.4298	15.1007	14.8709	14.6181	14.9678	16.2489	16.2547	16.6673	16.2131	15.5725	14.9141	16.61	14.55	14.2539	14.7494	15.3839	15.479	14.6765	15.9787	15.526	15.7214	15.6984	16.0526	14.2108	13.8149	13.1569	13.3423	14.1877	14.6313	13.4252	16.0131	16.0552	15.6322	14.6515	14.379	15.2131	14.9238	15.5785	15.5093
P08473	MME	14.175	13.6706	13.4956	13.2238	13.1591	13.4194	13.13	13.565	13.4388	12.9608	13.3582	13.2234	13.0088	14.9121	13.0639	13.2166	13.1486	13.0979	13.417	13.5601	13.4605	13.0473	14.7417	13.1508	14.3439	14.4137	15.401	12.8626	14.6489	12.9167	13.5199	13.0891	13.5861	13.3153	13.4141	14.0344	13.0532	13.035	12.9099	13.3309	12.9873	13.1331
P08559;P08559-4	PDHA1	18.9213	18.8323	19.1727	19.0531	19.0677	19.1804	19.3497	19.336	18.661	18.6158	18.9178	19.127	18.6577	18.3019	18.2494	18.5635	18.928	18.7182	19.571	19.5068	19.3049	18.6185	18.8739	18.7875	19.6756	19.2227	19.8717	19.3345	18.7873	19.4256	18.5908	18.4884	18.3612	19.281	19.3904	19.2124	19.2275	18.768	19.1362	19.1323	19.2061	19.6712
P08572	COL4A2	13.0919	13.5638	13.4912	13.6474	13.5273	12.7283	13.4788	13.2824	14.3586	12.8449	12.7192	13.3248	13.7133	13.3684	13.3276	12.6746	13.2441	12.7167	13.5808	12.5554	12.6928	13.4468	12.666	13.5583	15.1178	15.2536	15.4708	13.6307	12.7121	12.7586	12.4505	13.5066	14.089	12.5633	12.7159	12.6376	13.3521	13.3098	13.4072	13.5296	13.5371	13.5211
P08574	CYC1	17.0322	16.5716	17.0841	16.9173	17.615	17.1904	16.8862	16.7109	15.7701	17.7842	18.051	18.1707	18.3389	17.5534	17.6135	17.2624	17.6133	17.1251	18.4385	18.3354	17.7382	18.4477	18.4033	17.9723	15.2192	15.8271	15.6618	18.4643	17.6631	18.3499	16.9723	17.0691	16.6411	17.974	18.0702	17.5294	17.4432	17.4919	17.6483	18.0685	18.4799	18.3634
P08579	SNRPB2	17.0627	16.9492	16.9169	17.2353	17.0717	17.1128	17.4169	17.4706	17.6015	17.0694	17.0089	17.0849	16.2983	16.8712	16.8758	17.1483	17.0899	17.2614	16.7428	16.5467	16.7098	16.6363	16.7974	16.9382	17.2378	17.2487	17.2799	16.4464	16.4773	16.6288	16.7702	16.8078	16.9349	16.6665	16.5506	16.6638	15.9051	16.7308	16.8514	16.3769	16.4062	16.625
P08581;P08581-2	MET	12.7506	12.6731	12.8252	13.2496	13.0318	13.3696	13.4596	13.3974	13.203	14.3717	14.0723	14.0123	12.4061	12.5303	12.969	12.927	13.3124	13.0997	13.33	13.4056	13.0586	12.5119	13.1765	12.9356	13.2183	13.8503	13.1171	13.7397	13.6016	14.1457	13.6694	13.9442	14.119	12.9693	12.901	12.7547	12.3016	12.9151	12.7924	13.0843	13.6141	13.6837
P08582	MELTF	14.9888	15.4306	15.6221	13.456	13.1619	13.568	15.4718	15.4153	15.3186	13.2486	13.626	13.3487	13.2427	13.0584	13.3823	14.8201	16.7948	16.7084	12.6867	12.775	14.7536	13.1502	14.2655	12.9867	13.7183	13.4269	13.5133	13.2848	14.0826	14.5039	12.7866	12.5253	12.7715	12.4638	12.9416	13.0227	13.0511	13.1446	13.1805	16.3819	16.2532	16.2012
P08590	MYL3	16.4782	16.1194	15.8463	15.9454	15.3348	15.4915	16.1673	16.4064	16.7714	16.7207	16.1399	15.7468	16.6181	16.4605	16.1867	16.9372	16.2298	16.4064	16.1296	16.1058	16.3534	15.8535	15.8127	16.0325	16.8707	16.5644	16.4868	16.6451	16.9156	16.3106	16.6467	16.5284	16.3835	15.4774	15.4272	15.6715	15.8339	15.9462	15.8785	17.0472	17.026	16.7445
P08621	SNRNP70	19.2382	18.7945	18.8066	18.9732	19.1448	19.0189	19.5331	19.5998	19.1513	18.9246	18.9206	18.6316	18.674	18.5938	18.9767	19.1537	19.3828	19.1733	19.2207	19.1801	18.9801	18.851	18.6567	19.0743	18.6993	19.0619	19.3179	18.515	18.6135	19.3286	19.003	19.0213	18.986	18.5486	18.6296	18.4422	18.6437	18.6782	18.7327	18.847	18.8408	18.8659
P08648	ITGA5	13.8739	13.2439	13.4351	14.578	14.3574	14.7333	13.0094	15.6262	13.1843	12.8682	13.2915	12.9989	13.0489	13.0114	12.9865	13.0873	12.9084	13.3488	13.4309	13.2385	13.3869	13.0807	13.073	12.8995	14.5404	14.1724	14.7174	12.9926	13.1264	13.4628	13.4604	13.2488	13.6013	13.2952	13.5483	13.4625	12.7645	13.0052	12.9583	13.1496	13.0264	13.2346
P08651;P08651-2;P08651-3;P08651-4;P08651-5;P08651-6	NFIC	14.587	14.6698	14.3203	14.59	14.3091	14.5466	14.2806	14.1268	14.6016	15.2395	15.3096	15.3073	13.7618	14.2837	13.9571	13.793	13.6994	13.9624	14.1197	14.1836	14.3065	13.6078	13.3456	13.2278	13.7466	13.9575	13.4514	14.4331	14.901	14.664	13.0646	13.5385	13.0994	15.3818	15.5849	15.8398	13.9076	14.2308	14.217	13.3112	14.2716	14.4077
P08670	VIM	12.8842	14.2752	14.1879	20.1735	19.516	19.5711	14.283	14.7161	14.4916	12.9276	13.1396	12.5726	12.7372	12.7807	12.8442	13.0014	12.7667	12.9934	14.3179	14.3351	14.4952	12.8842	12.929	12.834	19.6826	19.6438	19.2115	12.7154	13.2008	13.8564	14.293	14.2871	14.2949	14.6888	14.9986	14.8326	12.8054	12.8374	12.7025	14.1798	13.8983	14.2463
P08708;P0CW22	RPS17;RPS17L	20.294	20.2814	20.27	20.3944	20.2486	20.4964	20.4444	20.4004	20.8039	19.8399	20.0503	20.3583	19.2665	20.1688	19.9937	19.7129	19.9189	20.0148	20.0735	20.1476	20.4447	20.0595	20.2149	20.3584	19.9189	20.0805	19.8579	19.3036	20.2223	19.7787	20.1106	19.9889	20.01	19.7776	19.7596	20.1958	19.4442	19.9499	19.8098	19.8385	19.4168	19.8723
P08727	KRT19	21.337	20.9106	21.0153	13.4218	13.5798	14.4238	19.5471	19.8843	17.9497	20.8941	21.1557	21.3562	21.0871	20.7323	21.1557	22.7024	22.6342	22.7024	21.3085	21.0522	21.8579	21.3857	21.0226	21.7716	20.331	21.1009	20.8207	22.1391	14.8675	22.5494	22.1644	21.526	21.4279	19.8422	19.7585	18.4812	21.9026	21.8314	21.9694	22.1123	22.4886	22.8344
P08754	GNAI3	15.2391	15.275	15.1721	15.468	15.1131	15.0552	15.0604	15.2586	15.7651	14.8583	14.1641	13.7704	16.1158	15.7956	15.3137	15.0293	14.2247	14.7844	15.3187	15.3255	15.4823	14.4787	14.5436	14.2892	15.1861	14.9578	14.8443	15.6583	15.2238	14.5106	15.4909	15.4096	15.7521	15.1411	14.7367	14.5913	15.1958	15.0113	14.351	14.4487	14.1912	14.346
P08758	ANXA5	12.4112	14.8323	14.7643	20.9582	21.0445	21.2757	15.2009	14.7981	15.7558	19.6797	19.8317	20.0592	19.1802	19.2054	19.6687	19.4733	19.4342	19.5983	21.813	21.9548	21.8301	19.6384	19.5485	19.4996	20.2059	20.3236	20.2191	19.6685	19.8509	19.7895	18.4113	18.6322	18.7049	20.6182	20.6246	20.7618	18.8209	19.3812	19.2486	21.24	21.4385	21.3213
P08865	RPSA	21.8561	21.7509	21.5437	21.7453	21.8147	21.5128	21.637	21.4505	21.7507	21.4882	21.3274	21.4163	21.3948	21.3274	21.3948	21.3733	21.4611	21.5465	21.294	21.4713	21.668	21.6523	21.3479	21.7127	21.441	21.2973	21.4165	21.3946	21.488	21.1987	21.0617	20.9904	21.2317	21.3807	21.5069	21.3276	21.0148	21.2973	21.1014	21.1889	20.9763	21.0464
P08910	ABHD2	12.4826	13.5934	13.6214	12.9894	12.9261	13.2122	12.718	13.779	12.8862	12.9805	13.1419	12.8907	12.9277	12.8574	12.9574	13.2025	12.9435	13.2611	13.4448	13.181	13.5919	16.9683	18.0956	18.1709	13.4599	13.1689	13.0202	13.0742	13.3304	13.1624	13.3808	12.8658	16.761	12.6708	13.3101	13.4182	12.8499	12.8913	13.1096	12.9973	13.1239	13.0225
P08962;P08962-2;P08962-3	CD63	12.8578	12.7438	12.9925	14.5496	12.7116	13.6087	14.1869	14.2657	12.4473	12.7699	14.2969	13.3279	13.3966	12.7895	12.7435	13.4072	13.918	13.494	14.0257	14.0209	13.5213	12.9311	13.3551	12.7217	14.0366	13.8243	12.6929	13.2037	13.3997	15.2097	12.9486	12.4799	13.1518	13.9265	13.9115	12.8512	13.1022	12.775	12.9421	14.2739	15.7489	14.9788
P09001	MRPL3	14.8388	14.8676	13.9526	14.3531	14.7583	14.6166	15.3906	15.0503	14.5851	14.7728	14.7386	15.1182	14.7728	14.857	13.9154	13.9822	14.3081	13.9437	14.8597	15.0952	14.841	14.4847	14.8607	14.1013	14.1858	13.7511	13.871	15.0434	14.7643	14.254	14.6606	14.691	14.5911	14.0046	13.9401	14.1757	15.0979	15.0552	14.7187	14.5199	14.4439	14.5911
P09012	SNRPA	16.6429	16.9504	15.0994	16.2018	16.6988	16.5027	16.2392	16.6743	15.6444	16.1751	16.4078	15.9491	15.4562	16.1741	16.2916	15.7096	16.4239	15.8621	16.0263	16.3335	16.46	15.4289	16.063	15.8392	16.3046	16.7798	17.1294	15.7139	15.7179	16.5619	16.5024	16.4975	16.7409	16.6049	16.2663	16.5628	15.2242	16.2776	15.5376	16.4772	15.9411	15.9483
P09104	ENO2	21.6726	21.8179	22.1165	21.1453	22.2287	21.7033	22.0449	21.7654	20.6361	21.6727	21.9481	21.7629	22.7979	22.6354	22.7979	21.0918	21.1747	20.9557	22.0451	22.5889	22.1165	21.6727	21.3862	21.7999	20.6527	20.9429	20.8927	21.1325	21.2802	21.8547	21.872	22.1165	21.5253	22.7071	22.8216	22.7071	21.4246	22.0233	22.4769	21.1489	21.0922	21.1215
P09110	ACAA1	14.7709	15.3927	15.5867	14.0031	13.884	13.0374	13.9543	13.057	12.4814	16.5955	16.8969	16.4662	15.3034	15.1132	15.8256	15.1629	15.4192	14.9879	16.4064	16.347	15.9803	16.1596	15.6394	15.2849	13.6104	13.6587	15.3045	17.139	16.8104	17.5857	17.0074	17.1495	15.9765	16.2606	16.7923	15.9215	17.8356	17.0789	17.6112	16.1212	16.921	16.4602
P09132	SRP19	16.7471	16.5462	16.5645	16.6953	17.1254	16.892	15.9552	15.6707	15.6983	16.713	16.7499	16.7608	16.2219	16.6314	17.0756	16.9556	16.9158	16.911	16.1891	16.4054	16.2383	16.4355	16.82	16.0207	16.6246	16.8299	16.2607	15.6228	15.7932	15.8034	16.4149	16.5696	16.4187	17.0089	17.9357	17.1576	15.421	16.2622	16.3523	15.8365	15.791	15.7443
P09211	GSTP1	21.4302	21.7482	21.7771	20.4496	21.41	21.0269	20.9802	21.2749	20.4341	22.5321	22.795	22.7947	23.8125	23.1946	23.9244	22.7947	22.8719	22.9768	23.1662	23.3066	22.9511	22.5321	21.5407	22.6989	23.0786	23.7064	24.2087	23.1944	22.7947	23.4341	22.756	22.6618	22.5924	22.1274	22.5926	21.8133	23.4341	23.1944	23.5908	24.2833	24.6329	24.2833
P09234	SNRPC	17.8954	17.5299	17.3282	17.8403	17.7407	17.765	17.9421	17.9344	17.9096	17.7801	17.5766	17.765	17.2477	17.362	17.4343	17.1766	17.2027	17.3452	17.5111	17.6223	17.5319	17.453	17.2689	17.702	17.5029	17.6679	17.743	17.4341	17.3708	17.5509	17.6257	17.6714	17.834	17.3082	17.2691	17.4031	17.3285	17.4918	17.7584	17.1725	17.093	17.1708
P09327	VIL1	19.6208	19.6363	19.7647	13.8664	13.53	13.9199	18.8555	18.4508	18.412	19.5318	19.7652	18.8509	13.7258	13.3726	13.3589	14.5403	15.9073	15.9009	16.8021	17.1019	17.9024	19.9987	19.8831	20.058	13.6414	14.2806	13.4334	18.6753	18.2132	18.5654	19.2413	19.1493	19.0861	12.0146	12.149	12.5545	20.1584	20.2479	19.9826	14.5941	13.0887	14.3545
P09382	LGALS1	20.4735	20.5381	21.0832	19.4487	20.7406	19.7916	19.8612	20.1917	18.3636	14.7634	15.5291	14.5306	18.7665	17.083	18.5144	18.7885	18.8379	18.753	13.098	13.2566	13.8614	15.4702	14.9089	15.3473	14.1595	14.6779	13.2149	18.8114	17.067	18.9769	15.4595	15.0796	15.0353	20.9987	21.0832	19.9127	16.871	16.3574	16.6312	17.379	17.7786	17.3085
P09417	QDPR	16.7848	16.123	16.5801	15.3727	15.7295	15.7247	16.276	16.6265	16.3285	16.6139	16.6487	16.5796	15.9326	15.4386	16.0134	15.0128	15.8727	15.8332	16.7264	16.5486	16.5377	16.8246	16.8485	17.1181	17.1829	16.7071	16.962	15.3314	15.5225	15.9546	16.6644	16.7451	16.478	15.4947	15.0751	15.0496	16.2278	15.4239	16.0851	17.5121	16.9611	16.9608
P09429	HMGB1	19.9654	19.683	19.8403	18.9764	19.2138	19.1648	19.4252	19.6217	19.7165	19.6346	19.504	19.409	18.8489	18.9071	18.8056	19.32	19.3031	19.315	18.3164	18.3486	18.1912	20.3409	20.6003	20.0762	19.3693	19.7272	19.5672	19.3382	19.3985	19.2138	20.0119	20.0594	20.1605	18.7953	18.3872	18.8001	19.1979	19.374	19.3082	19.1889	18.8451	18.9758
P09455	RBP1	12.9817	13.7756	13.9309	13.3828	12.9851	13.0085	14.0006	13.4614	14.7522	12.7931	12.8753	13.2782	13.2225	13.0381	13.0472	17.9949	18.5193	18.5041	13.5382	13.3037	13.592	14.1517	14.2061	13.4907	14.6792	14.2176	13.1559	13.1781	13.2623	12.9121	13.2012	13.5382	14.2292	13.3857	13.2831	13.5431	13.0362	13.0178	13.0554	13.6544	13.7972	14.0602
P09455-2;P09455-3	RBP1	12.872	14.2698	14.1002	13.6678	13.5548	12.7288	13.6267	14.1985	13.9292	12.9817	12.5903	13.2173	13.1923	12.91	13.486	17.8092	18.2248	18.161	14.0276	13.2629	13.6458	15.0704	14.5257	15.5241	14.7375	14.5113	14.7198	13.1268	12.675	12.7507	13.9243	13.8751	14.1343	12.8308	12.8245	13.6276	12.9131	13.0756	12.8546	14.1882	14.0327	13.6267
P09467	FBP1	12.9273	13.0822	13.097	13.694	13.8358	12.8993	12.6587	12.8831	12.7711	17.2903	17.5105	17.128	13.9564	13.4952	13.4161	12.8523	13.6076	12.9033	16.6033	16.5113	16.4094	15.8468	15.146	16.2479	13.6323	13.242	13.595	14.0246	12.8583	12.873	13.0933	12.9572	13.1982	12.513	12.5647	12.5525	13.471	13.3955	13.2325	16.3325	16.771	16.5319
P09486	SPARC	13.1408	13.211	13.0889	12.8325	12.7703	12.968	14.0932	13.7621	14.6784	13.2104	13.3032	12.757	12.7847	13.1404	13.2559	13.009	12.7006	12.9462	13.0527	13.5763	13.6076	13.1158	13.064	12.9294	16.7165	16.6474	16.8954	12.9533	13.1248	13.5335	13.3032	14.463	13.2072	14.4038	14.238	13.9225	12.9769	13.155	13.099	14.2112	13.8939	14.4711
P09488	GSTM1	16.2703	17.3504	17.2595	14.8815	13.265	14.7639	16.1584	16.3968	17.7886	16.1759	16.349	16.4703	13.0598	13.3275	13.5485	13.1818	13.0197	13.1883	13.6873	13.9313	14.5007	13.0749	13.2258	13.0651	14.7605	15.1895	14.9789	14.611	14.8929	15.881	13.2152	13.7448	14.0333	14.6153	14.4019	14.792	17.2258	17.1134	17.6541	13.8727	13.1218	13.6256
P09493-2	TPM1	15.6268	18.1168	17.8725	16.0219	15.7423	15.9301	16.7691	17.1071	18.6816	15.754	15.7416	13.3491	16.4382	15.1722	16.3554	13.3041	16.2971	15.2194	14.9432	14.7995	15.2239	12.6526	13.2499	16.3653	17.7699	17.5963	13.0365	16.7425	15.987	15.4539	15.986	15.8006	16.1465	12.8215	14.7744	13.2419	16.3593	15.5489	16.0195	16.5089	16.0204	16.1234
P09493-4	TPM1	17.9609	17.6746	17.6802	17.5227	17.5225	17.4372	17.3416	17.2346	17.3416	17.5577	17.3067	17.0793	16.903	17.4494	17.4113	17.4491	15.0913	17.3236	19.74	16.4246	20.3326	17.1781	17.4794	17.6694	18.6731	18.5274	18.5617	17.7846	18.0062	17.5574	16.8303	17.0224	17.5708	16.2969	16.2453	16.4303	17.1761	17.8231	17.9745	17.6392	17.6254	17.4527
P09493-5	TPM1	16.0189	15.9798	15.6349	14.393	13.5168	14.326	13.5648	15.2653	15.4118	15.6162	15.9395	14.1572	15.488	15.448	15.8238	13.7324	13.6338	13.493	13.5543	13.5622	14.0804	15.6366	15.7086	15.8776	13.7201	14.0854	14.2941	16.1363	16.24	15.1021	16.0253	15.7696	15.1864	14.1626	13.4621	12.4534	15.3671	15.4606	15.2617	15.5792	14.6473	15.35
P09496-2	CLTA	18.0033	17.8395	17.6699	18.6616	18.5908	18.5433	18.058	18.1714	18.9574	18.2257	18.4216	18.1133	18.6811	18.6039	18.6842	18.0659	17.6972	17.9475	18.2269	18.0151	17.8121	17.5612	17.6722	18.1484	18.1552	18.3311	17.5734	17.707	17.2961	16.3598	18.1912	18.1378	18.4929	18.3061	18.2227	18.6713	18.0511	17.9662	17.6539	18.005	17.2387	17.8276
P09497-2	CLTB	17.1645	17.4955	17.2691	16.9056	16.7147	16.6227	16.4785	16.7097	17.0833	16.3476	16.2172	15.9941	16.9985	16.9757	16.7328	17.2768	16.9836	17.1591	16.0186	16.1556	16.7081	16.3859	16.4403	16.6676	16.8273	16.9233	16.703	17.6676	17.6441	17.1892	16.9587	16.8358	16.9944	15.4776	15.545	15.9826	16.2535	16.8338	16.4868	17.1152	17.1864	17.0208
P09525	ANXA4	16.8933	17.5281	17.835	15.4623	15.877	15.855	16.5504	16.6737	16.1745	16.9874	18.2507	17.8632	17.7103	17.5704	18.4569	17.5293	17.7461	17.75	17.6154	17.619	17.3381	20.2519	20.1423	20.8357	16.4704	17.5211	17.7445	17.0521	16.9795	17.9267	20.5203	20.5374	20.1015	17.0803	16.8597	16.9163	19.4586	19.1999	19.8254	17.8945	18.4876	18.196
P09525-2	ANXA4	13.096	13.7805	13.6777	12.9129	12.7587	13.7165	13.3432	13.3031	13.4087	12.9362	13.1461	13.1118	13.0338	12.303	15.4615	13.4256	12.7942	13.3718	13.5437	14.1312	14.2563	15.944	15.9806	16.8224	12.9152	13.0952	12.7218	12.618	12.8661	13.0467	13.9035	13.8463	13.8837	13.7362	13.8548	14.8358	14.5823	16.4589	17.2869	12.9558	13.1333	13.3756
P09543;P09543-2	CNP	15.9088	15.5518	16.0391	15.4155	15.3334	15.364	15.8096	15.9672	16.0676	15.8173	15.8467	15.9742	15.1976	14.8994	15.2179	13.9955	13.9856	13.9764	14.9717	15.2312	14.8916	15.3001	15.522	15.8367	15.503	15.3947	15.6548	15.196	15.4904	16.0967	14.8464	14.9247	14.91	15.4605	15.7686	15.5138	15.3207	15.5019	15.4782	16.2904	16.5112	16.1756
P09601	HMOX1	13.5668	16.7903	16.2658	19.0388	18.5452	18.525	13.0473	12.8546	13.8418	13.3133	13.3162	13.1154	15.2703	13.6189	13.1142	13.2605	12.9868	13.5308	12.266	14.811	17.2383	16.8525	17.0612	15.0677	13.1381	13.1733	13.1992	13.0929	13.3855	13.4784	13.0884	15.1032	15.5257	13.0076	15.9459	16.0273	16.3974	17.3306	14.6001	12.7178	12.5628	12.8167
P09622	DLD	15.8893	15.6554	15.8034	15.7219	15.9836	15.8977	15.2912	15.6828	15.5941	16.2918	15.5777	16.4324	16.1265	15.6686	15.6995	14.5638	14.6276	14.3662	16.9404	16.9484	16.5769	16.6628	16.9589	16.1724	15.8362	15.8592	16.2907	16.5936	16.151	16.5189	16.0885	15.9172	16.1498	16.2029	16.3653	16.3812	16.5483	16.1375	16.206	16.9601	16.7723	16.8411
P09651	HNRNPA1	20.2063	19.8188	19.7164	19.7785	20.2625	19.9229	20.4453	20.2946	19.6883	19.9461	19.8876	19.8719	18.5492	19.4971	19.6463	19.7156	19.8646	19.8949	19.9614	20.0728	20.073	19.9231	19.7961	20.1674	20.1334	20.5667	20.4232	18.4925	18.9946	19.4304	20.0107	19.9614	20.1298	18.8129	18.9777	18.9324	18.6392	19.4641	19.5784	19.5565	19.5362	19.583
P09661	SNRPA1	17.3661	17.1891	17.2959	17.3992	17.8351	17.7177	17.7715	17.7493	17.7773	17.6486	17.6571	17.4268	17.1479	17.1479	17.3398	17.3826	17.2823	17.5079	17.2347	17.0827	17.3555	17.3019	17.0733	17.5575	17.025	17.5223	17.5845	16.1633	16.9381	17.3115	17.3141	17.2519	17.4512	17.0454	16.8262	17.0261	17.0532	17.0885	17.2384	16.8672	16.7356	16.8632
P09668	CTSH	13.7168	14.2141	14.3944	13.1845	13.0883	13.6578	13.1858	14.5282	13.3676	15.8671	15.9967	15.068	16.518	16.0082	16.7641	13.4821	13.185	13.1588	14.5776	14.6253	14.1848	15.1521	15.206	16.1771	13.2878	13.2299	13.2984	16.8084	16.0375	16.8709	13.4025	13.017	13.4615	13.1219	13.1608	13.7933	15.5025	14.8837	15.798	17.6818	17.9877	17.7072
P09669	COX6C	14.4098	14.5978	14.6843	14.0454	14.3468	14.5676	14.4142	14.3964	14.7099	14.5445	14.3643	14.6771	15.4106	14.9107	14.5844	14.3986	14.4369	14.1892	14.2296	14.3213	14.3906	14.8004	14.7099	14.7139	13.8313	13.7121	14.8881	14.9308	14.6123	15.7503	15.2588	15.3143	14.9839	13.9414	14.2006	14.4591	14.0178	13.9291	14.3766	15.319	15.4465	15.3612
P09758	TACSTD2	16.4258	17.134	16.6382	13.4875	13.0668	13.2801	15.0947	16.7369	15.6637	15.2094	15.2301	14.9371	18.8316	18.2227	18.1396	17.2744	17.8276	17.6877	16.6563	16.6642	15.9243	13.5319	13.2219	13.2521	13.4575	13.2733	13.8715	18.2254	17.338	17.7819	15.9621	15.2101	16.5811	12.0192	12.1381	11.9845	17.1172	16.9318	16.5796	15.3857	15.3672	15.4851
P09874	PARP1	18.2813	18.7292	18.6873	18.6763	18.7492	18.9115	18.994	19.0682	19.4431	18.3662	18.513	18.5489	17.8455	17.7877	17.478	18.1264	18.4909	18.4372	18.5342	18.5504	18.3733	17.9063	18.4591	18.4231	19.2061	19.2392	18.9966	18.4107	18.4623	18.1158	17.9666	18.1151	18.303	18.8584	18.656	18.8233	18.7376	18.4874	18.552	18.105	17.7622	18.1449
P09884	POLA1	14.2795	14.7986	14.4693	16.0116	15.1337	15.6233	15.7217	15.609	16.2024	16.5693	15.6683	15.6307	13.096	15.6342	13.2653	12.9683	13.0192	12.9915	12.9701	13.0898	13.2149	13.9426	12.9412	13.3818	14.6455	13.0802	13.5907	13.1581	14.7622	13.0946	12.9258	14.6841	13.0279	13.5825	13.0409	14.9033	15.5208	15.7228	15.61	15.2115	13.3359	14.6251
P09914	IFIT1	15.4026	14.4861	14.2066	17.6459	15.7674	17.193	14.5417	13.1753	19.0655	15.1403	14.2243	14.4783	15.2094	16.8152	14.2759	14.9827	13.4282	14.4976	13.0366	13.2691	15.7568	14.2679	14.619	13.653	16.2695	15.7523	15.0649	15.9223	17.2199	12.7261	15.0527	16.023	16.6071	14.0757	14.0793	14.8236	14.6587	15.6185	13.1963	13.9952	14.3089	14.6364
P09917;P09917-3	ALOX5	13.3414	13.0899	12.5173	13.0038	13.1293	13.2669	13.5776	13.0438	14.7419	13.2791	13.0277	12.9518	13.3219	13.1926	13.1395	13.0921	13.1025	13.1748	12.8375	13.1704	13.3133	13.3871	13.047	13.1313	12.7966	12.7882	13.2751	13.1107	13.1854	13.1459	13.9705	13.2369	12.5025	13.2702	13.1297	13.3358	14.3651	14.3218	15.2133	13.2433	13.0075	13.4922
P09936	UCHL1	13.1543	13.5212	13.5379	19.4729	19.1098	19.2849	13.8865	13.6394	14.317	13.267	12.9127	12.8539	12.9086	12.969	12.9498	12.9391	12.8614	12.8863	13.46	13.6394	13.5386	13.114	12.9424	13.0336	19.815	20.1986	20.3304	12.9295	13.034	13.0995	13.4071	13.7294	13.3771	20.5437	20.5507	20.7621	12.9675	13.0034	13.1384	13.9097	13.8487	13.6598
P09958	FURIN	12.8502	13.0683	13.0054	13.2259	12.6344	13.4682	12.7331	13.3426	12.7614	12.962	13.073	12.7835	12.8272	12.6518	12.7556	13.4662	12.9655	13.6179	13.0266	13.0145	13.3135	12.7149	13.2428	12.6603	13.4336	13.8264	12.7445	12.8511	14.1006	13.5163	13.138	12.9867	13.1919	16.438	16.1734	16.1364	12.7228	12.6758	12.8726	12.4924	12.6543	13.0446
P09960	LTA4H	18.7572	18.5948	18.3672	18.7113	18.8111	18.8111	18.5225	18.7395	18.73	18.2478	18.5043	18.3423	17.7305	18.0267	18.2067	19.9777	20.2645	20.2033	19.0417	19.1522	19.1042	19.2869	18.9457	19.6063	18.8216	18.6671	18.6511	18.9072	18.685	19.1514	19.253	19.0708	19.1038	18.3672	18.5279	18.7093	18.28	18.1025	18.4921	18.5883	18.6466	18.6311
P09972	ALDOC	19.48	20.0752	19.9018	18.9173	19.3456	19.2055	18.9086	18.8973	19.5322	19.1674	19.5347	18.8859	19.3867	19.6354	20.1973	18.9567	18.9171	18.8001	18.5235	18.5354	19.0548	18.9419	19.3514	18.7471	18.4644	18.9018	18.1161	17.9471	19.1762	18.5928	18.9088	18.9589	19.7119	20.0036	19.3159	19.9216	19.4138	19.7157	19.8477	18.7384	18.4592	18.52
P0C0S5;Q71UI9	H2AZ1;H2AZ2	19.3487	19.0606	19.1362	18.7564	19.0157	19.2026	19.5576	19.834	19.9928	19.5764	20.0535	20.2181	19.008	19.237	19.3681	19.6161	19.7779	19.582	20.0266	19.7368	19.5781	19.008	19.4774	18.3015	18.9777	19.3487	19.2505	18.841	19.4898	19.9175	19.7532	19.7143	19.5649	18.9704	18.6189	18.8342	18.516	18.7326	18.9777	19.0337	18.6569	19.0291
P0C0S8;Q16777;Q6FI13;Q96KK5;Q99878;Q9BTM1	H2AC11;H2AC20;H2AC18;H2AC12;H2AC14;H2AJ	24.6802	23.4564	23.8599	23.4666	24.1537	23.5829	24.2561	24.2562	22.9733	24.2654	24.2654	24.0148	24.2654	23.7211	24.4747	23.721	24.0148	23.5829	24.2562	24.2561	23.8599	23.7211	24.2653	22.7882	23.4664	23.5829	24.1538	23.9161	23.18	23.9161	23.8599	24.2562	23.8598	23.8599	23.8599	23.2413	23.8228	24.2653	24.2653	23.2413	23.8599	23.4563
P0C7P0	CISD3	12.8065	13.491	13.3996	13.9828	13.1694	13.1197	12.6138	13.3103	12.6119	12.7387	12.9296	13.5608	13.3683	13.2303	13.055	12.5591	13.465	12.5688	13.2943	12.9619	13.0921	13.4244	12.957	13.1717	13.5235	13.8377	13.1432	13.1532	13.3503	13.0168	13.5132	12.7318	13.6598	13.6669	13.5843	13.0896	13.2152	13.203	12.8771	13.0302	12.9197	12.6018
P0CG29;P0CG30	GSTT2;GSTT2B	13.1563	13.376	13.0897	13.103	13.0181	13.2562	13.0695	12.7209	13.3465	13.3732	13.1662	13.1194	16.3541	13.0672	12.8817	13.1711	13.0086	13.038	12.9949	13.2756	13.1973	13.3476	13.4416	13.9091	18.0536	17.8527	17.4707	13.0135	13.0401	13.0781	13.2662	13.7734	13.4039	13.1049	14.6411	13.5447	13.0703	13.306	13.1146	14.9992	15.489	15.1184
P0CW19-2	LIMS3	13.2081	13.3713	13.2809	15.6331	16.4969	15.7196	12.9197	12.9247	12.9913	12.999	13.2046	13.1904	13.2702	12.7172	12.7894	13.5116	12.8746	13.4601	13.1567	13.6755	13.8278	13.4577	13.1787	12.6616	13.0998	13.2148	12.8012	12.6732	12.961	13.0759	13.4923	13.4765	13.4742	13.369	13.4036	14.3698	12.7089	12.7014	13.2674	12.6027	12.7188	13.46
P0DMM9;P0DMM9-3;P0DMN0	SULT1A3;SULT1A3;SULT1A4	12.8814	12.9372	13.3366	13.4662	13.3249	13.418	12.8973	13.047	13.6454	13.3306	13.2401	13.4053	13.6832	13.3728	13.2311	14.3752	16.4268	16.2236	16.0157	15.7315	15.694	16.8238	16.0324	16.6464	13.3087	13.1751	13.3263	13.3008	13.4147	13.403	17.4835	16.9348	16.4693	12.9054	13.2909	12.9424	17.7452	16.4848	17.8868	13.0576	13.2289	13.3624
P0DMU6;P0DMV1;P0DMV2;Q5DJT8;Q5HYN5;Q8NHU0	CT45A4;CT45A8;CT45A9;CT45A2;CT45A1;CT45A3	12.7603	13.7703	13.8129	13.8347	13.9048	13.0433	12.9043	14.1095	13.2117	12.7	12.5507	13.1669	13.2735	12.9773	13.698	12.9276	13.3224	12.9939	13.7316	13.1633	13.4504	12.5198	12.4091	13.1165	16.6924	17.4301	16.4526	13.0804	12.8993	12.9477	13.6812	12.6118	13.9551	12.8158	12.3585	13.3835	12.9783	12.4213	12.8234	14.4162	13.0992	12.5404
P0DMU9	CT45A10	12.978	13.2361	13.1629	17.293	17.3614	16.8491	13.587	13.0277	15.7928	13.019	13.1141	12.8483	12.8814	13.5111	13.322	13.1344	12.8622	12.6184	13.4502	13.1885	12.7702	13.3567	13.0493	13.4782	16.9137	17.2827	17.1001	13.6088	13.2229	13.2724	12.6956	13.9076	13.6821	13.9517	13.6903	12.9181	13.259	13.2515	13.2741	14.0152	15.5942	13.9059
P0DMV8;P0DMV9	HSPA1A;HSPA1B	20.8786	20.255	20.4045	21.4258	20.2448	19.9845	21.9316	22.4604	20.8191	21.1666	20.38	21.353	21.5229	21.5385	21.5669	21.3351	21.074	21.0904	20.4045	20.4768	20.0804	20.9178	20.719	20.7193	19.7604	19.6728	20.1215	21.7423	21.5384	21.6305	20.9991	20.7485	20.8035	21.7354	22.0931	21.7354	22.5156	22.4578	22.0281	21.6441	22.0931	21.5973
P0DN76;Q01081	U2AF1L5;U2AF1	16.6704	16.9859	17.2516	15.9617	17.0816	16.239	16.862	16.7877	15.1422	16.8055	16.8028	16.6368	17.1352	16.8812	17.0197	16.5142	16.4915	16.3289	16.8842	16.7197	16.2057	16.7716	16.3763	16.1211	16.4313	16.653	16.6912	16.4879	15.5842	16.5447	16.8772	17.0822	16.1646	17.1791	17.2337	16.4012	17.1291	16.5871	17.0816	16.3868	16.8597	16.667
P0DN79;P35520;P35520-2	CBSL;CBS;CBS	13.8612	13.3511	14.2408	15.3894	16.0506	16.0713	14.6759	14.1889	15.0851	13.8214	14.4275	14.5547	15.6549	13.862	14.3845	14.0646	14.399	13.0764	14.474	14.919	15.125	14.4545	14.0463	14.7381	15.7654	15.8384	16.2882	13.3269	14.2094	15.4699	13.8443	14.998	16.0961	16.1842	16.1283	16.2828	15.4816	14.9966	16.0646	14.1246	13.689	13.4557
P0DP23;P0DP24;P0DP25;P62158	CALM1;CALM2;CALM3;CALM1	22.3352	22.0307	22.1051	21.8266	21.1668	21.4343	22.0305	22.1499	22.2008	21.7563	21.5958	21.7561	21.9828	21.9388	21.8655	21.5339	21.2452	21.3703	21.4833	21.4831	21.5032	21.4788	21.5602	21.4788	21.9826	21.9385	21.8655	22.3352	21.9385	22.1247	22.4458	22.201	22.2467	21.0501	20.9068	21.157	22.3352	21.8264	21.7561	21.8533	21.8217	21.7951
P0DP91;Q03468	ERCC6	13.176	13.2622	13.1987	13.338	13.4964	13.6383	13.0078	12.9623	14.954	13.1069	13.13	13.6545	13.0084	12.7437	12.993	13.2925	12.8618	13.4631	13.039	13.3293	13.5818	12.8843	13.2186	13.5344	13.1082	13.3046	13.066	12.8422	13.9023	13.5132	13.1564	13.0789	13.1672	13.2027	13.2047	13.713	12.7481	12.7427	13.2432	13.0245	13.4435	13.0139
P0DPB6;Q9Y2S0	POLR1D	16.0791	16.0495	15.3794	16.0602	15.3613	15.678	15.6039	15.3572	15.8155	15.4898	15.4117	15.5615	15.3272	15.9294	15.1876	15.5949	15.4461	15.4133	14.4432	14.491	14.0359	15.4092	15.3415	15.8171	14.6499	14.0997	15.2123	15.3163	15.5529	15.795	15.5564	15.2985	15.7935	15.814	15.3199	15.852	16.1227	15.7519	15.8538	14.9737	14.8163	13.3129
P0DPH7;P0DPH8;Q13748	TUBA3C;TUBA3D;TUBA3C	20.1202	20.2548	20.0406	20.4238	20.5437	20.4768	20.3759	19.9315	19.7471	19.724	19.7458	19.5282	20.1275	20.2211	19.918	19.3986	19.4449	19.369	19.3124	19.381	20.0258	19.4363	19.3253	18.793	20.5243	20.4322	20.6171	19.4271	19.4449	19.7503	20.0039	19.9703	19.651	19.539	19.6029	19.5865	19.3567	19.3327	19.2091	19.6367	19.886	19.6981
P10114	RAP2A	13.7188	12.8981	12.7549	13.5557	14.6516	13.9397	14.302	14.0403	14.948	14.2794	13.559	14.3129	14.468	13.8573	13.9385	13.3739	14.2937	13.9485	14.229	13.9933	14.2381	13.9588	13.4985	13.5218	14.3056	13.8793	15.1215	14.4056	13.4285	14.9211	14.126	14.3181	14.3742	14.5476	14.2253	13.9065	13.864	13.8603	14.3936	12.8237	13.8866	13.8848
P10155	RO60	16.663	16.5053	16.4522	16.9929	16.6032	16.9582	16.9813	17.0672	16.5607	15.8952	15.8645	15.7868	16.3643	16.2503	16.578	16.5649	16.3305	16.3913	16.0326	16.2337	15.5981	15.7609	16.6126	15.4728	16.535	17.0084	17.1721	16.2622	15.6069	16.568	16.4085	16.4085	16.0859	16.071	16.4098	16.3255	14.8387	14.7832	14.9342	14.2809	15.8856	15.2147
P10253	GAA	13.4076	13.0763	13.6925	13.3746	15.4345	15.7457	12.901	13.61	12.9812	13.1738	14.542	14.7607	13.3735	13.2454	14.3623	14.995	15.2278	15.3289	15.1037	15.2391	14.4069	13.614	13.1075	14.4964	13.8081	15.2119	15.4154	13.2519	13.0327	14.8904	14.1506	14.1693	13.8474	15.0058	15.2774	14.956	15.5784	15.5943	15.5694	15.9172	16.2859	16.0209
P10301	RRAS	16.3053	16.4364	16.2835	17.5448	17.4226	17.4706	16.5032	17.0835	17.4262	13.7146	15.6831	15.5001	14.5077	13.6952	14.4378	15.0205	14.8576	14.9465	15.3287	15.6482	16.1748	14.9257	14.5624	14.4689	16.3872	16.0365	16.3026	16.493	16.6596	16.7234	16.1389	16.0118	16.0754	15.2846	14.5713	15.5791	16.4822	16.847	16.3293	16.2796	16.5318	16.132
P10321	HLA-C	13.114	12.6496	12.7365	12.8099	12.9617	14.1929	13.1143	13.1678	13.6603	13.6039	13.5487	12.7937	12.8482	13.03	12.9731	13.6524	13.3133	14.2009	14.9026	14.9828	15.2441	13.1792	13.4938	12.9717	12.6593	13.1311	13.0357	12.6133	13.9963	14.1474	13.7441	13.6903	13.1515	13.4296	13.2003	13.62	14.4488	13.5134	13.8606	12.7379	13.0118	13.0011
P10398	ARAF	18.067	16.434	16.9889	14.3029	14.5828	18.2333	16.617	16.6247	14.7745	17.769	14.7208	17.8164	14.2323	17.9675	17.5827	14.0185	14.2027	13.2761	15.8749	16.1258	15.9065	17.8102	17.9375	17.9577	17.7896	14.3824	14.592	17.8398	18.1024	17.8164	14.5734	14.8185	13.2845	16.6566	16.7374	16.5133	17.7393	14.6478	17.6607	16.0062	16.5651	16.6041
P10412	H1-4	14.531	15.4909	15.6043	14.7794	14.9323	15.4269	14.3929	14.1549	15.5845	14.9385	15.3543	15.4218	17.2089	14.8214	14.5256	13.6969	13.9051	13.7699	14.6259	14.1993	14.8814	16.322	17.2164	16.6264	15.437	15.2964	15.4753	15.6728	15.2102	15.1489	16.2965	16.4695	16.7823	17.1024	16.0419	16.9702	16.8759	13.9532	13.7451	14.3205	13.8382	14.1979
P10451;P10451-2;P10451-3;P10451-4;P10451-5	SPP1	13.0209	13.3769	13.8674	13.3917	13.5566	12.786	13.799	13.0473	15.4133	12.4942	12.6593	13.232	13.3392	13.5599	13.2959	12.6843	13.3041	12.6036	13.1207	12.5943	12.402	13.9124	12.6489	13.5991	13.1416	12.4504	13.6032	13.7145	12.7626	12.6489	12.1363	13.1224	14.3307	13.0157	12.4973	12.7152	16.2757	16.0361	16.2048	13.486	13.7594	13.9371
P10515	DLAT	15.6424	15.5485	15.5714	16.1566	16.4518	16.5832	15.0075	14.9294	14.8109	16.8281	16.9847	17.2673	16.1054	15.9439	15.7881	15.1062	15.2235	15.1128	16.9655	16.8831	16.6774	16.4533	16.4929	15.3991	16.1753	15.9161	16.5609	14.8405	15.2399	15.6402	16.0153	16.0153	15.6753	16.5209	16.5645	16.3014	15.5646	15.3038	15.0267	16.471	16.5808	16.5096
P10586;P10586-2	PTPRF	13.3693	13.606	13.2675	13.7346	13.7267	13.4306	13.8751	14.6731	13.8201	14.4185	13.8316	13.6423	13.1277	13.1321	14.4276	14.6719	14.1431	14.7392	14.3235	14.607	14.6267	15.0837	15.0226	14.791	13.0467	13.226	13.3951	13.7729	13.1486	14.7597	14.4594	14.0225	14.2273	15.2419	14.8047	14.8546	15.2673	14.1082	15.0997	13.5798	13.936	13.5221
P10599	TXN	18.7334	18.1746	18.2999	17.646	18.4928	18.4999	18.7589	18.6425	18.5782	19.634	20.1447	20.0586	19.9344	19.341	19.9064	20.5531	20.1925	20.3941	18.9976	18.9669	19.234	18.8981	18.0804	18.8599	17.7092	17.5603	17.7243	19.0529	18.966	19.1993	20.5678	20.3174	20.2003	19.7631	19.848	19.2083	18.8822	18.5355	19.2981	19.2083	19.5343	19.2584
P10606	COX5B	18.4237	18.1091	18.1227	18.552	18.4402	18.4037	18.3506	18.3643	18.6054	18.0637	17.9648	18.1846	18.1356	18.668	18.3219	17.3898	17.8692	17.2662	19.0016	19.0767	18.8263	18.9345	19.2551	18.603	17.9485	17.5151	17.9797	17.9794	18.2948	18.7639	18.7126	18.5909	18.5528	17.6155	17.5169	17.7116	18.0252	18.5806	18.6731	18.7037	18.5257	18.8137
P10619;P10619-2	CTSA	15.7944	15.7163	16.2854	15.7278	16.2189	16.1164	15.9468	15.5041	15.2725	15.2756	15.5031	16.2446	15.2701	15.5323	15.9589	16.0785	16.2613	16.2466	16.162	16.3561	16.3962	16.2833	15.9605	17.1597	16.2862	16.8728	17.1052	16.7312	16.5189	17.125	16.0994	15.9462	16.1648	15.8125	15.944	15.7622	15.5898	15.2673	15.9365	17.8858	17.7919	17.6575
P10620	MGST1	16.7846	15.6586	15.5959	13.7604	13.8483	14.362	14.2593	14.4445	16.3122	17.6953	17.4403	17.3736	13.8636	13.6311	13.494	18.4044	18.6251	18.1865	18.0679	18.0771	17.9619	18.1966	18.9957	17.9792	16.689	15.5424	14.2731	16.9905	17.2811	16.7797	17.9523	17.8395	17.9832	18.3043	18.4287	18.4879	18.7968	18.7968	18.6251	16.601	16.5864	16.9112
P10644	PRKAR1A	14.8081	15.2441	15.5372	14.5611	15.381	14.3398	15.313	14.74	13.7628	13.913	13.6022	15.1936	16.1531	14.9414	16.3135	15.8133	16.3478	15.9146	15.4453	15.5723	14.7275	15.3314	14.0232	15.0843	14.4293	13.4685	13.9401	14.5282	14.3969	15.1253	14.8528	14.4633	13.7405	15.2731	15.5714	13.8163	16.3526	15.2512	16.3557	15.365	15.4841	15.6347
P10646;P10646-2	TFPI	13.0039	12.7032	12.4908	12.6613	12.574	13.3185	14.1189	13.3253	16.0812	13.0825	13.3485	12.6602	12.613	12.4596	12.5431	13.2227	12.6475	13.5563	13.1663	13.6648	14.3793	16.4351	16.2986	17.2212	12.7895	13.9401	12.8687	12.7882	13.6244	13.7351	11.9858	13.6368	12.4282	13.8416	13.8805	14.0145	12.4524	12.4596	12.9486	12.5955	13.2916	14.2528
P10768	ESD	16.2595	15.7628	15.8536	16.3392	16.8425	16.2974	15.8212	16.0871	15.7253	15.9478	15.5742	15.1558	16.671	16.1039	16.265	14.9296	14.8544	14.9355	15.885	15.849	15.446	15.9868	16.029	15.6827	15.0033	15.0247	15.5486	16.2393	15.6346	16.1105	17.2425	17.2197	17.2084	16.9127	16.8334	16.628	17.3572	16.7302	16.9807	13.7412	13.7276	13.5472
P10809	HSPD1	21.3537	21.0281	20.9951	21.6399	22.0184	22.1031	21.5282	21.6104	21.6555	21.4436	21.3004	21.8514	21.552	21.8515	21.0432	21.1425	21.2478	20.9355	22.2939	22.3941	22.3944	21.4709	21.5744	21.128	21.9524	21.99	22.2402	21.9147	21.9524	21.6958	21.4882	21.5647	21.5645	20.822	21.0508	21.0789	21.6172	22.0606	21.3537	21.1755	21.2324	21.0278
P10909;P10909-2;P10909-4;P10909-5;P10909-6	CLU	13.4923	12.6685	12.4883	12.9879	13.7334	13.1825	13.1382	13.9931	14.3149	13.2974	13.2667	12.9784	12.5949	14.1629	13.2328	13.4751	13.1919	12.9089	15.0645	15.0234	15.3686	14.464	13.9426	13.9266	15.3618	14.8525	15.5324	14.8004	14.7887	13.3525	14.6191	14.5455	15.6128	14.4308	14.2431	14.474	14.8298	15.3887	14.7898	12.8701	13.2172	13.1702
P11021	HSPA5	21.6904	21.1576	21.4115	20.7983	20.989	20.9594	21.7535	22.4508	21.4891	22.5699	22.5699	22.5697	20.898	20.6132	20.6635	20.861	20.7184	20.7618	20.6168	20.4345	20.3059	21.2044	21.3627	20.9596	21.4036	21.1278	21.1158	20.5427	20.8227	20.9756	20.9991	20.9721	20.948	21.5265	21.63	21.4444	21.1156	21.1727	20.9594	21.6666	21.8464	21.576
P11047	LAMC1	17.2384	16.4621	16.7003	16.0647	15.0994	14.7068	16.9379	17.2274	16.7782	13.4431	13.6137	13.2357	15.1348	16.4875	13.7516	14.7737	15.8219	14.3987	15.2434	14.9138	15.9052	14.9494	13.8532	16.3111	17.6221	16.9529	16.6577	15.3702	15.1961	14.6275	14.3727	14.3684	14.7642	12.5959	14.0114	14.2123	15.1284	15.2208	14.3941	16.5772	16.5442	16.6787
P11117	ACP2	14.2627	14.4143	14.7243	14.2694	14.5016	14.6657	14.1793	14.9718	13.1367	13.9151	14.2781	14.1738	13.6109	13.6572	13.8783	13.9667	12.8377	13.2305	13.6121	13.7523	13.4019	13.1091	13.6913	13.5815	14.4112	15.1025	14.8332	13.2209	13.6628	13.4489	13.3915	13.5963	12.9944	15.5587	15.9827	15.1912	13.8798	13.4605	13.813	14.5363	14.6801	14.191
P11137;P11137-2;P11137-3;P11137-4	MAP2	13.2734	13.0937	13.0762	12.541	12.5713	13.4272	14.0627	14.1709	15.3046	13.3496	13.294	13.172	12.6743	14.7886	15.2778	15.7752	16.0294	16.1896	12.7666	13.8934	14.4721	13.3867	13.1224	12.5826	15.7046	12.7398	12.8573	12.4573	13.6456	13.5554	13.8901	13.8618	14.1397	14.5077	14.1438	14.9737	17.5874	16.912	17.3548	13.2914	13.8123	14.1181
P11142	HSPA8	22.93	22.7314	22.5072	22.6516	22.3403	22.3403	22.825	22.4276	22.3557	22.5737	22.0392	22.3403	21.9936	22.2809	21.8049	22.5734	22.186	22.2807	22.0305	22.0767	22.5767	22.5737	21.9934	22.404	22.4038	22.4038	22.2283	21.9934	22.186	21.678	22.0305	21.9223	22.299	21.7896	21.9495	21.8503	21.7689	22.2281	21.4264	21.5655	21.4253	21.6163
P11166	SLC2A1	18.5126	19.7515	19.5959	15.321	15.5102	15.5529	20.2746	20.7209	20.6195	18.182	16.7237	18.6321	19.4576	20.528	20.2103	19.5208	19.8119	19.3923	15.4254	15.4116	15.505	18.5699	18.6885	17.5438	17.1424	17.1103	17.3999	16.1625	17.1507	16.8785	17.0555	16.6918	17.0617	17.9838	18.1002	18.1593	16.0593	17.5636	17.1268	16.193	14.8027	15.1601
P11169	SLC2A3	16.7362	18.7137	19.0176	18.9292	18.994	18.9439	19.5463	19.4734	19.0603	12.9058	13.1458	13.0046	17.6251	18.4156	18.3398	14.7563	14.7388	14.3434	13.6193	13.2308	13.2107	13.4585	12.9797	13.3469	19.1635	19.2375	19.2378	13.2554	12.8839	12.9544	13.1372	13.6042	13.1035	13.5489	13.6251	13.3171	13.1724	13.3835	13.3208	14.3241	14.4023	14.2009
P11171;P11171-2	EPB41	14.797	13.4459	13.6404	14.599	14.3396	13.3703	13.5756	14.6369	15.8236	14.4142	14.6963	14.8987	15.5097	15.3594	15.4217	13.2387	13.0112	13.1548	15.1483	14.8028	15.2191	15.2125	15.1701	14.8283	15.1053	15.3636	15.2767	15.2826	15.1737	13.9665	15.0011	15.2814	15.5028	13.3827	13.1409	13.5235	15.1831	15.0337	14.9925	15.2149	15.1751	15.1622
P11172	UMPS	17.156	17.2336	17.4218	17.4114	17.3316	17.3957	18.0834	17.6076	17.6009	17.5398	17.4782	17.579	17.9065	18.0575	18.2315	18.0882	18.1859	18.2046	17.8721	17.8229	17.8846	17.5502	17.2921	18.0212	17.0513	16.6293	16.8532	17.5078	17.6196	17.7481	17.3693	17.3457	17.3022	16.6522	16.8304	16.5855	17.5971	17.6136	18.1715	17.2055	17.0881	17.3135
P11177;P11177-2	PDHB	17.6536	17.4395	17.4804	17.2777	17.5798	17.5594	17.7994	17.9092	17.9787	17.2725	17.3355	17.3364	17.4742	17.0887	17.0035	17.1294	16.7588	16.9387	18.1441	18.0781	17.7105	17.2434	17.4689	17.1084	18.0573	17.9417	18.5703	17.8765	16.9141	17.8785	16.9339	16.9412	16.8467	17.5399	17.4395	17.51	17.6812	16.7644	17.4689	17.6149	17.6766	17.5446
P11182	DBT	14.8164	15.3395	15.0008	13.6789	13.5543	13.7873	15.5793	15.6935	14.77	14.5706	14.9816	15.3321	16.3276	15.6919	15.944	15.7047	16.2015	15.8441	16.6339	16.5529	16.1469	15.8626	15.8786	14.836	15.2219	14.5535	14.9048	16.1108	15.5841	15.7661	15.5762	15.326	14.7012	16.1731	16.225	16.0347	15.0876	13.7561	14.1576	13.0318	14.8985	13.2581
P11216	PYGB	17.5716	17.4727	17.5477	16.5862	16.5706	16.8623	17.2984	17.3806	17.9311	19.7129	19.973	20.5114	17.575	17.4952	17.6711	17.4396	17.3801	17.705	16.3596	16.263	16.4849	17.2244	17.4286	17.891	18.1442	18.029	18.1911	17.4192	17.4257	17.9943	18.8996	18.9184	18.9107	16.9892	17.027	17.0517	16.6495	16.8903	17.2201	17.9183	17.7057	18.1153
P11217	PYGM	17.6048	17.4249	17.127	17.8344	17.3036	17.2352	17.2159	17.6304	17.8458	19.4596	19.9067	20.7928	17.5857	17.3768	17.818	17.8091	17.9789	18.2201	16.7402	16.9981	17.1546	17.5697	16.839	18.3522	18.3987	18.1637	18.427	17.4672	15.9862	18.3601	19.2655	19.3605	19.0089	18.1274	17.8682	17.9484	16.9003	16.8013	17.2912	18.039	18.0962	17.9158
P11233	RALA	16.3266	15.9782	16.0504	16.18	15.9739	16.1113	16.2304	16.2646	16.7006	16.6086	16.6267	17.0551	15.2513	15.772	15.374	15.668	15.6435	16.097	16.0942	16.0674	16.4496	16.8904	17.0582	16.6838	16.7603	16.3896	16.6062	16.703	17.0566	16.8888	17.2558	17.1579	17.3488	15.8512	15.7411	16.0342	16.371	16.5432	16.3491	16.7831	16.7893	16.8256
P11234;P11234-2;P11234-3	RALB	14.7904	14.639	15.2491	14.4882	14.2496	14.3697	15.1502	15.3199	14.5027	14.9885	14.4564	14.6403	15.8891	15.522	15.4935	15.2345	15.0012	14.7463	15.3373	15.4562	14.5864	15.4116	15.2165	15.519	14.8212	14.8445	15.6066	15.6806	15.6132	15.9617	16.2703	16.222	15.594	15.1936	15.1301	14.6657	15.0831	14.9268	13.971	15.7357	15.8609	15.6882
P11274;P11274-2	BCR	12.9347	13.3253	13.7859	13.5178	12.9788	13.1672	12.8952	13.3909	13.2399	13.3873	12.9087	13.0072	13.0556	12.9321	12.9434	13.0505	13.073	13.0338	13.5753	13.2671	13.4728	13.2395	13.4471	14.1895	15.4451	14.954	15.484	13.0191	13.073	13.1322	13.5971	13.1759	13.7938	13.2596	13.0243	13.5283	13.5153	13.9871	13.6486	13.0841	13.1217	13.1503
P11279	LAMP1	17.3071	16.5689	16.9674	15.6221	15.0479	15.3405	16.704	16.753	15.2123	16.6187	15.8897	16.2426	16.9869	17.0686	16.9372	16.9181	16.8019	16.4438	18.0037	18.0795	16.6991	17.93	18.3484	17.3349	16.5266	16.751	17.2673	17.8633	17.5408	17.4504	16.5956	16.2206	15.937	16.3928	16.4753	14.9607	17.2121	17.0888	17.1634	18.1841	18.8105	18.3477
P11310;P11310-2	ACADM	17.6963	17.3162	16.1503	16.867	17.1791	16.5081	17.2325	18.1799	18.5157	12.9574	13.1066	13.2129	15.03	14.5927	13.4494	17.9469	18.2582	17.9339	16.6785	16.5831	15.5016	19.0525	18.9717	18.4993	18.4901	18.1441	18.4248	15.4161	14.9125	15.4059	13.6171	13.3675	13.6562	19.3873	19.4179	19.5625	17.5422	17.5582	17.879	17.8695	16.2501	18.0192
P11387	TOP1	18.1164	18.8959	18.9789	19.0801	19.1728	19.4593	19.1374	19.1304	19.5908	19.1331	19.7155	20.1803	18.5654	18.1597	17.9084	18.0863	18.5465	18.3541	18.535	18.2799	17.4592	18.3214	19.6316	18.8894	19.2535	18.7003	18.5944	17.9631	19.1457	19.0544	19.6488	19.8464	19.8943	18.6869	18.5604	18.7402	19.2079	18.7708	18.7003	19.0321	18.8262	18.9071
P11388;P11388-2;P11388-3;P11388-4	TOP2A	15.6099	17.2184	16.562	17.5788	15.8892	16.2499	17.4846	17.1195	18.4699	17.7363	17.5121	18.0657	15.7363	16.4371	15.5199	17.1137	17.5135	17.5272	16.3167	16.2934	17.4619	15.1912	15.6308	15.0759	17.2225	16.3382	16.241	15.7389	17.6689	16.5601	15.5726	15.8557	16.1661	16.5863	17.1369	17.483	16.6803	16.8632	16.6852	16.0699	15.7324	16.1252
P11413;P11413-2;P11413-3	G6PD	18.0525	18.1271	18.297	16.444	16.8652	16.8947	17.547	17.3197	17.0056	18.9438	18.9004	18.6788	19.0354	18.8945	19.0134	17.908	17.6935	17.9501	17.8921	17.7665	17.666	17.0909	17.2954	16.6321	17.1999	16.8889	17.03	19.3827	18.8712	18.9666	17.3154	17.2999	17.03	20.8695	20.6887	20.506	20.0464	19.3781	19.6554	18.1921	18.6065	18.4659
P11441	UBL4A	13.4491	14.4584	16.5031	16.0745	15.9015	16.539	15.1787	15.95	16.1429	16.1262	16.2156	17.2987	16.8321	16.5354	16.703	15.3048	15.9486	15.2859	15.1919	17.1819	16.3321	16.1208	16.5821	16.7589	15.1935	15.1097	15.4044	15.9398	15.9025	16.2592	17.6549	15.5	14.3401	16.0651	15.7983	16.3	16.6873	16.686	16.5985	16.1737	15.7636	15.9292
P11474;P11474-2	ESRRA	12.8664	13.3451	13.2062	13.6994	13.3255	13.8324	13.0236	12.6587	14.6878	13.1525	12.9779	13.1331	13.6506	12.4555	12.8628	12.8301	12.9982	13.7862	12.9472	13.1358	14.1952	12.8327	13.1411	13.1351	13.405	13.9521	13.0555	13.1435	13.474	13.8872	13.0915	13.0753	13.0994	13.7906	13.581	13.9008	12.5007	12.9498	12.9352	12.8457	12.4494	12.9803
P11498	PC	13.407	13.8228	13.5996	13.4987	13.2612	13.0686	13.3427	13.5734	13.4824	14.4522	15.321	14.6902	14.8661	14.3701	14.466	13.0527	13.7335	13.8485	16.0835	16.0297	15.0795	12.9925	12.6181	13.7052	15.3739	14.8923	15.3686	14.1693	13.5035	14.4113	13.5996	13.4764	13.6588	17.3284	17.4247	17.0519	16.3423	15.2965	15.639	13.7227	13.4056	13.3677
P11532;P11532-11;P11532-4	DMD	13.334	12.8043	13.2567	13.0089	14.5228	13.2039	13.7337	13.7114	12.9792	13.41	13.2077	13.0198	13.217	13.3344	13.2927	13.0239	13.0792	13.0877	12.7448	12.7968	12.8724	13.3325	13.0966	13.4667	13.0532	13.0469	13.4874	13.1641	12.9862	13.2468	13.0298	12.8908	13.1851	13.9121	14.2424	14.0186	13.2497	13.2981	13.3023	13.8683	14.1779	14.1172
P11586	MTHFD1	19.4192	19.1887	19.1282	18.8921	19.0252	19.0521	18.4577	18.31	18.8964	19.481	19.3057	19.2572	18.9251	18.9548	18.839	19.0752	19.1184	19.1152	19.3744	19.3948	19.5289	20.3132	20.1664	20.4331	18.8293	18.6529	18.4694	19.0056	18.9909	18.7235	19.7879	19.8416	19.7876	19.395	19.2247	19.6448	19.6222	19.453	19.6118	18.7314	18.458	18.6787
P11717	IGF2R	15.8029	16.0488	16.1723	15.4903	16.0012	15.6236	16.2876	16.316	15.6765	15.9512	15.9987	16.516	14.8836	14.9317	14.2865	16.0217	16.0925	15.5593	15.2108	14.6659	15.5014	15.0544	15.5564	13.476	17.5807	17.928	18.1719	15.1618	14.0923	14.7504	13.6743	12.6446	14.4476	14.3007	15.1031	14.6765	13.5078	13.3569	13.6443	16.7199	16.8948	16.7397
P11766	ADH5	18.8609	18.6514	19.0771	19.4232	19.2993	19.3527	19.1053	19.0481	19.147	18.8059	18.5567	18.4743	18.8027	18.7608	19.002	19.2905	19.1452	19.1872	18.63	18.775	18.5941	19.6957	19.0284	19.8049	19.5397	19.5992	19.4606	18.7605	18.4329	19.1414	19.6179	19.4723	19.2451	18.7891	18.5351	18.5351	18.2983	18.1923	18.6897	19.32	19.2317	19.6796
P11802	CDK4	12.9294	21.3212	13.7014	17.2843	12.8629	13.1665	14.6543	14.0994	13.9653	17.064	13.0912	12.6432	12.6123	12.659	12.8	17.5303	17.2079	17.1148	13.8964	14.1901	14.277	15.3322	12.8776	14.7719	17.7283	16.5467	14.0458	12.9979	13.0787	13.506	14.2912	14.0031	14.4154	14.3376	14.2395	14.4747	17.0501	16.9949	16.4386	13.8628	13.9342	13.7636
P11908;P11908-2	PRPS2	16.2511	16.4276	16.2989	15.3134	16.1505	15.9976	16.1302	16.0934	16.2558	17.0587	17.2288	17.0545	16.4132	15.6612	16.311	16.709	16.934	16.9119	16.1804	16.1912	16.4956	16.3702	16.3365	16.2631	13.8432	13.8468	13.5552	16.3235	15.9827	16.304	16.7562	16.8369	16.9666	13.371	13.1292	13.3101	16.4754	16.2444	16.9617	16.6741	16.5821	16.5315
P11940	PABPC1	19.9432	19.9086	19.857	20.1157	20.0755	20.0575	20.0905	19.8509	19.958	20.0059	19.7991	19.8949	19.5992	19.8579	19.5754	19.8195	19.6646	19.8949	19.9354	20.0534	20.295	19.7666	19.6099	19.5135	19.7168	19.7868	19.5754	19.6443	19.756	19.6328	19.2174	19.3743	19.6158	19.7304	19.818	19.7028	19.5392	19.8813	19.3962	19.5995	19.4918	19.5578
P12004	PCNA	20.3119	20.2469	20.1938	19.6747	19.7275	19.7673	20.3861	20.0396	20.6731	20.5991	20.4716	20.4532	19.6631	20.1212	19.3777	19.9882	20.0978	19.9511	19.008	19.0951	19.4976	20.9168	20.6996	21.0362	19.1177	18.9072	18.8881	19.3775	19.5346	18.919	20.1298	20.1938	20.6159	20.5592	20.5592	20.7224	20.3365	20.1703	20.3976	19.7588	19.4178	19.8062
P12074	COX6A1	13.213	14.3188	14.195	13.4696	14.3617	13.3081	12.7959	14.4202	12.9932	14.2092	14.439	14.9122	15.6242	12.9951	14.5584	14.2897	14.198	13.3839	15.0306	15.1872	14.4579	16.0918	15.3735	16.0656	13.9735	13.2775	13.498	15.3874	13.1243	13.4737	14.7934	14.862	13.8378	12.9889	13.0281	13.0321	15.1086	14.0527	14.2897	15.5187	15.7885	15.2191
P12081;P12081-4	HARS1	18.4521	18.6974	18.5655	19.1684	19.0025	19.1829	18.6797	18.3239	18.8944	17.8764	17.9914	17.9148	18.419	18.4883	18.4719	18.8719	18.6272	18.7764	18.2352	18.4461	18.5378	18.2095	18.0933	17.8718	18.9525	18.8277	18.8685	18.8683	18.7504	18.6327	18.1421	18.2673	18.3642	19.0112	19.1127	19.1715	18.3246	18.0842	18.1067	18.2564	18.2564	18.2747
P12109	COL6A1	12.7874	13.8742	13.3903	13.4854	12.9632	14.7958	13.5892	13.1338	13.7562	13.9473	13.8544	13.7195	13.6133	12.9501	12.9392	13.1426	13.1002	13.3103	13.7945	13.6763	13.831	13.0306	12.8181	13.2846	14.2485	13.0781	13.0161	14.0592	14.8891	12.6885	13.7098	13.1353	13.7853	12.8825	12.9089	14.0346	12.835	13.9287	12.8225	13.3806	13.1892	13.6168
P12110	COL6A2	13.0493	13.424	13.4813	14.7367	13.3612	14.8389	13.8244	13.2421	14.6288	13.0833	13.0334	12.8987	13.0357	13.2331	13.0098	13.0073	12.957	13.7565	13.1745	13.4555	13.2752	13.2768	14.6643	15.3154	12.8475	12.9504	13.1041	13.0655	13.3412	13.1648	13.2252	13.8824	13.2946	13.9051	13.869	13.6814	13.2168	14.5524	14.3937	13.5439	13.5958	13.8533
P12111;P12111-2	COL6A3	16.0755	15.6595	13.2747	15.7713	15.4428	15.7073	15.4176	15.8547	15.8148	15.7648	15.186	14.9706	15.3167	15.6106	15.1184	16.3322	13.2078	15.6666	13.2151	13.8938	13.2728	12.8534	13.5317	12.9532	15.5849	13.7023	17.3165	12.9	15.9221	16.8777	16.1514	12.6676	15.6444	16.3838	15.7183	17.368	15.16	15.633	15.1832	15.9149	15.6076	15.6904
P12235	SLC25A4	13.3263	12.8514	12.7657	15.8986	15.5835	15.2939	12.9943	12.7997	13.2161	13.2904	13.0132	13.1586	13.7121	13.267	13.0027	15.6313	16.4113	15.77	15.6943	15.5574	15.0195	13.3678	13.9	13.2782	16.1377	14.9591	16.1172	13.6733	13.2427	13.0828	14.6855	16.739	14.3357	15.7285	16.0514	15.4227	13.1097	13.2432	13.3698	12.6864	12.6291	13.0135
P12236	SLC25A6	18.9909	19.0315	19.3354	18.2732	17.8291	17.6537	17.979	17.7685	17.6979	18.8423	18.2575	18.6164	18.2827	17.9563	17.1165	18.6164	18.9277	18.317	18.8469	18.7845	18.6029	18.0052	18.5873	17.32	18.0435	17.1719	17.8772	19.5049	19.2149	18.2876	17.8246	17.9883	17.8332	18.7269	18.6221	18.3846	17.8514	17.9956	17.5126	17.1152	17.1367	17.1443
P12268	IMPDH2	20.0901	20.0286	20.0849	20.1084	20.3309	20.382	20.4586	20.0489	19.8046	19.5016	19.3331	19.2519	18.7492	18.7267	18.824	18.9039	18.9613	18.9325	19.3406	19.4853	19.6792	20.155	19.8563	20.0459	18.8404	18.7118	18.6914	19.3164	19.6238	19.2789	18.9612	19.0548	19.3193	20.0849	20.0849	19.999	19.7397	19.8346	19.9795	18.4576	18.3048	18.5141
P12270	TPR	17.7596	18.0846	17.8594	17.5747	17.5744	17.4515	17.9994	18.0187	17.5297	16.8395	16.7711	16.6492	17.7249	17.6727	17.6127	16.8683	16.7629	16.6874	17.2906	17.1298	17.1252	17.1969	17.2003	17.1734	17.3181	17.6705	17.586	17.4022	17.1196	17.4321	17.0868	17.4417	16.8657	17.3244	17.0577	17.4266	17.4834	17.4259	17.2833	16.8831	17.1417	16.9885
P12277	CKB	12.916	14.0126	13.8455	17.9917	18.4191	18.3864	13.9656	13.8606	14.3621	13.0204	12.8467	12.812	12.8568	13.3255	13.0535	12.9707	12.8856	13.1971	13.7043	13.8622	13.8813	12.9312	12.8903	13.0341	17.5608	17.5291	17.2405	12.8555	13.1785	13.1273	13.6442	13.6885	13.686	18.6334	18.6367	18.4085	13.9289	15.0051	14.2384	14.0297	13.9841	13.8379
P12429	ANXA3	19.5432	20.2659	19.9847	13.4687	14.0228	13.3806	19.7805	20.3446	19.9319	18.87	19.208	19.6543	17.8547	17.3873	17.8334	20.5247	20.7044	20.8472	18.5001	18.5226	18.9757	19.6646	19.1236	20.0022	19.1196	19.0078	19.415	18.1303	18.097	18.6206	17.7242	17.9647	17.4281	15.3985	15.7524	15.4851	20.1053	19.3949	19.9848	20.6298	20.9448	20.5211
P12532	CKMT1A	17.0748	17.1265	17.4156	13.3291	13.3395	13.6349	12.4051	12.2193	12.5331	19.2094	19.7171	20.0585	16.581	15.2804	17.2234	19.4737	19.734	19.594	17.6426	17.806	17.7098	19.2174	18.8064	18.4387	13.7307	13.4551	13.3685	18.1084	17.3358	18.6242	18.4421	18.4197	17.8748	19.5409	19.6336	19.1025	17.6686	15.3299	17.5298	17.7296	17.8117	17.809
P12694	BCKDHA	13.8837	13.0869	14.6015	13.4011	14.3954	13.3561	15.1224	14.7194	13.2374	13.8102	14.4248	14.2481	14.2814	13.0406	12.9322	15.2897	15.7204	15.2084	15.4223	15.1887	15.066	15.3839	15.3785	13.1636	14.268	13.409	13.0233	16.1424	15.4691	16.5424	14.1133	14.7145	14.7299	12.8095	13.1805	13.2463	15.5114	12.9629	15.1282	15.959	15.9773	15.842
P12814	ACTN1	21.0353	20.5398	20.6661	18.9973	18.1681	18.4061	20.8563	20.7614	20.0052	20.466	19.8367	19.9213	19.9863	20.4181	19.7942	21.1988	20.7035	20.6726	19.5053	19.7391	18.9044	18.5127	18.8589	18.5229	20.5145	20.2201	20.3308	20.2201	20.605	19.974	20.2108	20.3439	19.1573	18.9422	19.035	18.0775	19.6389	20.228	19.6618	20.8333	20.7365	20.7363
P12821;P12821-2	ACE	12.9963	12.948	13.0723	13.1126	12.666	13.7733	12.9373	13.0933	13.0972	12.9777	12.7722	13.0513	13.1179	13.4189	12.7342	13.4886	13.5103	13.0108	13.0188	13.1521	12.9154	13.2585	13.2686	12.9684	13.252	13.2725	12.7375	13.6226	13.5491	12.7922	15.4254	15.0579	15.3746	13.001	12.7375	13.2572	13.3946	13.243	12.9267	12.7039	12.8409	12.9381
P12830	CDH1	13.538	12.9285	12.5684	13.32	13.1208	13.3074	13.1484	12.4882	12.9086	14.0221	16.8841	13.1503	20.3	19.4857	19.4217	18.6872	19.0651	18.5789	12.5035	12.9964	12.9878	17.7187	18.1695	16.0003	13.3413	13.3114	14.2722	13.2597	13.3242	13.8315	18.8084	18.8008	18.5647	18.3373	18.4364	18.1111	13.1746	13.4316	13.5404	18.5935	18.3125	18.5464
P12931;P12931-2	SRC	15.8452	16.3394	16.3844	16.6753	16.0781	16.1212	16.3419	16.4034	16.3324	15.7745	16.5764	16.8278	17.1692	17.0691	17.0425	15.9939	16.5715	16.3713	16.5137	16.5154	16.2612	16.1593	16.855	15.4975	16.7434	16.4421	16.6041	16.7211	16.553	16.9763	17.0418	17.0144	17.1047	15.3561	15.1648	15.2496	17.4165	17.0154	17.2977	17.5111	17.4404	17.3877
P12955	PEPD	17.583	17.6579	18.0947	16.6258	16.9659	16.9981	17.5602	17.521	16.6572	16.5412	16.7121	16.8997	17.1491	16.9051	17.3766	17.9652	18.1203	17.9736	17.6409	17.3296	17.2879	17.1298	17.0678	17.3121	17.0279	16.7891	17.1364	17.8077	17.6498	18.0459	18.4211	18.3347	18.6213	17.3281	17.2332	17.1021	18.1321	17.8005	18.3666	17.1662	17.2332	17.2449
P12956	XRCC6	17.994	18.2416	18.1452	18.6564	18.508	18.7287	18.5989	18.3907	18.8754	18.1603	18.1624	18.4063	18.101	18.2993	18.1406	18.6193	18.4571	18.4769	18.1919	18.195	18.1594	18.0285	18.3149	18.5586	18.6035	18.679	18.996	17.9264	18.1092	18.2134	18.3942	18.4677	18.6931	17.8763	18.0499	18.2028	17.9796	18.1987	18.2108	18.3432	18.0856	18.3429
P12980	LYL1	12.5127	13.6916	13.46	13.4749	13.2788	12.5484	12.9805	13.9899	13.2834	12.5907	12.666	13.2888	13.5437	13.1143	13.6411	12.8598	13.2876	12.9179	13.695	12.3338	13.1015	13.0608	12.5457	13.2807	14.9566	15.9237	16.223	13.89	12.8229	12.6358	13.317	12.3784	13.509	12.5385	12.5044	12.3394	12.347	13.0913	12.3206	13.9986	14.0067	12.9725
P13010	XRCC5	20.2269	20.2087	20.038	20.8792	20.5688	20.9313	20.3559	20.2833	20.9583	20.0811	20.2721	20.2538	20.1733	20.6571	20.3887	20.5454	20.5318	20.6204	20.2256	20.2634	20.2636	20.2092	20.3093	20.2271	20.522	21.016	20.9314	20.043	20.2629	20.291	20.2932	20.5044	20.3104	19.8275	19.7981	20.1981	20.3008	20.2538	20.1448	20.5478	20.2713	20.3022
P13051	UNG	13.315	12.5148	12.8851	12.6994	12.7723	13.0593	13.725	13.4996	14.6979	13.3122	13.143	12.4984	12.5953	13.2393	12.9375	13.5839	15.0329	14.6231	12.6755	13.2726	12.9225	13.3341	12.9365	12.7792	12.6334	12.7883	13.0145	13.5905	13.2736	13.0468	12.9861	14.1335	13.0409	14.3311	13.6002	13.4624	13.2283	13.0111	13.2706	13.263	13.6451	13.8326
P13073	COX4I1	17.3671	16.9424	17.2237	17.181	17.0756	16.8485	17.0846	16.9878	16.922	17.7255	17.236	17.5391	17.4443	17.438	17.1942	16.6831	16.9615	16.5345	17.7744	17.8112	17.3003	17.364	18.0148	16.5644	16.235	15.8176	16.418	17.7529	17.9298	17.5684	17.5406	17.5345	17.6591	16.8007	16.5209	16.6736	17.2333	16.8107	16.7041	17.9828	17.6818	17.6706
P13164	IFITM1	16.8428	18.0398	18.6732	13.1562	13.1052	13.0549	12.9787	13.0325	13.1951	13.2034	13.3876	13.3039	13.1489	13.0244	13.0396	15.3	16.1462	16.1713	16.8823	17.0717	16.9509	13.0472	12.9505	13.1031	17.0761	16.9565	17.2208	19.4249	17.7869	18.559	13.3173	13.492	13.4683	12.7596	13.3647	13.1588	13.1138	13.0116	13.1566	13.1395	13.2664	13.0834
P13284	IFI30	14.4753	13.8126	14.32	13.5584	13.4003	13.3076	13.641	13.8198	13.6231	13.8139	13.2461	13.1918	13.2696	13.2238	13.5119	13.2969	13.262	13.5978	13.7934	13.7758	13.5553	14.2117	13.2637	13.3972	13.67	12.9149	13.7094	15.0879	13.6173	14.9887	12.2884	13.4376	11.7782	14.9187	14.5887	14.3286	13.227	13.2071	13.6458	14.32	14.5774	14.1463
P13473;P13473-2;P13473-3	LAMP2	14.0622	14.5284	15.2043	13.2009	13.911	13.4927	16.1228	15.6617	12.4983	14.3496	14.423	14.1357	14.6859	13.7785	14.3149	16.0633	15.868	15.3564	14.5862	14.3119	13.4318	14.9687	15.2951	13.6629	14.6529	15.3416	16.1866	15.0129	14.4996	15.8742	14.9636	15.3333	14.0787	14.9792	15.0983	14.0773	13.3183	14.3916	15.2437	16.0048	17.002	16.5234
P13489	RNH1	18.3887	18.6485	18.409	18.2285	18.3093	18.3688	18.454	18.8277	18.8895	18.0413	18.0575	18.2403	19.658	19.4299	19.7832	17.9504	17.8944	18.0284	18.7216	18.7589	18.9537	17.8862	17.92	18.3665	18.8542	19.0606	19.184	18.8213	18.7507	19.2886	18.1437	18.0417	18.3858	17.8374	17.7642	17.958	19.3828	19.2727	19.3384	19.7742	19.6978	19.6166
P13521	SCG2	19.1814	18.5788	18.5356	14.4118	17.3423	16.6018	15.351	17.9101	18.1283	19.7229	19.2117	19.399	20.0621	20.0479	17.5649	17.4896	22.3833	18.9745	17.1842	17.0144	16.7166	19.0338	17.4432	17.7458	14.0497	14.7286	17.5548	19.265	16.9333	13.5931	18.8398	19.1756	13.7406	18.3048	17.9101	16.7092	16.1991	17.6988	18.0247	18.5432	18.5027	18.4283
P13591;P13591-1;P13591-3;P13591-4	NCAM1	12.838	13.8796	13.9657	13.4129	13.313	13.1668	12.3609	13.4536	13.5241	12.7401	12.7615	13.3512	13.6803	13.4196	13.2167	12.5922	13.1702	12.99	13.6451	12.5845	13.1825	13.2599	12.6182	13.5053	16.3963	16.0154	15.8492	13.834	12.5771	13.336	14.1243	12.9799	14.4807	12.8495	12.8458	13.5693	13.4239	13.1825	12.8781	13.6136	13.5139	12.4256
P13639	EEF2	22.1514	22.3308	22.1272	22.7844	22.4367	22.3497	21.6345	21.3912	22.0577	21.319	21.0398	20.9571	20.9865	21.3632	21.1938	21.3822	21.0764	21.3395	21.2841	21.2143	21.4434	21.6529	21.7189	21.8276	21.6875	21.4078	21.0057	21.6875	21.9665	21.059	20.924	21.0374	21.3722	22.0886	22.1272	22.1656	21.0055	21.6875	21.4314	20.7445	20.854	20.6314
P13667	PDIA4	20.3906	19.406	19.6536	19.6708	19.6309	19.7737	19.734	20.262	19.8049	21.5506	21.4205	21.226	19.06	18.7309	18.5059	18.2506	18.2756	18.5802	19.1	19.0068	18.8328	20.7898	20.9041	20.4909	20.6142	20.1174	20.1839	20.0207	19.2985	20.153	20.8504	20.5616	20.7858	19.816	20.061	19.7342	20.0322	19.5725	19.8637	21.6459	21.6929	21.6926
P13674	P4HA1	16.0375	14.9511	15.3428	16.5136	16.7512	16.1591	14.3179	16.9988	16.3442	16.282	16.1788	15.5898	14.04	13.8225	13.5441	15.4838	15.4569	14.489	12.8211	12.6918	15.3507	13.4411	12.9742	13.9305	17.9323	17.4635	17.4561	16.0678	16.3445	16.0964	16.8177	16.3434	16.8084	16.0155	16.1607	15.8089	15.2929	15.2462	13.3375	15.6972	15.6441	15.5716
P13688;P13688-10;P13688-2;P13688-8	CEACAM1	12.9989	12.7477	13.0708	13.0439	12.9982	13.7653	12.7638	13.2306	12.8348	13.8289	13.2054	12.908	13.2493	12.9717	13.0233	13.5176	13.1912	13.4852	14.3022	14.6353	13.63	13.8352	14.3026	13.0325	13.6038	13.5482	13.0876	14.626	15.3324	13.447	13.0334	12.7336	13.0547	14.4289	14.2968	13.0165	15.0502	14.8582	14.9402	15.2944	15.9755	15.4661
P13693	TPT1	19.706	19.5571	19.6314	18.737	18.4365	18.4053	19.3669	18.7633	19.3148	18.7855	18.1945	18.6339	18.3793	18.9456	18.3763	19.4531	19.1673	19.3535	17.541	17.6745	18.4471	18.4762	17.7704	18.7773	18.8825	18.3848	18.5269	18.2421	18.7402	18.0627	18.0833	18.6417	18.8837	18.0518	18.3681	18.2315	18.1259	18.8754	18.557	17.8778	17.7687	18.0066
P13716	ALAD	13.4413	13.2817	13.7522	13.5382	13.1301	13.3045	12.9006	13.4578	13.0702	13.6472	14.3205	14.1144	16.0025	14.4213	15.9857	13.4088	13.5384	13.3554	15.244	15.1573	15.3417	15.2422	15.6796	16.2891	13.837	13.6567	13.8933	14.0693	13.0363	14.1279	15.3879	15.1048	14.7258	12.9424	13.8101	13.0455	16.7003	15.3042	16.3376	15.3124	15.6958	16.0166
P13726	F3	13.0433	13.6096	13.5777	13.2175	13.53	13.297	14.1544	14.84	14.1341	13.0714	13.1969	13.3135	13.5241	13.2418	13.373	14.1516	14.206	15.258	13.0736	12.5111	13.2639	12.9272	12.8411	13.8948	13.08	12.9787	13.7722	13.6785	12.7923	12.9262	13.2236	13.6139	13.2516	13.0418	14.6809	13.5652	13.2206	13.3141	13.095	13.6321	13.1146	13.5762
P13796	LCP1	12.7347	13.6051	13.9343	13.5858	12.9404	13.247	12.5658	13.7411	12.76	12.5822	12.5629	13.151	13.2416	13.1496	12.7451	13.9109	13.6688	15.4831	13.3434	13.7302	13.592	12.8453	13.3201	13.2234	13.1712	15.6714	14.4777	13.2125	12.8878	12.7176	13.9508	12.9043	14.3027	12.9781	12.3882	13.706	13.1335	12.7228	12.804	12.8135	13.4849	12.8748
P13797	PLS3	19.6578	20.8208	20.7646	18.8519	18.6746	18.8552	19.7934	19.7105	19.9382	20.1002	20.4662	20.2949	20.3997	20.5936	20.9315	20.6236	20.3449	20.7939	19.8455	20.346	20.6184	19.4077	19.2548	19.115	19.1552	19.2729	19.1983	20.7092	20.9156	20.8818	19.1453	19.071	18.8054	19.7709	19.7234	20.149	20.3124	20.6975	20.6842	19.6135	19.7234	19.5833
P13798	APEH	17.5799	18.0527	18.0781	16.8841	17.7161	17.8387	17.3849	17.4746	16.3154	16.9558	17.4657	17.0559	16.4136	16.6612	17.1793	17.1981	17.0543	17.3201	17.0985	16.0063	16.0998	18.1669	18.2238	18.3203	17.3471	17.3401	17.1813	17.257	16.867	17.7065	17.0248	15.7829	17.2123	17.5543	17.5471	17.6809	16.7719	16.8458	17.8156	17.2151	18.0948	17.57
P13804	ETFA	15.1947	14.5444	14.9551	16.5829	17.0194	16.8381	14.756	14.7382	14.74	17.5163	17.6922	17.555	16.8685	16.2482	16.3765	16.9789	17.0153	16.7596	17.8294	17.5702	17.3116	18.1171	18.0505	17.6711	16.4473	16.3962	16.641	13.1402	13.6434	13.1867	16.936	16.8386	16.6548	17.6117	17.7009	17.4211	18.1091	17.611	17.721	17.9914	18.3075	18.1997
P13807;P13807-2	GYS1	15.4945	15.7616	15.8368	15.4819	15.7994	15.841	14.9543	14.4133	15.5922	13.7551	13.2549	13.3726	14.9745	15.5076	15.5782	14.9513	14.9728	15.0529	13.4892	13.8174	14.141	14.3896	14.0687	14.7968	15.2298	15.8469	15.7754	15.1159	15.4242	15.778	15.2521	15.3864	15.1626	15.509	15.5077	15.9003	14.7831	15.3447	15.6472	14.999	14.9806	15.1544
P13861;P13861-2	PRKAR2A	15.3855	14.9982	14.8502	16.6198	16.6742	16.5924	14.5342	14.8636	15.1173	16.6754	16.7454	16.9192	13.5622	13.1649	13.6506	15.7083	15.6103	15.7246	16.1803	16.0091	16.0793	15.8491	15.9118	16.0086	15.8635	16.119	16.3267	16.8434	16.6752	16.8054	16.8498	16.8924	17.0182	16.0311	16.0043	16.387	15.4883	15.5856	15.7209	16.6244	16.7315	16.5074
P13928	ANXA8	13.7332	18.2022	12.8601	19.1339	19.274	18.8863	18.2896	18.6158	18.3536	18.3504	18.1304	18.4744	19.1147	18.7577	13.5927	18.1033	18.8519	18.0685	19.6717	19.6014	19.538	13.6537	18.92	14.0898	18.911	18.3976	14.019	18.6362	18.6951	13.1662	18.1847	13.4352	18.3879	18.3882	12.8163	18.4383	15.4401	16.2354	15.9398	18.7629	13.1389	18.7573
P13929;P13929-2	ENO3	18.0563	13.0117	18.1466	12.7757	12.9223	13.1098	13.5287	12.8972	14.0043	18.0101	16.094	12.5636	19.8699	18.2609	18.1053	17.6336	16.6656	15.9458	12.9087	13.6057	17.4687	13.141	13.4576	12.9265	16.1442	15.195	15.5516	16.8085	13.9404	14.1992	13.5449	13.5475	17.5801	18.9818	19.076	17.3229	13.3227	16.208	13.5156	13.268	13.3581	13.5088
P13984	GTF2F2	15.5685	15.1841	14.0892	14.7591	15.3257	15.0801	15.7618	15.6779	15.1089	12.892	13.9595	13.1224	13.6213	14.8018	15.209	15.5485	15.1455	15.3604	13.5746	13.3831	13.6861	15.5894	14.9534	16.3132	15.3692	15.6542	15.6916	13.4537	14.6746	15.5569	16.0514	15.9168	15.8015	14.2786	14.1475	14.2863	13.3725	14.522	15.3991	13.3983	15.0113	13.1397
P13987;P13987-2	CD59	16.4749	15.5425	15.3951	14.5624	15.0351	14.8214	15.2545	15.4958	15.3294	13.4629	13.6978	13.6147	16.8667	16.5525	16.4336	14.777	14.6148	14.8016	14.3929	15.4854	15.6073	15.196	15.3008	15.2606	16.6231	16.375	16.5645	13.6493	13.5705	13.7442	14.8306	14.696	15.16	15.1798	14.7766	15.2599	13.6743	13.6598	13.4493	18.023	18.3102	17.5928
P13995	MTHFD2	17.4242	17.6493	17.4748	17.3053	17.1005	17.1338	18.3062	18.0674	17.3715	17.1352	18.1689	17.464	17.3069	17.5153	16.9524	16.4001	16.721	16.5211	17.7217	17.7914	17.6675	16.4162	16.3625	15.7105	16.887	17.6764	17.7626	17.371	16.8832	17.5666	17.2516	17.45	17.524	16.7483	16.746	16.7522	17.0822	16.6653	17.2369	16.0377	15.7651	15.9946
P14091;P14091-3	CTSE	16.8851	18.0768	18.1986	13.4617	12.9278	13.2919	12.8987	13.0896	12.9684	19.0415	18.7884	18.8967	13.5615	12.932	13.2564	13.2193	12.7635	13.4351	19.9537	19.9063	19.8146	16.4523	15.7821	15.1819	13.3043	13.4362	13.3876	19.694	19.3063	19.4199	13.209	12.978	13.257	12.9651	13.2739	13.669	18.1676	17.8722	18.3148	15.8015	15.8675	16.1099
P14174	MIF	20.3472	19.0881	19.7948	20.2262	19.9924	19.9352	19.8977	20.0751	17.4275	20.4976	20.2208	20.4583	21.2475	20.7466	21.2475	21.5595	21.9935	21.8139	20.6477	20.4065	19.5552	19.8186	20.5519	18.3125	20.7276	20.3955	21.1798	20.8117	20.0508	20.9828	20.475	20.3737	19.6509	20.3737	20.4444	18.814	20.417	19.4855	20.1935	21.3291	22.0234	22.023
P14209	CD99	13.545	13.781	13.9141	12.7357	13.0335	13.6532	13.2955	13.5616	12.9974	13.2744	13.3912	12.9227	13.361	14.0497	14.5293	13.2981	12.8366	13.3819	13.0355	13.3549	13.2315	13.2244	13.3612	12.9897	13.7202	15.4119	14.4376	13.4304	13.6103	14.0684	13.7458	13.6553	13.9378	14.2275	13.781	14.3621	12.8301	12.9392	12.8326	12.8713	14.8489	13.7001
P14314;P14314-2	PRKCSH	19.327	18.8926	18.6027	19.2109	19.4793	19.5244	18.677	18.7382	19.4695	19.1739	19.3375	19.2201	18.465	18.5922	18.4208	18.9937	19.0676	19.1561	19.2509	19.3312	19.3793	18.8259	19.0836	18.4208	19.1966	19.0162	19.0872	19.5722	19.4227	19.4562	18.9675	18.9258	19.0289	19.7939	19.8544	19.8928	19.5887	19.4006	19.7545	20.1632	20.0246	20.0243
P14317	HCLS1	13.3189	12.9552	12.5438	12.9773	13.123	13.6516	13.698	12.4796	14.596	13.0321	13.2464	12.9155	16.2807	15.8588	16.402	13.0206	12.9114	12.9468	13.2876	13.5228	12.9994	13.1714	13.2081	13.0944	12.7988	12.8167	13.5523	12.9655	13.1283	13.5172	12.7476	13.7773	12.6637	13.7158	13.524	13.7481	13.1377	12.9655	13.3981	13.5822	13.7444	13.4256
P14324;P14324-2	FDPS	17.0078	17.1143	17.3402	16.6764	17.1919	17.2671	16.4036	16.3804	16.4536	17.1178	16.6549	16.3161	16.8518	16.7709	16.4644	17.5314	17.7559	17.8643	16.9773	17.3343	17.1004	16.1328	16.3724	15.7527	17.4787	17.262	17.3708	17.3037	16.7744	16.5763	16.5541	16.8245	16.3429	18.8275	18.611	18.7619	18.5471	18.1945	18.4464	15.7862	15.7929	15.8771
P14373;P14373-2	TRIM27	13.3552	13.2846	13.5454	12.9772	13.4063	13.0676	13.3889	13.904	13.7282	15.1379	15.4505	15.7197	12.9215	13.0494	13.3403	13.8079	13.0655	13.8613	13.6509	13.0747	13.6017	13.706	14.6163	14.5293	13.6426	14.0305	13.7546	13.0715	13.1689	14.6587	13.4943	13.0379	13.5217	12.9918	13.7849	13.5957	13.0466	12.8652	12.8509	14.0592	13.4096	13.3898
P14384	CPM	13.2156	13.4611	12.9597	13.787	13.1673	12.89	13.1934	12.9036	13.4424	13.3069	12.807	13.4479	13.856	13.1383	13.309	13.0721	13.3827	13.1105	14.4633	14.3229	13.1015	13.2115	12.7914	13.164	13.5095	13.0669	13.6049	13.2618	13.2337	12.8516	13.021	13.2897	13.0234	12.9148	13.0927	12.8305	13.1366	13.1174	13.2265	13.3145	13.2135	13.2039
P14406	COX7A2	18.6314	18.7634	18.9914	18.4589	18.8272	18.877	18.596	18.5307	18.8808	18.4315	18.8416	18.853	19.0059	18.8737	18.5844	18.2746	18.5943	18.1939	19.2936	19.2024	19.0515	19.5376	20.0185	18.7749	18.2776	18.0403	18.3366	19.2952	19.1342	19.326	18.9527	18.9284	18.8231	17.7691	17.5363	17.7634	18.9592	18.9237	18.788	19.1441	19.0691	19.3183
P14550	AKR1A1	17.6708	16.4447	16.643	17.6083	18.037	18.0245	16.1436	16.6186	16.7985	17.854	18.2314	18.3255	18.2788	17.583	18.4088	18.5093	18.6717	18.6982	18.6276	18.807	18.422	18.8414	18.421	19.3968	13.7087	13.7788	14.0142	18.2662	17.7601	18.7599	18.9164	18.7685	18.5871	18.3088	18.5804	17.9321	17.7121	16.9031	17.9981	18.2101	18.634	18.3085
P14555	PLA2G2A	16.0324	14.363	15.9028	13.9171	13.9693	13.2914	13.4118	13.4374	12.7377	12.9721	13.3622	13.8819	13.4249	13.1318	13.0853	13.1083	13.1937	13.5466	16.1068	16.2076	15.6361	13.5383	13.2539	14.1898	13.4765	13.7512	13.1522	13.7085	13.606	15.0964	13.4175	13.3445	13.2194	12.8372	12.9288	12.9566	13.9391	13.8819	14.3663	13.7863	13.6954	12.819
P14618	PKM	23.8392	23.7416	23.5725	22.6811	22.75	22.75	23.3875	23.5725	23.5723	23.4038	23.1908	22.9972	24.5105	24.8568	24.8568	24.8568	24.5105	24.8568	24.1724	24.1722	23.1375	24.8568	24.8568	24.8568	24.3031	24.092	24.3032	24.092	24.3031	23.8392	24.3747	24.3747	24.3746	23.5725	23.3879	23.7416	23.7398	23.8392	23.7398	24.7542	24.3747	24.1722
P14618-2	PKM	15.6709	15.7945	15.6122	14.218	14.1328	13.6919	16.8744	16.8573	17.3942	14.6918	14.5004	14.2814	16.7988	16.8829	16.9825	17.2177	17.1157	17.235	15.7199	15.4252	15.6453	16.3315	15.8697	16.7004	15.909	15.7256	15.8306	15.5803	15.6538	15.9276	13.9788	14.6052	14.6847	14.5671	14.3868	15.0096	15.0137	15.495	15.822	16.6911	16.4474	16.998
P14625	HSP90B1	20.8872	19.9369	20.1249	19.5383	19.8306	19.67	20.0925	20.9205	21.0047	20.9994	21.0497	20.6334	19.0038	18.99	18.7236	19.987	20.0567	19.9949	20.0928	19.8351	19.9621	19.86	20.0567	19.1594	21.1468	21.0496	20.9994	20.6553	20.8582	20.7852	20.5334	20.3788	20.4148	19.676	20.0127	20.1082	19.6589	19.7043	19.6109	21.0869	21.1165	20.6963
P14635	CCNB1	16.0527	15.7405	14.006	16.601	13.3766	13.0883	15.9132	16.0173	17.4149	16.0024	13.3581	15.9375	13.4348	13.5507	13.2871	16.1525	13.3798	12.9994	13.8388	13.7012	16.4924	13.6426	13.3265	15.4646	13.5492	13.4628	13.3714	16.1512	16.526	13.4726	14.0193	14.1127	14.1037	14.4603	14.2235	14.2477	13.2795	16.7223	13.5686	14.4772	14.32	14.4381
P14649	MYL6B	13.3162	12.607	13.5278	14.3809	12.9976	14.0338	13.5527	13.0752	14.5181	13.2099	13.2579	12.5932	12.6589	13.3507	12.9209	12.9719	12.6322	13.2749	12.8347	13.201	13.5484	13.8641	13.0346	12.8639	14.4158	14.7124	12.9668	13.2478	13.4289	14.0328	12.7822	13.6691	12.754	13.6912	13.4637	13.1766	13.3353	13.1941	13.3586	12.8272	13.8934	13.6198
P14678;P14678-2;P14678-3;P63162;P63162-2	SNRPB;SNRPB;SNRPB;SNRPN;SNRPN	18.5157	17.777	18.9005	17.824	18.51	18.6348	18.786	18.624	16.8971	18.142	18.2718	18.4285	18.3603	18.1316	18.2484	18.643	18.9743	18.754	18.2108	18.7704	17.0396	17.6511	17.8828	17.8776	17.6492	17.9629	18.5649	18.2057	18.0921	18.7425	18.1731	18.2801	17.0072	18.1047	17.9631	16.6492	18.3849	18.1156	18.2275	17.533	17.6069	17.8994
P14735	IDE	17.3207	17.0594	17.1446	16.6428	16.5381	16.4255	16.9055	16.6632	16.9085	16.6532	16.576	16.2521	16.2269	16.4822	16.0635	16.368	16.1386	16.3051	15.2056	15.2406	15.5796	16.6919	16.7548	16.153	17.3325	16.9011	16.8062	17.3458	17.382	16.9421	16.7299	16.858	16.8055	16.4293	16.4004	16.453	16.2977	16.7148	16.2405	16.582	16.4466	16.6498
P14854	COX6B1	18.8628	18.8652	18.747	18.4829	18.2129	18.1951	18.7822	18.4081	18.2091	19.053	18.6741	19.2607	19.0789	18.8488	19.0197	19.2068	19.2261	18.9573	19.1656	19.3088	19.1083	19.7162	19.3932	19.1636	18.1166	17.7874	17.4894	19.3157	18.6554	18.8224	18.4926	18.636	18.7265	18.3419	18.0965	17.9002	19.1884	18.7009	19.0657	19.3591	19.4376	19.4467
P14859;P14859-2;P14859-3;P14859-4;P14859-5;P14859-6	POU2F1	14.8561	15.5926	15.9523	14.4543	15.5694	14.4326	16.3897	15.9037	13.8773	15.5903	15.6745	15.211	14.8576	15.5342	15.371	15.6925	14.871	15.2703	14.5544	15.6655	15.8204	14.5665	15.2253	15.4159	15.9776	16.546	16.1875	15.0275	14.7332	13.8166	13.912	13.7197	13.9667	13.7768	13.5872	13.6315	15.6533	15.6522	15.5603	15.7416	15.0014	15.0064
P14866	HNRNPL	19.9415	19.4751	19.2426	19.5337	19.9481	19.6998	19.831	20.157	20.028	19.6273	19.8032	19.4242	19.1176	19.4549	19.5059	19.5925	19.5001	19.5645	19.6319	19.5642	19.5158	19.5217	19.5645	19.6546	19.7622	20.3425	19.396	19.3958	19.5334	18.8982	19.7391	19.7443	19.7009	19.0708	18.945	19.0078	19.5986	19.6214	19.4901	19.7187	19.5922	19.5408
P14868	DARS1	19.3238	19.5367	19.4662	19.5967	19.4707	19.5746	19.3937	19.444	19.714	18.6716	18.6772	18.6238	19.3565	19.829	19.6316	19.1646	19.3366	19.3183	19.3874	19.3476	19.3906	19.3241	19.5664	19.7526	19.7443	19.6386	19.4767	19.2917	18.9895	19.3696	19.4334	19.4232	19.5672	19.2255	19.1613	19.3161	19.148	19.3563	19.535	18.3188	18.3897	18.4961
P14923	JUP	16.1193	16.3975	16.1224	15.0949	14.8591	14.6744	15.5059	15.4599	16.1976	15.8645	15.473	15.3873	17.7489	17.6968	17.7718	18.3568	18.3751	18.4691	14.8361	14.5789	15.0875	16.4395	16.5876	16.565	16.4028	16.7851	16.5938	16.7914	16.9423	16.2094	17.6097	17.3976	17.4818	17.4607	17.3442	17.4494	15.7281	15.7703	15.7994	15.881	15.5902	15.5842
P14927	UQCRB	17.0297	16.3593	16.5488	18.1202	18.1777	18.1803	17.4059	17.3867	17.2855	17.9531	18.2634	18.4277	17.0974	17.7166	17.4144	17.2195	17.5667	17.0794	18.5798	18.5889	18.2342	18.7731	18.7232	18.3991	16.2931	16.4307	16.6883	17.4979	18.3132	18.4646	17.521	17.4837	17.3291	17.601	17.8039	17.7213	17.1921	17.6924	17.6414	18.4172	18.5308	18.3372
P15085	CPA1	13.0817	13.7579	13.8178	13.3334	13.4856	12.7481	13.6958	12.9276	15.1981	13.0124	12.8734	13.5358	13.9019	13.5158	13.4047	12.6515	14.7859	12.6532	13.0156	12.4993	12.4574	13.8577	12.6081	13.5166	13.1079	12.4867	13.835	13.6603	12.815	12.6176	12.9068	13.8519	13.0229	13.0379	12.8442	12.5938	13.5085	13.4427	13.1532	13.5382	13.3217	13.8097
P15104	GLUL	13.7057	13.3245	13.4957	13.449	13.3934	13.1862	12.276	12.9412	12.9832	12.8216	13.9619	13.3557	15.0313	13.3188	14.7847	14.774	14.7497	15.0912	16.4431	16.474	14.9214	13.36	13.1121	13.4051	14.4002	13.2407	13.287	17.1619	15.496	16.8263	13.5235	13.6641	13.6075	13.5686	14.2233	13.8806	17.5486	15.4073	17.3504	16.1807	16.2997	16.2918
P15121	AKR1B1	17.3492	17.3271	17.187	16.3534	16.7369	16.6657	16.8677	17.7554	17.2766	17.0942	17.6925	17.2004	13.3965	13.3652	13.1597	16.835	16.7232	16.8004	17.7092	17.7442	17.8576	14.5285	14.4222	15.0276	18.6742	18.4294	18.7999	17.4395	17.2261	18.176	17.787	16.9094	18.0491	20.2814	20.345	20.7337	21.2209	21.3127	21.1293	15.1235	16.2074	15.7554
P15144	ANPEP	14.125	13.2642	13.1396	15.0846	13.2579	14.2879	13.1196	13.4308	13.216	13.9173	14.223	13.7813	13.0415	12.8213	13.1811	12.9653	13.5985	13.3628	13.4219	13.4447	13.6603	12.9516	13.2656	13.2702	12.9465	13.0686	13.9311	13.2912	13.0077	14.6405	13.5511	13.1758	13.6853	13.1663	13.5965	16.0865	12.8175	12.8151	12.9845	13.3364	13.1338	13.1182
P15151;P15151-2;P15151-3;P15151-4	PVR	17.0285	17.2388	17.0884	16.7289	16.414	16.4648	17.1656	17.7438	17.4755	17.2006	17.0342	16.9509	15.2688	13.0414	12.8579	13.5167	15.671	16.3068	14.3776	14.7962	12.8884	13.121	15.3848	13.026	12.8976	13.0838	12.9765	17.6982	17.5292	17.2066	15.0284	15.3247	15.1066	12.642	15.5074	15.5204	15.9518	16.5728	14.6259	15.8381	15.0146	12.7213
P15170-2;P15170-3	GSPT1	17.5338	17.5643	17.4105	17.7145	18.154	18.0667	17.8913	17.644	17.0817	17.6672	17.6328	17.1879	17.3016	17.5822	17.6242	17.6155	17.3606	17.3198	17.1035	16.9515	17.5274	18.1785	17.6411	18.1614	16.931	17.0443	16.1111	16.8139	17.2595	17.1491	17.6732	17.7048	17.7992	17.7309	17.7372	17.8552	17.4508	18.0875	17.7799	16.9122	16.7293	16.9498
P15260	IFNGR1	13.3387	12.8843	12.303	12.8007	12.8814	13.154	13.3881	12.9181	13.9926	13.3226	13.1168	12.8479	13.2191	13.3523	13.1205	13.2532	13.0415	13.3924	12.564	13.6502	13.9474	15.9047	13.0205	12.8709	12.7355	12.793	13.2346	13.1444	13.2756	13.1386	13.1247	13.3832	13.214	13.4969	13.2381	13.3006	13.28	13.2238	13.0375	13.255	13.1063	13.6245
P15289;P15289-2	ARSA	13.7686	12.7507	14.4736	14.436	13.3382	13.1706	13.048	12.754	14.0799	15.2773	15.242	15.4963	13.0133	14.0616	14.6518	13.5342	13.1426	13.9036	14.3452	14.1999	12.8401	15.8786	14.9408	14.905	13.0982	13.0113	15.2754	14.9408	13.6804	15.5444	15.2363	15.1624	15.3511	14.8241	14.5816	14.6068	13.7934	13.3428	13.3279	15.7534	16.1411	15.6294
P15291;P15291-2	B4GALT1	13.308	14.0199	14.3429	14.0048	13.4334	13.3564	14.4329	14.5141	12.6085	14.0258	13.3192	14.2964	14.8816	14.6463	15.0895	14.4034	14.5432	14.6144	14.864	14.0904	14.49	13.4296	13.2562	13.4339	13.8283	13.6722	13.8527	14.478	13.4247	13.5349	14.053	14.1699	13.7787	14.8002	14.9217	14.532	14.2803	14.099	14.6396	14.301	14.6752	14.7011
P15309;P15309-2	ACP3	12.7891	13.2808	14.4027	13.2817	13.3537	13.0789	12.8214	13.2067	12.9844	12.8207	13.1135	13.1903	14.0372	13.5375	13.9086	12.8816	13.1824	12.8477	13.9936	14.4505	13.2631	12.9736	12.8215	13.4249	14.0483	14.3088	15.1132	13.2622	12.9151	13.1819	13.417	13.4633	13.1566	13.5156	13.7257	12.6345	13.436	12.8477	13.5087	13.6204	12.9556	13.3658
P15311	EZR	20.7686	21.1995	21.0069	18.6541	18.3203	18.4846	21.2608	21.5114	21.5272	20.6589	20.6747	20.8577	21.3215	21.4989	21.3444	21.4359	21.3754	21.7003	20.0448	20.0665	20.122	18.815	19.0554	18.6345	19.9431	19.5876	19.3078	20.3088	20.6586	20.3433	19.2171	19.11	19.0908	18.2257	18.1105	18.2811	19.4823	20.0027	19.5567	20.0383	20.1643	20.032
P15374	UCHL3	17.9448	17.7605	17.8518	15.1732	16.3232	16.2831	17.1914	17.6769	17.8402	17.4479	17.4289	17.287	17.4563	17.3068	17.6751	17.5171	17.5964	17.613	16.3916	16.5092	16.5626	17.6482	17.6516	17.82	17.3084	17.5405	17.5787	17.2827	17.2283	17.4377	17.7559	17.8253	17.8966	17.0853	17.083	17.0934	18.4916	18.3022	18.5297	17.101	16.9609	17.0346
P15428	HPGD	14.9349	16.2652	16.3609	13.0971	13.1489	13.6498	14.7213	15.2006	14.7943	13.1065	13.1899	14.534	15.8676	14.6848	15.7737	13.3894	15.0245	15.1671	13.1433	13.4604	13.3264	13.6676	13.1379	13.0744	14.4619	12.6003	15.1131	12.7301	13.2083	13.743	13.4378	13.3521	13.4317	13.3129	13.2962	13.874	13.8375	14.582	14.6813	13.5194	13.5199	13.259
P15529;P15529-10;P15529-11;P15529-12;P15529-13;P15529-14;P15529-15;P15529-2;P15529-3;P15529-4;P15529-5;P15529-6;P15529-7;P15529-8;P15529-9	CD46	14.6515	14.4827	14.3548	13.3564	14.6451	13.5094	14.6324	14.9811	15.0825	16.2245	15.8328	15.4334	15.375	15.5317	14.2111	13.924	14.8444	13.9986	14.5466	14.9453	14.0422	15.4395	16.0197	14.9136	15.7822	16.0009	16.2705	15.0003	14.4395	15.0647	15.7123	15.7797	15.2619	14.8176	14.3768	15.0281	14.5068	14.2524	14.8234	13.3462	14.364	13.6297
P15531;P15531-2	NME1	17.9427	16.6523	16.7474	18.3196	19.099	18.6204	17.7863	17.6374	14.9524	18.1132	18.1031	17.6321	17.2588	18.0219	18.4494	18.5182	18.6859	18.3746	17.9582	17.9212	17.8276	18.4494	18.2392	18.8121	18.0044	18.1694	17.6204	15.4713	15.8001	13.3271	19.0234	18.4517	18.5207	18.4137	18.2131	18.4308	17.5584	18.3951	18.6703	18.6865	18.8221	18.1191
P15559;P15559-2	NQO1	17.7065	17.1892	16.9274	13.7749	13.6308	13.9663	15.4944	15.7861	16.0025	18.4788	18.527	18.1911	16.8658	17.1622	17.3077	19.7946	19.9474	19.8971	18.8686	18.8971	18.5303	14.9223	14.5988	13.7979	13.5115	13.4411	13.9596	14.2255	14.2999	13.6602	16.2806	16.1986	16.6842	20.6546	21.1404	21.0638	20.2697	20.0911	20.4283	14.4323	13.0806	14.9413
P15586	GNS	16.0208	16.083	16.6106	16.5221	16.8863	16.5546	15.982	16.0553	16.2395	15.2843	15.5777	15.6355	17.0261	17.0398	17.8907	16.2122	16.4897	16.4785	16.285	16.4046	16.1801	16.7284	16.7934	17.1931	17.5092	18.0463	18.0491	17.5465	17.3427	18.1654	16.3086	16.0932	16.2647	16.5652	16.7254	16.707	15.1717	15.4631	15.9794	18.336	18.5925	18.4684
P15880	RPS2	19.6341	19.0645	18.9909	19.3118	18.6677	18.4404	19.5433	19.2233	18.3849	19.5258	18.7524	18.6465	19.7757	19.3639	18.9529	19.5994	19.3826	19.2337	18.8584	19.0217	18.3034	17.7074	18.458	16.8929	19.2055	18.9241	19.1048	19.0213	19.1148	18.5045	18.2346	18.572	17.7847	19.3378	19.2525	18.8348	19.0673	19.0269	18.4025	18.5188	18.0056	18.3954
P15924	DSP	18.1011	18.725	18.1945	16.5006	15.5696	15.5879	18.1914	17.4322	18.4878	17.8976	17.0375	17.5613	18.6094	18.5513	18.6228	17.7943	17.9863	18.503	16.4349	16.4261	16.842	17.936	17.8084	18.3503	18.4799	18.347	18.7378	18.2055	18.5359	18.3554	17.8475	17.7651	18.0002	17.8358	17.7813	17.8566	17.5598	17.8001	17.7902	17.9234	17.8749	17.8683
P15927;P15927-2;P15927-3	RPA2	16.079	15.8342	16.1281	15.8116	15.7976	15.6898	16.7369	15.5861	15.6005	15.5727	15.6138	15.5827	15.2917	15.7768	15.478	15.6647	14.8207	14.2461	14.9155	14.8303	15.3478	15.5989	15.5298	15.4991	16.0194	16.0295	15.9162	15.065	15.3131	15.6273	15.4247	15.8212	15.6638	15.4935	15.1913	15.4889	15.4241	15.0066	15.2788	15.4034	15.7028	15.6241
P15941;P15941-11;P15941-2;P15941-3;P15941-4;P15941-7;P15941-8	MUC1	13.763	14.0372	14.1545	14.3439	14.5079	13.468	12.6007	12.506	12.5409	13.6709	15.7021	13.7754	13.6928	13.4446	13.3592	13.2563	13.6568	13.6367	16.5395	16.611	16.4025	13.149	13.4577	14.2755	13.5867	13.7	13.4343	16.1713	15.0928	16.5642	12.8332	12.9617	12.7774	16.2782	16.364	16.3066	16.4221	16.7619	17.2625	16.5033	16.8129	16.74
P15954	COX7C	16.7822	16.6722	16.7697	16.3359	16.7939	16.4795	16.6281	11.6904	16.7599	16.7766	16.5756	16.7258	17.2426	17.1751	16.7804	16.1864	16.7228	16.1844	17.4483	17.4238	17.142	17.024	17.585	16.4473	13.4972	16.0093	13.2188	16.8737	16.9574	17.208	17.0735	17.0405	17.0453	16.4215	16.1542	16.0969	17.1839	17.0896	16.8469	17.0735	16.9293	16.9465
[truncated: 4,545 more rows]

## Sheet: processed PP matrix
GeneSymbol	isoforms	Residue	UniprotID	Sequence	AGS_r1	AGS_r2	AGS_r3	AZ521_r1	AZ521_r2	AZ521_r3	eAGS_r1	eAGS_r2	eAGS_r3	KatoIII_r3	KatoIII_r1	KatoIII_r2	M28_r1	M28_r2	M28_r3	N87_r1	N87_r2	N87_r3	NCC24_r3	NCC24_r1	NCC24_r2	Ocum_r3	Ocum_r1	Ocum_r2	SNU1750_r1	SNU1750_r2	SNU1750_r3	SNU601_r1	SNU601_r2	SNU601_r3	SNU719_r1	SNU719_r2	SNU719_r3	TMK_r1	TMK_r2	TMK_r3	YCC3_r1	YCC3_r2	YCC3_r3	YCCEL1_r1	YCCEL1_r2	YCCEL1_r3
[truncated: 8,452 more rows]

[truncated: 1 more sheets: processed YP matrix]
