# Supplementary material for: Proteome‐based molecular subtyping and therapeutic target prediction in gastric cancer
Source: Mol Oncol. 2024 Apr 16;18(6):1437–59. doi: 10.1002/1878-0261.13654 (PMC11161736; doi:10.1002/1878-0261.13654)
Supplement: Supplementary file 4 — Table S4. The reassignment of different GC cohorts by WP subclassification. [file MOL2-18-1437-s007.xlsx]

## Sheet: Description
Application of WP subclassification
S4a. Application in Singapore 37 GC cell line study. The WP subclassification was applied to Singapore 37 GC cell lines study.
S4b. Application in ACRG cohort. The WP subclassification was applied to the ACRG cohort.
S4c. Application in TCGA cohort. The WP subclassification was applied to the TCGA cohort.
S4d. Application in KUGH cohort. The WP subclassification was applied to the KUGH cohort.
S4e. Application in Singapore cohort. The WP subclassification was applied to the Singapore cohort.
S4f. Application in PUCH cohort. The WP subclassification was applied to the PUCH cohort.

## Sheet: Application in Singapore-37
GC cell line	WP subclassification	Singapore 37 GC cell lines study
AGS	Cell prolif/EMT	G-Int
AZ521	EMT	G-Dif
CLS145	Cell prolif/EMT	G-Dif
Fu97	EMT	G-Dif
HGC27	EMT	G-Dif
Hs746T	EMT	G-Dif
IM95	Metabolism	G-Int
Ist1	EMT	G-Dif
KatoIII	Metabolism	G-Int
MKN1	EMT	G-Dif
MKN45	Metabolism	G-Int
MKN7	Cell prolif/EMT	G-Dif
N87	Metabolism	G-Int
NUGC3	Cell prolif/EMT	G-Dif
NUGC4	Metabolism	G-Int
OCUM1	Metabolism	G-Int
RerfGC1B	EMT	G-Dif
SCH	Cell prolif/EMT	G-Dif
SNU1	EMT	G-Dif
SNU16	Metabolism	G-Int
SNU5	Metabolism	G-Int
SNU719	Metabolism	G-Int
Takigawa	Cell prolif/EMT	G-Dif
TMK1	EMT	G-Dif
YCC1	Metabolism	G-Int
YCC10	Metabolism	G-Int
YCC11	EMT	G-Dif
YCC16	EMT	G-Dif
YCC17	Metabolism	G-Int
YCC18	EMT	G-Dif
YCC19	Cell prolif/EMT	G-Dif
YCC2	Cell prolif/EMT	G-Dif
YCC20	Cell prolif/EMT	G-Dif
YCC3	Metabolism	G-Int
YCC6	Cell prolif/EMT	G-Dif
YCC7	Metabolism	G-Int
YCC9	Metabolism	G-Int

## Sheet: Application in ACRG cohort
Patient	WP subclassification	ACRG subtype
GSM1523727	Metabolism	MSI
GSM1523728	Metabolism	MSI
GSM1523729	Metabolism	MSS/TP53+
GSM1523744	Metabolism	MSI
GSM1523745	EMT	MSS/TP53-
GSM1523746	EMT	MSS/TP53-
GSM1523747	Cell prolif/EMT	MSS/TP53+
GSM1523748	Metabolism	MSS/TP53+
GSM1523765	Metabolism	MSS/TP53-
GSM1523768	EMT	MSS/TP53-
GSM1523769	Metabolism	MSS/TP53-
GSM1523770	EMT	MSI
GSM1523771	EMT	MSS/EMT
GSM1523772	Metabolism	MSS/EMT
GSM1523773	EMT	MSS/EMT
GSM1523774	Metabolism	MSS/EMT
GSM1523775	Metabolism	MSI
GSM1523776	Metabolism	MSI
GSM1523777	Cell prolif/EMT	MSS/TP53-
GSM1523778	Metabolism	MSS/TP53-
GSM1523779	Metabolism	MSI
GSM1523780	Cell prolif/EMT	MSI
GSM1523781	Cell prolif/EMT	MSS/TP53-
GSM1523782	Metabolism	MSS/TP53+
GSM1523783	Metabolism	MSS/TP53+
GSM1523784	Metabolism	MSS/TP53-
GSM1523785	Metabolism	MSI
GSM1523786	Metabolism	MSS/TP53+
GSM1523787	Metabolism	MSS/TP53+
GSM1523788	EMT	MSS/EMT
GSM1523789	EMT	MSS/TP53-
GSM1523790	Cell prolif/EMT	MSI
GSM1523791	Metabolism	MSI
GSM1523792	Metabolism	MSS/TP53-
GSM1523793	Metabolism	MSS/TP53+
GSM1523794	Cell prolif/EMT	MSI
GSM1523795	Cell prolif/EMT	MSS/TP53+
GSM1523796	EMT	MSS/EMT
GSM1523797	Metabolism	MSI
GSM1523798	EMT	MSS/EMT
GSM1523799	EMT	MSS/TP53+
GSM1523800	Cell prolif/EMT	MSI
GSM1523801	Metabolism	MSI
GSM1523802	Metabolism	MSS/TP53-
GSM1523803	Metabolism	MSS/TP53+
GSM1523804	Metabolism	MSS/TP53+
GSM1523805	Cell prolif/EMT	MSI
GSM1523806	Metabolism	MSS/TP53-
GSM1523807	Cell prolif/EMT	MSS/TP53-
GSM1523808	Metabolism	MSI
GSM1523809	Metabolism	MSS/TP53+
GSM1523810	Cell prolif/EMT	MSI
GSM1523811	Metabolism	MSI
GSM1523812	Metabolism	MSS/TP53+
GSM1523813	Cell prolif/EMT	MSI
GSM1523814	EMT	MSS/TP53+
GSM1523815	Cell prolif/EMT	MSS/TP53-
GSM1523816	Metabolism	MSS/TP53-
GSM1523817	EMT	MSS/TP53-
GSM1523818	Metabolism	MSS/TP53+
GSM1523819	Metabolism	MSS/TP53+
GSM1523820	Cell prolif/EMT	MSS/TP53+
GSM1523821	Metabolism	MSI
GSM1523822	Metabolism	MSI
GSM1523823	Cell prolif/EMT	MSI
GSM1523824	Cell prolif/EMT	MSS/TP53-
GSM1523825	Cell prolif/EMT	MSI
GSM1523826	Metabolism	MSS/TP53-
GSM1523827	Metabolism	MSS/TP53-
GSM1523828	EMT	MSI
GSM1523829	Metabolism	MSS/TP53-
GSM1523830	Metabolism	MSI
GSM1523831	Cell prolif/EMT	MSS/TP53+
GSM1523832	EMT	MSS/TP53+
GSM1523833	Metabolism	MSI
GSM1523834	Metabolism	MSS/TP53+
GSM1523835	Cell prolif/EMT	MSS/EMT
GSM1523836	Metabolism	MSS/TP53+
GSM1523837	Metabolism	MSS/TP53-
GSM1523838	Cell prolif/EMT	MSI
GSM1523839	Metabolism	MSS/TP53-
GSM1523840	EMT	MSS/TP53+
GSM1523841	Metabolism	MSS/TP53+
GSM1523842	EMT	MSS/TP53-
GSM1523843	Metabolism	MSS/TP53-
GSM1523844	Cell prolif/EMT	MSS/EMT
GSM1523845	Cell prolif/EMT	MSS/TP53+
GSM1523846	Metabolism	MSS/EMT
GSM1523847	Metabolism	MSI
GSM1523848	EMT	MSS/EMT
GSM1523849	Cell prolif/EMT	MSS/EMT
GSM1523850	Metabolism	MSS/EMT
GSM1523851	Metabolism	MSI
GSM1523852	Metabolism	MSS/TP53-
GSM1523853	Metabolism	MSS/TP53-
GSM1523854	Cell prolif/EMT	MSS/TP53-
GSM1523855	Cell prolif/EMT	MSS/TP53-
GSM1523856	Cell prolif/EMT	MSI
GSM1523857	Cell prolif/EMT	MSS/TP53-
GSM1523858	EMT	MSS/EMT
GSM1523859	Metabolism	MSS/TP53+
GSM1523860	Cell prolif/EMT	MSI
GSM1523861	Metabolism	MSS/TP53+
GSM1523862	EMT	MSS/EMT
GSM1523863	Cell prolif/EMT	MSI
GSM1523864	Metabolism	MSI
GSM1523865	Metabolism	MSS/TP53-
GSM1523866	Cell prolif/EMT	MSS/EMT
GSM1523867	Metabolism	MSI
GSM1523868	Cell prolif/EMT	MSI
GSM1523869	Metabolism	MSS/TP53+
GSM1523870	Metabolism	MSI
GSM1523871	Metabolism	MSI
GSM1523872	Metabolism	MSS/TP53-
GSM1523873	Metabolism	MSS/TP53+
GSM1523874	Cell prolif/EMT	MSS/TP53-
GSM1523875	EMT	MSS/TP53+
GSM1523876	Metabolism	MSI
GSM1523877	Metabolism	MSS/TP53-
GSM1523878	Metabolism	MSS/TP53+
GSM1523879	Cell prolif/EMT	MSS/TP53-
GSM1523880	Metabolism	MSI
GSM1523881	Metabolism	MSS/TP53+
GSM1523882	Metabolism	MSS/TP53+
GSM1523883	Metabolism	MSS/TP53+
GSM1523884	Metabolism	MSS/TP53+
GSM1523885	Cell prolif/EMT	MSI
GSM1523886	EMT	MSS/EMT
GSM1523887	EMT	MSS/TP53-
GSM1523888	EMT	MSI
GSM1523889	Metabolism	MSI
GSM1523890	Metabolism	MSS/TP53-
GSM1523891	Cell prolif/EMT	MSS/TP53-
GSM1523892	Metabolism	MSS/TP53-
GSM1523893	Cell prolif/EMT	MSS/TP53-
GSM1523894	Metabolism	MSS/TP53+
GSM1523895	Cell prolif/EMT	MSS/TP53-
GSM1523896	Metabolism	MSS/TP53+
GSM1523897	Metabolism	MSS/TP53-
GSM1523898	Cell prolif/EMT	MSS/TP53+
GSM1523899	Metabolism	MSS/TP53+
GSM1523901	Metabolism	MSI
GSM1523903	Cell prolif/EMT	MSI
GSM1523904	Metabolism	MSS/TP53-
GSM1523905	Metabolism	MSS/TP53-
GSM1523906	Cell prolif/EMT	MSS/EMT
GSM1523908	Cell prolif/EMT	MSS/TP53-
GSM1523909	Cell prolif/EMT	MSI
GSM1523910	Metabolism	MSI
GSM1523911	Cell prolif/EMT	MSI
GSM1523918	EMT	MSS/EMT
GSM1523919	Metabolism	MSS/TP53+
GSM1523920	Metabolism	MSS/TP53-
GSM1523921	Metabolism	MSI
GSM1523922	Cell prolif/EMT	MSS/TP53-
GSM1523923	Metabolism	MSS/TP53+
GSM1523924	Metabolism	MSS/TP53-
GSM1523925	Cell prolif/EMT	MSS/TP53-
GSM1523926	Metabolism	MSS/TP53+
GSM1523927	Metabolism	MSS/TP53+
GSM1523928	Cell prolif/EMT	MSS/TP53-
GSM1523929	Metabolism	MSI
GSM1523930	Cell prolif/EMT	MSS/TP53-
GSM1523931	Metabolism	MSS/TP53+
GSM1523932	Cell prolif/EMT	MSS/TP53-
GSM1523933	Cell prolif/EMT	MSI
GSM1523934	Metabolism	MSS/TP53-
GSM1523935	EMT	MSS/EMT
GSM1523936	Metabolism	MSS/TP53+
GSM1523937	Cell prolif/EMT	MSS/TP53+
GSM1523938	EMT	MSS/EMT
GSM1523939	EMT	MSS/EMT
GSM1523940	Metabolism	MSS/TP53-
GSM1523941	Cell prolif/EMT	MSS/TP53-
GSM1523942	Metabolism	MSS/TP53-
GSM1523943	Metabolism	MSS/TP53-
GSM1523944	Cell prolif/EMT	MSS/TP53+
GSM1523945	EMT	MSS/EMT
GSM1523946	Cell prolif/EMT	MSS/TP53+
GSM1523947	Metabolism	MSI
GSM1523948	Metabolism	MSS/EMT
GSM1523949	EMT	MSS/EMT
GSM1523950	Metabolism	MSS/TP53-
GSM1523951	Metabolism	MSS/TP53+
GSM1523952	Metabolism	MSI
GSM1523953	Metabolism	MSS/TP53-
GSM1523954	Metabolism	MSS/TP53-
GSM1523955	EMT	MSS/TP53+
GSM1523956	Cell prolif/EMT	MSS/TP53-
GSM1523957	Metabolism	MSS/TP53+
GSM1523958	Metabolism	MSS/TP53+
GSM1523959	Metabolism	MSS/TP53-
GSM1523960	Cell prolif/EMT	MSS/TP53-
GSM1523961	Cell prolif/EMT	MSI
GSM1523962	EMT	MSS/EMT
GSM1523963	Metabolism	MSS/TP53-
GSM1523964	Metabolism	MSI
GSM1523965	EMT	MSS/EMT
GSM1523966	Metabolism	MSS/TP53-
GSM1523967	Metabolism	MSS/TP53+
GSM1523968	Metabolism	MSS/EMT
GSM1523969	Metabolism	MSS/TP53-
GSM1523970	Metabolism	MSS/TP53-
GSM1523971	EMT	MSS/EMT
GSM1523972	Cell prolif/EMT	MSS/TP53-
GSM1523973	Metabolism	MSS/TP53-
GSM1523974	Cell prolif/EMT	MSS/TP53-
GSM1523975	Cell prolif/EMT	MSS/EMT
GSM1523976	Metabolism	MSS/TP53-
GSM1523977	EMT	MSS/TP53-
GSM1523978	Cell prolif/EMT	MSS/TP53+
GSM1523979	Cell prolif/EMT	MSI
GSM1523980	Metabolism	MSS/TP53+
GSM1523981	EMT	MSS/EMT
GSM1523982	EMT	MSS/EMT
GSM1523983	Cell prolif/EMT	MSI
GSM1523984	EMT	MSS/EMT
GSM1523985	Metabolism	MSS/TP53+
GSM1523986	Metabolism	MSS/TP53+
GSM1523987	Metabolism	MSS/TP53-
GSM1523988	EMT	MSS/EMT
GSM1523989	Metabolism	MSS/TP53-
GSM1523990	Cell prolif/EMT	MSS/EMT
GSM1523991	EMT	MSS/TP53-
GSM1523992	Metabolism	MSS/TP53+
GSM1523993	Metabolism	MSS/TP53-
GSM1523994	Metabolism	MSS/TP53-
GSM1523995	EMT	MSS/TP53-
GSM1523996	Metabolism	MSS/TP53+
GSM1523997	Cell prolif/EMT	MSS/TP53-
GSM1523998	Metabolism	MSS/TP53-
GSM1523999	Metabolism	MSS/TP53-
GSM1524000	Metabolism	MSI
GSM1524001	Metabolism	MSS/TP53-
GSM1524002	Metabolism	MSI
GSM1524003	Metabolism	MSS/TP53-
GSM1524004	Metabolism	MSS/TP53-
GSM1524005	Metabolism	MSS/TP53-
GSM1524006	EMT	MSS/EMT
GSM1524007	EMT	MSS/TP53-
GSM1524008	Cell prolif/EMT	MSI
GSM1524009	Metabolism	MSS/TP53-
GSM1524010	Metabolism	MSS/EMT
GSM1524011	Metabolism	MSS/TP53-
GSM1524012	Cell prolif/EMT	MSS/TP53-
GSM1524013	Metabolism	MSS/TP53-
GSM1524014	Metabolism	MSS/TP53-
GSM1524015	EMT	MSS/TP53-
GSM1524016	Metabolism	MSS/TP53+
GSM1524017	Metabolism	MSS/TP53-
GSM1524018	Metabolism	MSS/TP53+
GSM1524019	Metabolism	MSS/TP53-
GSM1524020	Metabolism	MSS/TP53+
GSM1524021	Metabolism	MSS/TP53+
GSM1524022	Cell prolif/EMT	MSS/TP53-
GSM1524023	Metabolism	MSS/TP53-
GSM1524024	Metabolism	MSS/TP53+
GSM1524025	Cell prolif/EMT	MSI
GSM1524026	EMT	MSS/EMT
GSM1524027	Metabolism	MSS/TP53-
GSM1524028	Metabolism	MSS/TP53+
GSM1524029	EMT	MSS/EMT
GSM1524030	EMT	MSS/EMT
GSM1524031	Metabolism	MSS/TP53+
GSM1524032	Metabolism	MSI
GSM1524033	Metabolism	MSS/TP53+
GSM1524034	Metabolism	MSS/TP53+
GSM1524035	EMT	MSS/EMT
GSM1524036	Metabolism	MSS/TP53-
GSM1524037	EMT	MSS/TP53-
GSM1524038	EMT	MSS/TP53+
GSM1524039	EMT	MSS/EMT
GSM1524040	Metabolism	MSS/TP53-
GSM1524041	Cell prolif/EMT	MSI
GSM1524042	EMT	MSS/TP53-
GSM1524043	Metabolism	MSS/TP53+
GSM1524044	Cell prolif/EMT	MSS/TP53-
GSM1524045	Metabolism	MSS/TP53+
GSM1524046	Metabolism	MSS/TP53-
GSM1524047	Metabolism	MSS/TP53+
GSM1524048	Cell prolif/EMT	MSI
GSM1524049	Cell prolif/EMT	MSS/TP53+
GSM1524050	Metabolism	MSS/TP53+
GSM1524051	Metabolism	MSS/TP53-
GSM1524052	Metabolism	MSS/TP53-
GSM1524053	Cell prolif/EMT	MSS/TP53+
GSM1524054	Metabolism	MSI
GSM1524055	Cell prolif/EMT	MSS/TP53+
GSM1524056	Cell prolif/EMT	MSS/TP53-
GSM1524057	EMT	MSS/EMT
GSM1524058	Cell prolif/EMT	MSS/EMT
GSM1524059	EMT	MSS/EMT
GSM1524060	Cell prolif/EMT	MSS/TP53+
GSM1524061	Metabolism	MSI
GSM1524062	EMT	MSS/EMT
GSM1524068	Metabolism	MSI
GSM1524069	Metabolism	MSI
GSM1524070	Metabolism	MSS/TP53+
GSM1524071	Metabolism	MSS/TP53+
GSM1524072	Metabolism	MSS/TP53-

## Sheet: Application in TCGA cohort
Patient	WP subclassification	TCGA subtype
TCGA-B7-5818	Metabolism	EBV
TCGA-BR-4187	EMT	GS
TCGA-BR-4191	Metabolism	CIN
TCGA-BR-4201	EMT	MSI
TCGA-BR-4253	Metabolism	EBV
TCGA-BR-4256	Cell prolif/EMT	MSI
TCGA-BR-4257	EMT	MSI
TCGA-BR-4267	Metabolism	CIN
TCGA-BR-4279	EMT	GS
TCGA-BR-4280	Metabolism	MSI
TCGA-BR-4294	EMT	CIN
TCGA-BR-4357	Cell prolif/EMT	CIN
TCGA-BR-4361	EMT	MSI
TCGA-BR-4363	EMT	MSI
TCGA-BR-4366	Metabolism	CIN
TCGA-BR-4367	Metabolism	CIN
TCGA-BR-4368	Cell prolif/EMT	MSI
TCGA-BR-4369	EMT	CIN
TCGA-BR-4370	Cell prolif/EMT	MSI
TCGA-BR-4371	Metabolism	GS
TCGA-BR-6452	Metabolism	MSI
TCGA-BR-6453	EMT	GS
TCGA-BR-6454	Metabolism	CIN
TCGA-BR-6455	Metabolism	EBV
TCGA-BR-6456	Cell prolif/EMT	CIN
TCGA-BR-6457	EMT	GS
TCGA-BR-6458	Cell prolif/EMT	CIN
TCGA-BR-6563	EMT	GS
TCGA-BR-6564	EMT	CIN
TCGA-BR-6565	Cell prolif/EMT	CIN
TCGA-BR-6566	Metabolism	MSI
TCGA-BR-6705	EMT	GS
TCGA-BR-6707	Metabolism	EBV
TCGA-BR-6710	Metabolism	GS
TCGA-BR-6801	Cell prolif/EMT	GS
TCGA-BR-6802	Metabolism	MSI
TCGA-BR-6803	EMT	GS
TCGA-BR-6852	Metabolism	MSI
TCGA-BR-7196	Cell prolif/EMT	EBV
TCGA-BR-7197	Cell prolif/EMT	CIN
TCGA-BR-7707	Cell prolif/EMT	MSI
TCGA-BR-7715	EMT	CIN
TCGA-BR-7716	Cell prolif/EMT	CIN
TCGA-BR-7717	Metabolism	CIN
TCGA-BR-7722	Metabolism	GS
TCGA-BR-7723	EMT	CIN
TCGA-BR-7851	Metabolism	MSI
TCGA-BR-7901	Cell prolif/EMT	CIN
TCGA-BR-7957	Metabolism	GS
TCGA-BR-7958	Cell prolif/EMT	EBV
TCGA-BR-7959	Cell prolif/EMT	CIN
TCGA-BR-8058	Metabolism	GS
TCGA-BR-8059	Metabolism	MSI
TCGA-BR-8077	Cell prolif/EMT	CIN
TCGA-BR-8080	EMT	CIN
TCGA-BR-8081	EMT	MSI
TCGA-BR-8284	Metabolism	MSI
TCGA-BR-8286	Metabolism	CIN
TCGA-BR-8289	Cell prolif/EMT	CIN
TCGA-BR-8291	Metabolism	CIN
TCGA-BR-8295	EMT	CIN
TCGA-BR-8296	Metabolism	CIN
TCGA-BR-8297	Metabolism	CIN
TCGA-BR-8361	Metabolism	MSI
TCGA-BR-8364	EMT	GS
TCGA-BR-8365	EMT	CIN
TCGA-BR-8366	Cell prolif/EMT	EBV
TCGA-BR-8367	Metabolism	GS
TCGA-BR-8368	Metabolism	MSI
TCGA-BR-8369	Metabolism	CIN
TCGA-BR-8371	EMT	GS
TCGA-BR-8372	Metabolism	MSI
TCGA-BR-8373	Cell prolif/EMT	CIN
TCGA-BR-8380	EMT	GS
TCGA-BR-8381	Metabolism	EBV
TCGA-BR-8382	Metabolism	MSI
TCGA-BR-8384	EMT	GS
TCGA-BR-8483	Cell prolif/EMT	CIN
TCGA-BR-8484	Metabolism	CIN
TCGA-BR-8485	Metabolism	CIN
TCGA-BR-8486	Cell prolif/EMT	CIN
TCGA-BR-8487	Metabolism	MSI
TCGA-BR-8588	Metabolism	GS
TCGA-BR-8589	Metabolism	EBV
TCGA-BR-8590	Cell prolif/EMT	GS
TCGA-BR-8591	Metabolism	MSI
TCGA-BR-8592	EMT	GS
TCGA-BR-8676	Metabolism	EBV
TCGA-BR-8677	Cell prolif/EMT	GS
TCGA-BR-8678	Cell prolif/EMT	CIN
TCGA-BR-8679	Metabolism	CIN
TCGA-BR-8680	Cell prolif/EMT	GS
TCGA-BR-8682	EMT	CIN
TCGA-BR-8683	Cell prolif/EMT	CIN
TCGA-BR-8686	Metabolism	EBV
TCGA-BR-8687	Metabolism	CIN
TCGA-BR-8690	Cell prolif/EMT	CIN
TCGA-BR-A44T	EMT	GS
TCGA-BR-A44U	Metabolism	CIN
TCGA-BR-A4CR	EMT	CIN
TCGA-BR-A4CS	Cell prolif/EMT	CIN
TCGA-BR-A4IV	EMT	GS
TCGA-BR-A4J4	Metabolism	EBV
TCGA-BR-A4J5	EMT	GS
TCGA-BR-A4J6	Metabolism	GS
TCGA-BR-A4J7	EMT	GS
TCGA-BR-A4J8	Metabolism	CIN
TCGA-BR-A4J9	EMT	GS
TCGA-BR-A4PF	Metabolism	CIN
TCGA-BR-A4QL	Metabolism	MSI
TCGA-CD-5798	Cell prolif/EMT	GS
TCGA-CD-5799	Metabolism	CIN
TCGA-CD-5800	Cell prolif/EMT	CIN
TCGA-CD-5801	Metabolism	EBV
TCGA-CD-5803	Cell prolif/EMT	GS
TCGA-CD-5804	Metabolism	CIN
TCGA-CD-5813	EMT	GS
TCGA-CD-8524	Cell prolif/EMT	CIN
TCGA-CD-8525	Cell prolif/EMT	CIN
TCGA-CD-8526	EMT	CIN
TCGA-CD-8527	Cell prolif/EMT	CIN
TCGA-CD-8528	Metabolism	CIN
TCGA-CD-8529	Metabolism	CIN
TCGA-CD-8530	EMT	CIN
TCGA-CD-8531	EMT	GS
TCGA-CD-8532	Metabolism	GS
TCGA-CD-8534	Metabolism	CIN
TCGA-CD-8535	Cell prolif/EMT	CIN
TCGA-CD-A486	Cell prolif/EMT	CIN
TCGA-CD-A487	Cell prolif/EMT	CIN
TCGA-CD-A489	Cell prolif/EMT	CIN
TCGA-CD-A48A	Metabolism	CIN
TCGA-CD-A48C	Metabolism	CIN
TCGA-CD-A4MG	EMT	MSI
TCGA-CD-A4MH	Metabolism	CIN
TCGA-CG-4301	Metabolism	CIN
TCGA-CG-4304	Metabolism	CIN
TCGA-CG-4305	Metabolism	MSI
TCGA-CG-4306	Metabolism	MSI
TCGA-CG-4436	Metabolism	CIN
TCGA-CG-4437	Metabolism	CIN
TCGA-CG-4438	Cell prolif/EMT	CIN
TCGA-CG-4440	EMT	CIN
TCGA-CG-4441	Metabolism	CIN
TCGA-CG-4442	Metabolism	MSI
TCGA-CG-4443	Metabolism	CIN
TCGA-CG-4444	Metabolism	CIN
TCGA-CG-4462	EMT	GS
TCGA-CG-4465	Metabolism	MSI
TCGA-CG-4466	Metabolism	CIN
TCGA-CG-4469	Metabolism	CIN
TCGA-CG-4475	EMT	CIN
TCGA-CG-4476	Metabolism	CIN
TCGA-CG-4477	Cell prolif/EMT	CIN
TCGA-CG-5717	Cell prolif/EMT	GS
TCGA-CG-5718	Cell prolif/EMT	CIN
TCGA-CG-5719	Cell prolif/EMT	CIN
TCGA-CG-5720	Metabolism	GS
TCGA-CG-5721	Cell prolif/EMT	MSI
TCGA-CG-5722	Metabolism	EBV
TCGA-CG-5723	Cell prolif/EMT	MSI
TCGA-CG-5724	Cell prolif/EMT	CIN
TCGA-CG-5726	Metabolism	MSI
TCGA-CG-5732	Metabolism	CIN
TCGA-CG-5734	Metabolism	GS
TCGA-D7-5577	Metabolism	EBV
TCGA-D7-5578	Metabolism	CIN
TCGA-D7-6519	Metabolism	CIN
TCGA-D7-6520	Cell prolif/EMT	CIN
TCGA-D7-6521	Metabolism	CIN
TCGA-D7-6522	EMT	GS
TCGA-D7-6524	Metabolism	GS
TCGA-D7-6525	Cell prolif/EMT	CIN
TCGA-D7-6526	Metabolism	CIN
TCGA-D7-6527	Metabolism	CIN
TCGA-D7-6528	Cell prolif/EMT	CIN
TCGA-D7-6815	Metabolism	CIN
TCGA-D7-6818	EMT	CIN
TCGA-D7-6822	Cell prolif/EMT	CIN
TCGA-D7-8570	EMT	EBV
TCGA-D7-8572	Cell prolif/EMT	GS
TCGA-D7-8573	Metabolism	EBV
TCGA-D7-8574	EMT	GS
TCGA-D7-8575	Metabolism	CIN
TCGA-D7-8576	Metabolism	CIN
TCGA-D7-8578	Cell prolif/EMT	CIN
TCGA-D7-8579	Metabolism	GS
TCGA-D7-A4YU	Cell prolif/EMT	CIN
TCGA-D7-A4YX	Metabolism	EBV
TCGA-D7-A4Z0	Metabolism	GS
TCGA-EQ-8122	Metabolism	CIN
TCGA-F1-6177	Metabolism	MSI
TCGA-F1-6874	Metabolism	MSI
TCGA-F1-6875	Cell prolif/EMT	CIN
TCGA-F1-A448	EMT	MSI
TCGA-FP-7735	Metabolism	CIN
TCGA-FP-7829	Metabolism	CIN
TCGA-FP-7916	Metabolism	EBV
TCGA-FP-7998	Cell prolif/EMT	EBV
TCGA-FP-8099	Cell prolif/EMT	CIN
TCGA-FP-8209	EMT	GS
TCGA-FP-8210	EMT	GS
TCGA-FP-8211	Metabolism	CIN
TCGA-FP-8631	Cell prolif/EMT	CIN
TCGA-FP-A4BF	Cell prolif/EMT	CIN
TCGA-HF-7132	Metabolism	MSI
TCGA-HF-7133	Metabolism	CIN
TCGA-HJ-7597	Metabolism	MSI
TCGA-HU-8249	Cell prolif/EMT	CIN
TCGA-HU-8602	Cell prolif/EMT	MSI
TCGA-HU-8604	Metabolism	CIN
TCGA-HU-8608	Metabolism	EBV
TCGA-HU-8610	Cell prolif/EMT	CIN
TCGA-HU-A4G2	Metabolism	EBV
TCGA-HU-A4G3	Metabolism	GS
TCGA-HU-A4G8	Metabolism	MSI
TCGA-HU-A4G9	Metabolism	MSI
TCGA-HU-A4GC	Metabolism	CIN
TCGA-HU-A4GD	Metabolism	CIN
TCGA-HU-A4GF	Metabolism	CIN
TCGA-HU-A4GH	Metabolism	CIN
TCGA-HU-A4GP	Metabolism	CIN
TCGA-HU-A4GQ	Metabolism	MSI
TCGA-HU-A4GT	Metabolism	MSI
TCGA-HU-A4GU	Cell prolif/EMT	MSI
TCGA-HU-A4GX	Metabolism	MSI
TCGA-HU-A4GY	EMT	GS
TCGA-HU-A4H0	Metabolism	EBV
TCGA-HU-A4H2	Metabolism	CIN
TCGA-HU-A4H3	Metabolism	MSI
TCGA-HU-A4H4	Metabolism	MSI
TCGA-HU-A4H5	Metabolism	CIN
TCGA-HU-A4H6	Metabolism	CIN
TCGA-HU-A4H8	Metabolism	MSI
TCGA-HU-A4HD	Cell prolif/EMT	CIN
TCGA-IN-7806	Metabolism	CIN
TCGA-IN-7808	EMT	CIN
TCGA-IN-8462	Cell prolif/EMT	CIN
TCGA-IN-8663	Cell prolif/EMT	CIN
TCGA-IP-7968	EMT	CIN

## Sheet: Application in KUGH cohort
Patient	WP subclassification	KUGH subtype
KG001C	Metabolism	EP
KG004C	Metabolism	MP
KG005C	EMT	MP
KG006C	EMT	EP
KG009C	Metabolism	EP
KG013C	Metabolism	MP
KG015C	Metabolism	EP
KG018C	Cell prolif/EMT	EP
KG019C	Metabolism	MP
KG020C	Cell prolif/EMT	EP
KG023C	Metabolism	EP
KG027C	EMT	MP
KG028C	Metabolism	EP
KG030C	Metabolism	EP
KG033C	Cell prolif/EMT	EP
KG035C	Metabolism	EP
KG037C	Metabolism	EP
KG038C	Cell prolif/EMT	EP
KG042C	Metabolism	EP
KG043C	Metabolism	EP
KG044C	Metabolism	EP
KG045C	Metabolism	EP
KG046C	EMT	MP
KG047C	Metabolism	EP
KG048C	Metabolism	EP
KG049C	Cell prolif/EMT	EP
KG050C	Cell prolif/EMT	EP
KG051C	Cell prolif/EMT	EP
KG052C	EMT	MP
KG053C	Metabolism	EP
KG054C	Metabolism	EP
KG055C	Cell prolif/EMT	MP
KG056C	Cell prolif/EMT	EP
KG057C	Metabolism	EP
KG058C	Metabolism	EP
KG060C	EMT	MP
KG061C	Cell prolif/EMT	MP
KG062C	Metabolism	EP
KG063C	Metabolism	EP
KG064C	EMT	MP
KG065C	Metabolism	EP
KG066C	EMT	MP
KG067C	Metabolism	EP
KG068C	Metabolism	EP
KG069C	Cell prolif/EMT	EP
KG070C	Cell prolif/EMT	EP
KG071C	Cell prolif/EMT	EP
KG072C	EMT	EP
KG073C	EMT	MP
KG074C	EMT	MP
KG075C	Metabolism	EP
KG076C	Metabolism	EP
KG077C	EMT	MP
KG078C	Metabolism	EP
KG079C	EMT	MP
KG080C	Metabolism	EP
KG081C	Cell prolif/EMT	EP
KG082C	EMT	MP
KG083C	Metabolism	EP
KG084C	Metabolism	EP
KG085C	EMT	MP
KG086C	Cell prolif/EMT	EP
KG087C	Cell prolif/EMT	EP
KG088C	Metabolism	EP
KG089C	EMT	MP
KG090C	Metabolism	EP
KG091C	Cell prolif/EMT	EP
KG092C	Metabolism	MP
KG093C	Cell prolif/EMT	MP
KG094C	Metabolism	EP
KG095C	Metabolism	MP
KG096C	Cell prolif/EMT	EP
KG097C	EMT	MP
KG098C	Cell prolif/EMT	MP
KG099C	Metabolism	EP
KG100C	Metabolism	EP
KG101C	Metabolism	EP
KG102C	Cell prolif/EMT	MP
KG103C	Metabolism	EP
KG104C	Metabolism	EP
KG105C	Cell prolif/EMT	EP
KG106C	EMT	EP
KG107C	Metabolism	EP
KG108C	Cell prolif/EMT	EP
KG109C	EMT	MP
KG110C	Metabolism	EP
KG111C	Metabolism	EP
KG112C	EMT	EP
KG113C	Metabolism	EP
KG114C	Cell prolif/EMT	EP
KG115C	EMT	EP
KG116C	EMT	EP
KG117C	Metabolism	MP

## Sheet: Application in Singapore
Patient	WP subclassification	Singapore subtype
GSM387789	Metabolism	Invasive
GSM387791	Metabolism	Metabolic
GSM387792	Metabolism	Proliferative
GSM387794	EMT	Invasive
GSM387795	EMT	Invasive
GSM387796	Metabolism	Metabolic
GSM387802	Metabolism	Metabolic
GSM387803	Metabolism	Metabolic
GSM387804	Metabolism	Invasive
GSM387805	Metabolism	Metabolic
GSM387806	Metabolism	Proliferative
GSM387807	Metabolism	Metabolic
GSM387808	Metabolism	Proliferative
GSM387809	Metabolism	Proliferative
GSM387811	Cell prolif/EMT	Proliferative
GSM387812	Metabolism	Proliferative
GSM387813	Metabolism	Proliferative
GSM387814	Metabolism	Invasive
GSM387815	Metabolism	Metabolic
GSM387816	Cell prolif/EMT	Invasive
GSM387817	Metabolism	Metabolic
GSM387818	Metabolism	Proliferative
GSM387819	EMT	Metabolic
GSM387820	Metabolism	Metabolic
GSM387822	Metabolism	Proliferative
GSM387823	Cell prolif/EMT	Proliferative
GSM387824	EMT	Invasive
GSM387826	EMT	Invasive
GSM387827	EMT	Invasive
GSM387828	Cell prolif/EMT	Proliferative
GSM387829	Metabolism	Metabolic
GSM387830	Metabolism	Proliferative
GSM387831	Metabolism	Proliferative
GSM387832	EMT	Invasive
GSM387833	Cell prolif/EMT	Proliferative
GSM387834	EMT	Invasive
GSM387835	Cell prolif/EMT	Proliferative
GSM387836	Metabolism	Invasive
GSM387837	Metabolism	Invasive
GSM387838	EMT	Invasive
GSM387839	Metabolism	Proliferative
GSM387840	EMT	Invasive
GSM387841	EMT	Invasive
GSM387843	EMT	Proliferative
GSM387846	Metabolism	Proliferative
GSM387847	EMT	Invasive
GSM387848	Metabolism	Metabolic
GSM387850	EMT	Invasive
GSM387851	Metabolism	Invasive
GSM387852	Metabolism	Invasive
GSM387853	EMT	Invasive
GSM387854	EMT	Proliferative
GSM387855	Metabolism	Proliferative
GSM387856	Cell prolif/EMT	Proliferative
GSM387857	EMT	Invasive
GSM387860	Metabolism	Metabolic
GSM387861	Metabolism	Proliferative
GSM387862	EMT	Invasive
GSM387863	EMT	Invasive
GSM387864	Metabolism	Metabolic
GSM387865	EMT	Proliferative
GSM387866	EMT	Invasive
GSM387867	Metabolism	Proliferative
GSM387868	EMT	Invasive
GSM387869	Metabolism	Invasive
GSM387870	Metabolism	Invasive
GSM387872	Metabolism	Proliferative
GSM387873	Metabolism	Metabolic
GSM387875	EMT	Invasive
GSM387876	Metabolism	Invasive
GSM387879	Metabolism	Metabolic
GSM387880	Metabolism	Invasive
GSM387881	Metabolism	Invasive
GSM387882	Metabolism	Metabolic
GSM387883	Metabolism	Metabolic
GSM387884	Metabolism	Metabolic
GSM387885	Metabolism	Metabolic
GSM387886	Metabolism	Proliferative
GSM387891	Metabolism	Metabolic
GSM387892	Metabolism	Proliferative
GSM387893	Metabolism	Metabolic
GSM387894	Metabolism	Proliferative
GSM387895	Metabolism	Proliferative
GSM387896	Metabolism	Proliferative
GSM387898	EMT	Invasive
GSM387899	Metabolism	Invasive
GSM387900	Metabolism	Metabolic
GSM387901	Metabolism	Proliferative
GSM387902	Metabolism	Metabolic
GSM387903	Metabolism	Proliferative
GSM387904	Metabolism	Proliferative
GSM387905	Metabolism	Invasive
GSM387907	Metabolism	Metabolic
GSM387908	Metabolism	Proliferative
GSM387909	Metabolism	Invasive
GSM387910	Metabolism	Proliferative
GSM387911	Metabolism	Invasive
GSM387912	Metabolism	Proliferative
GSM387913	Metabolism	Proliferative
GSM387914	Cell prolif/EMT	Proliferative
GSM387915	Metabolism	Invasive
GSM387916	Metabolism	Metabolic
GSM387917	Metabolism	Proliferative
GSM387918	Metabolism	Metabolic
GSM387919	Cell prolif/EMT	Invasive
GSM387920	Metabolism	Proliferative
GSM387921	Metabolism	Proliferative
GSM387922	Metabolism	Proliferative
GSM387923	Metabolism	Proliferative
GSM387925	Metabolism	Invasive
GSM387926	Metabolism	Proliferative
GSM387927	Cell prolif/EMT	Proliferative
GSM387928	Cell prolif/EMT	Proliferative
GSM387929	Cell prolif/EMT	Invasive
GSM387930	Metabolism	Proliferative
GSM387931	EMT	Invasive
GSM387932	Metabolism	Proliferative
GSM387933	Metabolism	Invasive
GSM387935	Metabolism	Metabolic
GSM387936	EMT	Invasive
GSM387938	Metabolism	Metabolic
GSM387939	Metabolism	Metabolic
GSM387941	Cell prolif/EMT	Proliferative
GSM387942	Metabolism	Invasive
GSM387943	EMT	Invasive
GSM387944	Metabolism	Metabolic
GSM387945	Cell prolif/EMT	Proliferative
GSM387946	Metabolism	Metabolic
GSM387947	Metabolism	Invasive
GSM387949	Metabolism	Proliferative
GSM387950	EMT	Invasive
GSM387952	Metabolism	Proliferative
GSM387953	Metabolism	Proliferative
GSM387955	Metabolism	Proliferative
GSM387956	Metabolism	Metabolic
GSM387957	Metabolism	Metabolic
GSM387958	Metabolism	Proliferative
GSM387959	Cell prolif/EMT	Proliferative
GSM387960	EMT	Invasive
GSM387961	Metabolism	Metabolic
GSM387963	Metabolism	Proliferative
GSM387964	Cell prolif/EMT	Proliferative
GSM387966	Metabolism	Proliferative
GSM387968	Metabolism	Metabolic
GSM387969	EMT	Proliferative
GSM387971	Cell prolif/EMT	Proliferative
GSM387972	Metabolism	Metabolic
GSM387973	Metabolism	Proliferative
GSM387974	EMT	Metabolic
GSM387975	Cell prolif/EMT	Proliferative
GSM387976	EMT	Proliferative
GSM387977	Metabolism	Proliferative
GSM387978	Metabolism	Invasive
GSM387979	Metabolism	Metabolic
GSM387980	Metabolism	Invasive
GSM387981	Metabolism	Proliferative
GSM387982	Metabolism	Metabolic
GSM387984	Metabolism	Proliferative
GSM387985	Metabolism	Proliferative
GSM387986	Metabolism	Proliferative
GSM387987	Cell prolif/EMT	Proliferative
GSM858084	Metabolism	Proliferative
GSM858085	EMT	Proliferative
GSM858086	Metabolism	Proliferative
GSM858089	EMT	Invasive
GSM858090	EMT	Invasive
GSM858091	EMT	Invasive
GSM858092	Cell prolif/EMT	Proliferative
GSM858094	Metabolism	Proliferative
GSM858095	EMT	Proliferative
GSM858097	Cell prolif/EMT	Proliferative
GSM858098	Cell prolif/EMT	Proliferative
GSM858099	Cell prolif/EMT	Proliferative
GSM858100	Metabolism	Invasive
GSM858101	Cell prolif/EMT	Proliferative
GSM858103	Cell prolif/EMT	Proliferative
GSM858105	Metabolism	Proliferative
GSM858106	Cell prolif/EMT	Invasive
GSM858109	Metabolism	Proliferative
GSM858110	Metabolism	Metabolic
GSM858111	Cell prolif/EMT	Proliferative
GSM858113	Metabolism	Metabolic
GSM858114	EMT	Invasive
GSM858115	Metabolism	Proliferative
GSM858116	Metabolism	Proliferative
GSM858118	Cell prolif/EMT	Invasive
GSM858119	EMT	Invasive
GSM858120	Cell prolif/EMT	Proliferative
GSM858122	Metabolism	Metabolic
GSM858123	Cell prolif/EMT	Proliferative
GSM858124	Cell prolif/EMT	Proliferative
GSM858125	Metabolism	Metabolic
GSM858126	Metabolism	Metabolic
GSM858127	Metabolism	Metabolic
GSM858128	Metabolism	Proliferative
GSM858129	EMT	Proliferative
GSM858130	EMT	Invasive
GSM858132	Metabolism	Metabolic
GSM858133	Metabolism	Metabolic
GSM858134	Metabolism	Proliferative
GSM858137	Cell prolif/EMT	Proliferative

## Sheet: Application in PUCH cohort
Patient	WP subclassification	PUCH subtype
GC012tumor	Metabolism	PX2
GC022tumor	Cell prolif/EMT	PX3
GC023tumor	Metabolism	PX3
GC026tumor	Metabolism	PX1
GC028tumor	Metabolism	PX2
GC029tumor	EMT	PX3
GC030tumor	Metabolism	PX3
GC031tumor	Metabolism	PX3
GC034tumor	Metabolism	PX1
GC035tumor	Metabolism	PX3
GC036tumor	Cell prolif/EMT	PX3
GC037tumor	EMT	PX1
GC038tumor	Metabolism	PX2
GC039tumor	EMT	PX2
GC040tumor	Metabolism	PX2
GC041tumor	Cell prolif/EMT	PX2
GC042tumor	EMT	PX2
GC043tumor	Metabolism	PX2
GC044tumor	Metabolism	PX1
GC045tumor	Metabolism	PX3
GC046tumor	EMT	PX3
GC047tumor	Metabolism	PX1
GC048tumor	Cell prolif/EMT	PX2
GC050tumor	Metabolism	PX2
GC051tumor	Metabolism	PX3
GC052tumor	Cell prolif/EMT	PX2
GC053tumor	Metabolism	PX1
GC054tumor	Metabolism	PX3
GC055tumor	Metabolism	PX2
GC056tumor	Metabolism	PX2
GC057tumor	Cell prolif/EMT	PX3
GC058tumor	Cell prolif/EMT	PX3
GC059tumor	Metabolism	PX3
GC060tumor	EMT	PX2
GC061tumor	Cell prolif/EMT	PX3
GC062tumor	Metabolism	PX3
GC063tumor	Metabolism	PX3
GC064tumor	Cell prolif/EMT	PX2
GC065tumor	Metabolism	PX3
GC066tumor	Metabolism	PX1
GC067tumor	EMT	PX2
GC068tumor	Metabolism	PX3
GC069tumor	Cell prolif/EMT	PX2
GC070tumor	Cell prolif/EMT	PX2
GC071tumor	EMT	PX3
GC072tumor	Metabolism	PX3
GC073tumor	Metabolism	PX2
GC074tumor	Cell prolif/EMT	PX3
GC075tumor	Cell prolif/EMT	PX2
GC076tumor	Metabolism	PX1
GC077tumor	EMT	PX2
GC078tumor	Metabolism	PX1
GC079tumor	Metabolism	PX2
GC080tumor	Cell prolif/EMT	PX1
GC081tumor	EMT	PX1
GC082tumor	EMT	PX3
GC090tumor	Cell prolif/EMT	PX2
GC091tumor	EMT	PX2
GC092tumor	EMT	PX3
GC093tumor	EMT	PX2
GC094tumor	Metabolism	PX2
GC096tumor	Metabolism	PX3
GC097tumor	Metabolism	PX3
GC098tumor	EMT	PX3
GC099tumor	Metabolism	PX2
GC100tumor	Metabolism	PX3
GC101tumor	Metabolism	PX1
GC102tumor	Metabolism	PX2
GC103tumor	Metabolism	PX2
GC104tumor	EMT	PX1
GC105tumor	EMT	PX3
GC106tumor	Metabolism	PX3
GC107tumor	Metabolism	PX2
GC108tumor	Cell prolif/EMT	PX3
GC109tumor	Metabolism	PX3
GC110tumor	Cell prolif/EMT	PX2
GC111tumor	Cell prolif/EMT	PX3
GC112tumor	EMT	PX1
GC114tumor	Metabolism	PX1
GC115tumor	Cell prolif/EMT	PX3
GC116tumor	EMT	PX2
GC117tumor	Metabolism	PX2
GC118tumor	Metabolism	PX2
GC119tumor	Cell prolif/EMT	PX1
