# Supplementary material for: Proteome‐based molecular subtyping and therapeutic target prediction in gastric cancer
Source: Mol Oncol. 2024 Apr 16;18(6):1437–59. doi: 10.1002/1878-0261.13654 (PMC11161736; doi:10.1002/1878-0261.13654)
Supplement: Supplementary file 5 — Table S5. A statistical correspondence between WP subclassification and other published omics subclassification of GC. [file MOL2-18-1437-s006.xlsx]

## Sheet: Summary
A summary of reassignment on different cohorts by WP subclassification
The number of EMT tumor, proliferation/EMT tumor and metabolism tumor in Singapore 37 GC cell line panel
Subtypes	Cell prolif/EMT	EMT	Metabolism
G-Int	1	0	15
G-Dif	9	12	0		P=7.7665E-10, (Fisher's exact test)
The number of EMT tumor, proliferation/EMT tumor and metabolism tumor in ACRG cohort
Subtypes	Cell prolif/EMT	EMT	Metabolism
MSI	26	3	39
MSS/EMT	8	31	7
MSS/TP53-	29	14	64
MSS/TP53+	14	7	58		P=4.6121E-19, (Chi-Squared Test)
The number of EMT tumor, proliferation tumor/EMT and metabolism tumor in TCGA cohort
Subtypes	Cell prolif/EMT	EMT	Metabolism
CIN	45	17	60
EBV	4	1	18
GS	8	25	15
MSI	8	7	32		P=1.6124E-7, (Fisher's exact test)
The number of EMT tumor, proliferation/EMT tumor and metabolism tumor in Singapore cohort
Subtypes	Cell prolif/EMT	EMT	Metabolism
Invasive	5	31	24
Metabolic	0	2	46
Proliferative	27	8	58		P=2.8597E-15, (Chi-Squared Test)
The number of EMT tumor, proliferation/EMT tumor and metabolism tumor in KUGH cohort
Subtypes	Cell prolif/EMT	EMT	Metabolism
Epithelial	19	6	41
Mesenchymal	5	16	6		P=1E-6, (Fisher's exact Test)
The number of EMT tumor, proliferation/EMT tumor and metabolism tumor in PUCH cohort
Subtypes	Cell prolif/EMT	EMT	Metabolism
PX1	2	4	10
PX2	9	8	17
PX3	8	7	18		P=0.872, (Fisher's exact test)
