# Supplementary material for: Proteome‐based molecular subtyping and therapeutic target prediction in gastric cancer
Source: Mol Oncol. 2024 Apr 16;18(6):1437–59. doi: 10.1002/1878-0261.13654 (PMC11161736; doi:10.1002/1878-0261.13654)
Supplement: Supplementary file 6 — Table S6. GSEA pathway enrichment among three WP subclusters. [file MOL2-18-1437-s004.xlsx]

## Sheet: S6
GSEA between WP clusters of ACRG cohort against KEGG and 50 Hallmark gene sets.
Cell proliferation & EMT	FDR	EMT	FDR	Metabolism	FDR
HALLMARK_E2F_TARGETS	0	HALLMARK_EPITHELIAL_MESENCHYMAL_TRANSITION	0	HALLMARK_OXIDATIVE_PHOSPHORYLATION	0
HALLMARK_G2M_CHECKPOINT	0	HALLMARK_MYOGENESIS	0	HALLMARK_FATTY_ACID_METABOLISM	0.000875
HALLMARK_TNFA_SIGNALING_VIA_NFKB	0	HALLMARK_UV_RESPONSE_DN	0	HALLMARK_XENOBIOTIC_METABOLISM	0.00429212
HALLMARK_MYC_TARGETS_V2	0	HALLMARK_ANGIOGENESIS	0	HALLMARK_ESTROGEN_RESPONSE_LATE	0.010111
HALLMARK_MYC_TARGETS_V1	0	HALLMARK_HEDGEHOG_SIGNALING	0.00118003	HALLMARK_PEROXISOME	0.0230289
HALLMARK_INFLAMMATORY_RESPONSE	0	HALLMARK_COAGULATION	0.00273884	HALLMARK_BILE_ACID_METABOLISM	0.0397636
HALLMARK_MITOTIC_SPINDLE	0	HALLMARK_KRAS_SIGNALING_UP	0.00244862	HALLMARK_ESTROGEN_RESPONSE_EARLY	0.0682699
HALLMARK_EPITHELIAL_MESENCHYMAL_TRANSITION	0	HALLMARK_APICAL_JUNCTION	0.00568642	HALLMARK_INTERFERON_ALPHA_RESPONSE	0.0611125
HALLMARK_INTERFERON_ALPHA_RESPONSE	0	HALLMARK_HYPOXIA	0.0165921	HALLMARK_GLYCOLYSIS	0.0648191
HALLMARK_INTERFERON_GAMMA_RESPONSE	0	HALLMARK_INFLAMMATORY_RESPONSE	0.0160676	HALLMARK_ADIPOGENESIS	0.168479
HALLMARK_IL6_JAK_STAT3_SIGNALING	0	HALLMARK_IL2_STAT5_SIGNALING	0.0161194	HALLMARK_HEME_METABOLISM	0.247339
HALLMARK_MTORC1_SIGNALING	0.000188889	HALLMARK_PANCREAS_BETA_CELLS	0.0287351	KEGG_RETINOL_METABOLISM	0
HALLMARK_DNA_REPAIR	0.000174359	HALLMARK_WNT_BETA_CATENIN_SIGNALING	0.0291194	KEGG_METABOLISM_OF_XENOBIOTICS_BY_CYTOCHROME_P450	0
HALLMARK_APOPTOSIS	0.0027555	HALLMARK_COMPLEMENT	0.0660385	KEGG_DRUG_METABOLISM_CYTOCHROME_P450	0
HALLMARK_UNFOLDED_PROTEIN_RESPONSE	0.00287537	HALLMARK_ALLOGRAFT_REJECTION	0.0642783	KEGG_DRUG_METABOLISM_OTHER_ENZYMES	0
HALLMARK_ALLOGRAFT_REJECTION	0.00371139	HALLMARK_TGF_BETA_SIGNALING	0.129667	KEGG_GLYCOLYSIS_GLUCONEOGENESIS	0
HALLMARK_P53_PATHWAY	0.016411	HALLMARK_TNFA_SIGNALING_VIA_NFKB	0.138332	KEGG_LINOLEIC_ACID_METABOLISM	0
HALLMARK_ANGIOGENESIS	0.0253515	HALLMARK_APOPTOSIS	0.173603	KEGG_BUTANOATE_METABOLISM	0
HALLMARK_WNT_BETA_CATENIN_SIGNALING	0.0367159	KEGG_FOCAL_ADHESION	0.00192532	KEGG_STEROID_HORMONE_BIOSYNTHESIS	0
HALLMARK_HYPOXIA	0.037125	KEGG_GLYCOSAMINOGLYCAN_BIOSYNTHESIS_CHONDROITIN_SULFATE	0.00211208	KEGG_PENTOSE_AND_GLUCURONATE_INTERCONVERSIONS	0
HALLMARK_UV_RESPONSE_UP	0.0452891	KEGG_ECM_RECEPTOR_INTERACTION	0.00497441	KEGG_ASCORBATE_AND_ALDARATE_METABOLISM	0.000143103
HALLMARK_GLYCOLYSIS	0.0534058	KEGG_GLYCOSPHINGOLIPID_BIOSYNTHESIS_GANGLIO_SERIES	0.00580003	KEGG_FATTY_ACID_METABOLISM	0.000130094
HALLMARK_NOTCH_SIGNALING	0.0741704	KEGG_CALCIUM_SIGNALING_PATHWAY	0.00868473	KEGG_TYROSINE_METABOLISM	0.000119253
HALLMARK_COMPLEMENT	0.0919351	KEGG_COMPLEMENT_AND_COAGULATION_CASCADES	0.0114662	KEGG_STARCH_AND_SUCROSE_METABOLISM	0.000447104
HALLMARK_TGF_BETA_SIGNALING	0.154747	KEGG_GAP_JUNCTION	0.0271212	KEGG_O_GLYCAN_BIOSYNTHESIS	0.00154243
HALLMARK_APICAL_JUNCTION	0.14976	KEGG_CELL_ADHESION_MOLECULES_CAMS	0.0467732	KEGG_PEROXISOME	0.00227438
HALLMARK_IL2_STAT5_SIGNALING	0.21521	KEGG_TGF_BETA_SIGNALING_PATHWAY	0.0495777	KEGG_PORPHYRIN_AND_CHLOROPHYLL_METABOLISM	0.00260739
KEGG_CELL_CYCLE	0	KEGG_CHEMOKINE_SIGNALING_PATHWAY	0.06614	KEGG_MATURITY_ONSET_DIABETES_OF_THE_YOUNG	0.00268019
KEGG_DNA_REPLICATION	0	KEGG_MTOR_SIGNALING_PATHWAY	0.0668296	KEGG_FRUCTOSE_AND_MANNOSE_METABOLISM	0.00253129
KEGG_SPLICEOSOME	0	KEGG_REGULATION_OF_ACTIN_CYTOSKELETON	0.0644506	KEGG_NITROGEN_METABOLISM	0.00239806
KEGG_NOD_LIKE_RECEPTOR_SIGNALING_PATHWAY	0.00612631	KEGG_WNT_SIGNALING_PATHWAY	0.105989	KEGG_ARGININE_AND_PROLINE_METABOLISM	0.00585487
KEGG_P53_SIGNALING_PATHWAY	0.00885243	KEGG_MAPK_SIGNALING_PATHWAY	0.139933	KEGG_HISTIDINE_METABOLISM	0.00817972
KEGG_PROTEASOME	0.0183737	KEGG_CYTOKINE_CYTOKINE_RECEPTOR_INTERACTION	0.138381	KEGG_TERPENOID_BACKBONE_BIOSYNTHESIS	0.0133033
KEGG_HOMOLOGOUS_RECOMBINATION	0.0180474	KEGG_FC_GAMMA_R_MEDIATED_PHAGOCYTOSIS	0.140248	KEGG_GLYCOSPHINGOLIPID_BIOSYNTHESIS_LACTO_AND_NEOLACTO_SERIES	0.0132726
KEGG_RNA_POLYMERASE	0.0189457	KEGG_LEUKOCYTE_TRANSENDOTHELIAL_MIGRATION	0.181643	KEGG_PROPANOATE_METABOLISM	0.0167374
KEGG_RNA_DEGRADATION	0.0173795	KEGG_PRION_DISEASES	0.191453	KEGG_CITRATE_CYCLE_TCA_CYCLE	0.0221834
KEGG_GRAFT_VERSUS_HOST_DISEASE	0.0211175	KEGG_HEDGEHOG_SIGNALING_PATHWAY	0.233358	KEGG_GLUTATHIONE_METABOLISM	0.0228996
KEGG_BASE_EXCISION_REPAIR	0.0330908
KEGG_CYTOKINE_CYTOKINE_RECEPTOR_INTERACTION	0.0308824
KEGG_CYTOSOLIC_DNA_SENSING_PATHWAY	0.0294069
KEGG_NATURAL_KILLER_CELL_MEDIATED_CYTOTOXICITY	0.0283267
KEGG_TOLL_LIKE_RECEPTOR_SIGNALING_PATHWAY	0.0291266
KEGG_PYRIMIDINE_METABOLISM	0.0296344
KEGG_NUCLEOTIDE_EXCISION_REPAIR	0.0400695
KEGG_MISMATCH_REPAIR	0.0420089
KEGG_BASAL_TRANSCRIPTION_FACTORS	0.0495478
KEGG_ECM_RECEPTOR_INTERACTION	0.128771
KEGG_UBIQUITIN_MEDIATED_PROTEOLYSIS	0.157981
KEGG_GLYCOSAMINOGLYCAN_BIOSYNTHESIS_CHONDROITIN_SULFATE	0.155658
KEGG_JAK_STAT_SIGNALING_PATHWAY	0.151566
KEGG_WNT_SIGNALING_PATHWAY	0.173685
KEGG_AMINOACYL_TRNA_BIOSYNTHESIS	0.239852
