# Supplementary material for: Proteome‐based molecular subtyping and therapeutic target prediction in gastric cancer
Source: Mol Oncol. 2024 Apr 16;18(6):1437–59. doi: 10.1002/1878-0261.13654 (PMC11161736; doi:10.1002/1878-0261.13654)
Supplement: Supplementary file 7 — Table S7. Survival relevance of outlier kinases across multiple GC cohorts. [file MOL2-18-1437-s008.xlsx]

## Sheet: Description
Survival relevance of 27 outlier kinases* with high-frequency alteration (> 5%)
S7a. RNA. Survival analysis according to RNA expression of 22 outlier kinases in ACRG cohort
S7b. Proteome. Survival analysis according to protein abundance of 12 outlier kinases in PUCH cohort
S7c. Activity. Survival analysis according to kinase activities of 6 outlier kinases in PUCH cohort
* 27 outlier kinases in total were associated with unfavorable prognosis

## Sheet: RNA
Kinase	DNA alteration rate	Log rank P value	Hazard ratio	up95	low95
ERBB2	0.17	0.013562	1.58045	2.26394	0.978992
EPHB4	0.11	0.0390169	1.45034	1.62126	0.83472
PTK2	0.09	0.0120442	1.5132	1.72847	0.915036
TNIK	0.09	0.0149377	1.72116	1.70875	0.807088
LMTK2	0.09	0.00487908	1.58042	1.98356	1.00051
IGF1R	0.08	8.52192e-05	0.528393	1.07889	0.568661
MAP2K3	0.07	0.00189144	1.7501	2.49176	1.07771
WNK1	0.07	6.70605e-05	0.527155	1.22607	0.605107
TGM2	0.07	0.0189793	0.630346	1.0415	0.519458
FGFR2	0.07	0.0145507	0.635709	1.42154	0.615503
EPHA6	0.07	0.00384405	1.64526	2.22938	1.03357
NRBP2	0.06	0.000697835	0.553326	1.37135	0.608546
PEAK1	0.06	0.000124786	0.522332	1.33467	0.606199
DDR2	0.06	1.38807e-06	0.450406	1.32747	0.594316
DDR1	0.06	0.0188076	1.48035	1.92317	0.949224
AXL	0.06	6.50141e-06	0.463088	1.37815	0.59312
BRD3	0.05	0.0137138	0.640126	1.06747	0.551677
SMG1	0.05	0.0166686	1.6303	1.68242	0.827191
FGFR1	0.05	2.8112e-06	0.475802	1.19419	0.592116
EPHA4	0.05	0.00147537	0.60099	1.17497	0.609343
ALPK3	0.05	2.95003e-08	0.417139	1.09426	0.560864
ABL2	0.05	0.000132333	0.509523	0.980087	0.516221

## Sheet: Proteome
Kinase	DNA alteration rate	Log rank P value	Hazard ratio	up95	low95
ERBB2	0.17	0.0294079	2.7156	9.56654	0.739884
CDK12	0.12	0.00904499	5.56443	9.36393	1.63737
PTK2	0.09	0.00516098	3.49826	14.8684	0.880773
TNIK	0.09	0.0088654	5.4716	9.034	1.573
CDK6	0.08	0.00570023	3.29487	6.68026	1.20789
EPHB3	0.08	0.0408154	0.390273	3.21237	0.262559
MAP2K3	0.07	0.0216402	2.57003	5.50062	0.914606
TGM2	0.07	0.0419662	0.427928	1.81	0.324093
EPHB4	0.07	0.0494244	2.38878	4.23439	0.793985
WNK1	0.07	0.00493492	0.298624	3.24879	0.25349
BRD3	0.05	0.00798874	3.0319	6.24702	1.10201
SRC	0.05	0.048331	0.417621	2.78979	0.290523

## Sheet: Activity
Kinase	DNA alteration rate	Log rank P value	Hazard ratio	up95	low95
CDK12	0.12	0.0144359	0.252527	0.918491	0.194237
STK3	0.08	0.0238912	2.46216	6.91977	0.816343
CDK6	0.08	0.00735677	0.389662	1.99	0.362908
MAP2K3	0.07	0.00116951	0.286311	3.15762	0.272771
TGM2	0.07	0.0135391	2.91992	11.0133	0.774008
NRBP2	0.06	0.0362317	2.10727	3.91011	0.845054
